# Supplementary material for: N-cadherin dynamically regulates pediatric glioma cell migration in complex environments
Source: J Cell Biol. 2024 Mar 13;223(6):e202401057. doi: 10.1083/jcb.202401057 (PMC10937189; doi:10.1083/jcb.202401057)
Supplement: Table S2 — shows RNA sequencing results comparing control and N-cad shRNA cells. [file JCB_202401057_TableS2.xlsx]

## Sheet: result_DESeq2
gene_symbol	baseMean	log2FoldChange	lfcSE	stat	pvalue	padj
TSPAN6	433.949	0.0819675	0.139538	0.587421	0.556921	0.998344
DPM1	366.063	-0.233863	0.146208	-1.59952	0.109704	0.893905
SCYL3	29.5996	0.327941	0.481792	0.680668	0.496081	0.998344
C1orf112	73.0739	0.320619	0.356316	0.899817	0.368218	0.998344
FUCA2	294.942	0.0103393	0.171433	0.0603111	0.951908	0.998809
GCLC	42.7968	0.0243027	0.388499	0.0625555	0.95012	0.998809
NFYA	56.001	-0.155139	0.358327	-0.432953	0.665049	0.998344
STPG1	8.99213	0.0291553	0.849848	0.0343064	0.972633	0.999001
NIPAL3	20.9595	0.981389	0.616127	1.59284	0.111197	0.893936
LAS1L	161.674	0.174538	0.251714	0.693398	0.48806	0.998344
ENPP4	20.364	0.833111	0.566755	1.46997	0.141571	0.918311
SEMA3F	3.70223	-0.0154188	1.34578	-0.0114571	0.990859	NA
CFTR	0.361377	-1.35846	3.48177	-0.390164	0.696415	NA
ANKIB1	38.6682	-0.354461	0.48177	-0.735748	0.461884	0.998344
CYP51A1	22.833	-0.0526099	0.530084	-0.0992482	0.920941	0.998809
KRIT1	68.3765	0.20951	0.313112	0.669121	0.503418	0.998344
RAD52	17.202	-0.312399	0.627846	-0.497573	0.618785	0.998344
BAD	37.3346	-0.020248	0.419479	-0.0482693	0.961502	0.999001
LAP3	664.641	0.4615	0.120456	3.83129	0.000127474	0.0171278
CD99	98.1338	-0.336234	0.292133	-1.15096	0.249748	0.998311
HS3ST1	72.5974	0.257844	0.35358	0.729239	0.465855	0.998344
WNT16	0.0926957	0.435104	3.52509	0.123431	0.901766	NA
HECW1	38.6113	0.689864	0.631514	1.0924	0.274658	0.998344
MAD1L1	22.3423	0.478025	0.628175	0.760974	0.446673	0.998344
LASP1	7.96486	-0.46603	0.914363	-0.509677	0.610278	0.998344
SNX11	44.5655	-0.344746	0.410598	-0.839617	0.401123	0.998344
M6PR	267.745	-0.102715	0.171994	-0.597204	0.550371	0.998344
KLHL13	10.5093	-0.449896	0.792751	-0.567512	0.570366	0.998344
CYP26B1	0.389098	-1.15198	3.50675	-0.328505	0.74253	NA
ICA1	23.5781	0.38263	0.525767	0.727755	0.466763	0.998344
DBNDD1	58.0309	-0.0502728	0.361164	-0.139196	0.889295	0.998344
ALS2	65.5123	-0.383925	0.37539	-1.02273	0.306434	0.998344
CFLAR	57.3135	-0.216538	0.345564	-0.626622	0.530907	0.998344
TFPI	0.946068	0.791532	2.68523	0.294772	0.768168	NA
NDUFAF7	103.838	0.0769502	0.295191	0.26068	0.79434	0.998344
RBM5	126.521	-0.202752	0.255729	-0.792843	0.427869	0.998344
MTMR7	0.562406	1.03139	3.47041	0.297194	0.766318	NA
ARF5	235.203	0.179199	0.175454	1.02134	0.307092	0.998344
SARM1	2.84127	0.137203	1.6485	0.0832286	0.93367	NA
POLDIP2	338.783	-0.0810652	0.156218	-0.518925	0.603813	0.998344
PLXND1	1.62946	-1.73817	2.18187	-0.796644	0.425658	NA
AK2	531.554	0.19399	0.149125	1.30085	0.193309	0.955783
CD38	0.609409	-0.25257	3.46271	-0.0729401	0.941854	NA
FKBP4	190.849	0.174181	0.20664	0.842923	0.399272	0.998344
KDM1A	561.208	0.10987	0.128307	0.856306	0.391828	0.998344
RBM6	102.023	-0.112627	0.264577	-0.425686	0.670337	0.998344
CAMKK1	1.99814	-0.104211	1.89671	-0.0549429	0.956184	NA
RECQL	92.3058	0.233243	0.272134	0.857087	0.391397	0.998344
CCDC132	78.7137	0.0259251	0.293031	0.0884721	0.929501	0.998809
ARHGAP33	0.546901	0.299802	3.4322	0.0873498	0.930393	NA
NDUFAB1	1005.69	-0.231326	0.115082	-2.0101	0.0444205	0.674104
PDK4	5.31015	1.26292	1.08882	1.1599	0.246091	NA
SLC22A16	0.73129	-2.8223	3.46249	-0.815107	0.415011	NA
ZMYND10	2.45267	-0.462499	1.80753	-0.255873	0.798049	NA
ARX	20.332	0.385719	0.564184	0.683676	0.49418	0.998344
SLC25A13	103.891	0.0212411	0.258991	0.082015	0.934635	0.998809
ST7	56.4338	-0.14428	0.341019	-0.423086	0.672233	0.998344
CDC27	252.964	0.0690889	0.220837	0.31285	0.754395	0.998344
HCCS	115.545	0.0140353	0.244107	0.0574968	0.954149	0.998809
DVL2	28.0263	0.0678658	0.498671	0.136093	0.891748	0.998344
UPF1	24.1293	0.48045	0.584386	0.822145	0.410994	0.998344
SKAP2	1.25655	-0.196633	2.59798	-0.0756867	0.939668	NA
SLC25A5	1427.69	-0.0256023	0.0941364	-0.271971	0.785645	0.998344
CCDC109B	64.1133	-0.306484	0.31826	-0.962998	0.335549	0.998344
HOXA11	0.862531	2.3522	3.23393	0.727351	0.467011	NA
POLR2J	323.306	0.0509251	0.160321	0.317644	0.750755	0.998344
DHX33	87.2687	0.0171888	0.309051	0.0556179	0.955646	0.99886
MEOX1	0.3974	0.449774	3.51	0.128141	0.898037	NA
THSD7A	0.359555	-0.249747	3.52415	-0.0708672	0.943503	NA
LIG3	77.2285	-0.100628	0.303755	-0.33128	0.740433	0.998344
RPAP3	151.509	0.337727	0.232629	1.45179	0.146561	0.924125
ACSM3	2.47131	-2.30077	1.89636	-1.21326	0.225032	NA
CIAPIN1	473.793	-0.196027	0.153385	-1.278	0.201248	0.966897
SPPL2B	8.82677	0.361013	0.885624	0.407637	0.68354	0.998344
FAM214B	6.80343	-1.33657	1.0015	-1.33457	0.182018	0.941088
COPZ2	2.14243	-0.341267	1.78243	-0.191462	0.848164	NA
PRKAR2B	145.381	-0.148057	0.220866	-0.670346	0.502637	0.998344
MSL3	64.6602	-0.444876	0.364524	-1.22043	0.222302	0.983069
CREBBP	47.4394	0.32902	0.368365	0.89319	0.371756	0.998344
BZRAP1	0.775009	0.411075	3.38037	0.121606	0.903211	NA
PON1	0.278087	0.882588	3.5026	0.251981	0.801056	NA
GCFC2	76.6507	0.134875	0.290773	0.46385	0.642755	0.998344
WDR54	408.739	0.337312	0.182687	1.8464	0.0648347	0.790776
CROT	27.0537	-0.20982	0.494863	-0.423997	0.671568	0.998344
ABCB4	0.907477	-0.174401	2.95006	-0.0591177	0.952858	NA
KMT2E	206.091	0.237657	0.188615	1.26001	0.207666	0.973661
RHBDD2	471.582	-0.0699048	0.13625	-0.513063	0.607907	0.998344
SOX8	64.982	-0.193662	0.328678	-0.589215	0.555717	0.998344
IBTK	139.156	-0.0930721	0.265688	-0.350306	0.726109	0.998344
ZNF195	272.779	-0.0635943	0.205367	-0.309661	0.756819	0.998344
MYCBP2	57.2857	-0.127559	0.355085	-0.359234	0.71942	0.998344
FBXL3	42.0714	-0.253781	0.403226	-0.629376	0.529103	0.998344
PDK2	23.3647	0.0740435	0.52953	0.139829	0.888795	0.998344
ITGA3	0.569865	1.51553	3.49035	0.434207	0.664138	NA
ZFX	81.7756	-0.930018	0.975046	-0.953819	0.340175	0.998344
LAMP2	112.616	-0.138023	0.246193	-0.560628	0.575051	0.998344
ITGA2B	0.455735	-1.7971	3.5006	-0.513369	0.607693	NA
ASB4	0.185391	0.743989	3.51274	0.211797	0.832265	NA
GDE1	141.719	-0.0293647	0.231324	-0.126942	0.898987	0.998344
C19orf60	217.861	-0.0334742	0.195367	-0.17134	0.863957	0.998344
CRLF1	9.29866	-0.256099	0.808489	-0.316762	0.751424	0.998344
OSBPL7	3.14202	2.52879	1.5599	1.62112	0.104991	NA
TMEM98	494.781	-0.24557	0.138275	-1.77595	0.0757412	0.816779
MAP3K14	4.48585	-0.598258	1.25597	-0.47633	0.633839	NA
ABCC8	13.6885	1.14531	0.838431	1.36602	0.171932	0.932926
TMEM132A	14.3442	0.268415	0.676908	0.396532	0.691713	0.998344
AP2B1	101.515	-0.0230579	0.260249	-0.0885994	0.9294	0.998809
ZNF263	41.1158	-0.252572	0.428143	-0.589924	0.555242	0.998344
CX3CL1	3.37583	-1.8733	1.47558	-1.26953	0.204252	NA
SPATA20	13.5498	-0.206134	0.67796	-0.304051	0.761089	0.998344
TNFRSF12A	112.879	0.308875	0.344745	0.89595	0.370279	0.998344
DLX6	2.99926	-0.672668	2.06345	-0.325992	0.744431	NA
RALA	117.381	0.200699	0.250551	0.801029	0.423115	0.998344
BAIAP2L1	1.59456	-1.63379	2.07592	-0.787021	0.431269	NA
KDM7A	26.0689	0.00742101	0.515308	0.0144011	0.98851	0.999001
ETV1	90.923	0.200007	0.308062	0.649243	0.516181	0.998344
AGK	191.334	-0.0674383	0.196094	-0.343908	0.730915	0.998344
ALDH3B1	0.8012	-0.296548	3.42008	-0.0867078	0.930904	NA
TTC22	0.293215	0.757452	3.51346	0.215586	0.829311	NA
PHTF2	122.662	-0.176682	0.249912	-0.706979	0.479579	0.998344
FARP2	22.4898	0.715864	0.592941	1.20731	0.227312	0.98349
USH1C	2.74693	-1.19686	1.85976	-0.643557	0.519863	NA
GGCT	101.398	0.160169	0.25763	0.621702	0.534138	0.998344
DBF4	200.984	0.0834527	0.212597	0.39254	0.694659	0.998344
IFRD1	155.432	0.106223	0.219807	0.483253	0.628916	0.998344
COX10	56.7283	-0.0985911	0.342934	-0.287493	0.773735	0.998344
GTF2IRD1	19.5841	-0.591497	0.598003	-0.98912	0.322604	0.998344
PAF1	95.0445	-0.13776	0.278249	-0.495096	0.620532	0.998344
VPS41	138.83	-0.0573589	0.226517	-0.253221	0.800097	0.998344
ARHGAP44	0.42569	-0.224664	3.48837	-0.0644035	0.948649	NA
ELAC2	144.976	0.243198	0.255193	0.952994	0.340593	0.998344
ARSD	14.7731	0.890783	0.665377	1.33877	0.180647	0.941088
ADIPOR2	46.9245	-0.246487	0.373536	-0.659874	0.509334	0.998344
CDKL3	4.05812	-0.121412	1.20202	-0.101007	0.919545	NA
UPP2	0.427492	-1.04073	3.5007	-0.297292	0.766244	NA
MARK4	2.70976	-0.914188	1.7276	-0.529165	0.596691	NA
PROM1	119.377	-0.384985	0.245451	-1.56848	0.11677	0.899851
CCDC124	254.855	-0.0238642	0.187617	-0.127196	0.898785	0.998344
PAFAH1B1	114.61	-0.0284748	0.243727	-0.116831	0.906994	0.998344
DNAH9	6.73317	-0.0717105	1.2469	-0.0575111	0.954138	0.998809
KIAA0100	76.1343	0.503803	0.376551	1.33794	0.180916	0.941088
TRAPPC6A	248.143	-0.011732	0.172427	-0.0680405	0.945753	0.998809
MATK	0.449255	-1.27168	3.48679	-0.364714	0.715325	NA
ST7L	78.9328	0.229156	0.293436	0.780941	0.434837	0.998344
PAX6	33.5425	-0.625999	0.467778	-1.33824	0.180818	0.941088
RPUSD1	50.6209	0.251223	0.363208	0.691678	0.489139	0.998344
RHBDF1	5.53704	-2.28424	1.26712	-1.80271	0.0714346	0.813621
LUC7L	163.241	-0.0984945	0.2129	-0.462633	0.643627	0.998344
CACNA2D2	0.963562	-2.50592	2.87498	-0.87163	0.38341	NA
BAIAP3	0.146608	0.444402	3.52648	0.126018	0.899717	NA
TSR3	122.551	-0.0458065	0.234966	-0.194949	0.845433	0.998344
PIGQ	21.2228	-0.133677	0.627702	-0.212963	0.831356	0.998344
CRAMP1L	12.6745	0.0272158	0.763557	0.0356435	0.971567	0.999001
TEAD3	2.56477	-0.573229	1.64299	-0.348893	0.72717	NA
DNAJC11	107.448	-0.0509143	0.268098	-0.18991	0.84938	0.998344
FMO3	1.47219	0.893055	2.25677	0.395722	0.69231	NA
MYLIP	3.67352	-0.282354	1.25935	-0.224205	0.822598	NA
NOX1	2.11364	-2.75854	1.87448	-1.47163	0.141121	NA
E2F2	7.46632	-0.364641	1.05229	-0.346522	0.72895	0.998344
PSMB1	1995.64	-0.104075	0.097685	-1.06542	0.286688	0.998344
JARID2	19.951	0.286147	0.602258	0.475123	0.634699	0.998344
CDKL5	2.38536	-0.290257	1.6975	-0.170991	0.864231	NA
CAMK1G	1.18265	-3.75988	2.61264	-1.43911	0.150119	NA
CDK11A	2.07972	0.745626	1.99221	0.37427	0.708203	NA
NADK	26.1299	0.588274	0.554307	1.06128	0.288564	0.998344
DLEC1	0.381832	-0.552188	3.47569	-0.158872	0.87377	NA
CYTH3	4.06877	0.781569	1.35297	0.577668	0.563488	NA
ADAM22	24.0085	0.515169	0.564826	0.912085	0.361724	0.998344
SYPL1	635.333	0.13767	0.138188	0.996251	0.319128	0.998344
CYB561	14.2787	-0.160531	0.677906	-0.236804	0.812809	0.998344
SPAG9	114.735	-1.05849	0.744368	-1.42199	0.155029	0.925311
CELSR3	5.34401	-1.34286	1.1558	-1.16184	0.245299	NA
AASS	31.6631	-0.219229	0.533838	-0.410665	0.681318	0.998344
PLEKHG6	0.330012	0.687031	3.5044	0.196048	0.844573	NA
SS18L2	155.668	-0.185784	0.212027	-0.876227	0.380907	0.998344
MPND	3.25543	-0.592069	1.47947	-0.400189	0.689017	NA
MGST1	1240.12	-0.229857	0.101751	-2.25901	0.0238826	0.524364
CRY1	44.5669	-0.390897	0.413473	-0.9454	0.344455	0.998344
NFIX	69.1715	-0.295802	0.305593	-0.967961	0.333064	0.998344
ST3GAL1	28.3939	0.134611	0.4835	0.278409	0.780698	0.998344
MMP25	0.0926957	0.435104	3.52509	0.123431	0.901766	NA
PKD1	17.0207	-0.583706	0.735049	-0.794105	0.427134	0.998344
MAPK8IP2	0.526383	-0.60211	3.46093	-0.173973	0.861886	NA
MED24	98.8692	-0.0652318	0.32763	-0.199102	0.842183	0.998344
RHOBTB2	5.97006	-2.66313	1.35652	-1.96321	0.0496218	0.708123
HEATR5B	23.3912	-0.329532	0.527838	-0.624305	0.532427	0.998344
SEC62	210.233	-0.174583	0.185896	-0.939145	0.347656	0.998344
RPS20	704.636	-0.0120716	0.118335	-0.102012	0.918747	0.998809
CSDE1	1003.8	0.180976	0.10785	1.67803	0.0933406	0.852103
UBE3C	41.6011	-0.0437025	0.418848	-0.10434	0.9169	0.998809
REV3L	256.117	0.284566	0.170897	1.66513	0.0958865	0.858804
MASP2	0.472636	0.110559	3.47861	0.0317825	0.974646	NA
FAM76A	18.916	-0.485059	0.584655	-0.82965	0.406737	0.998344
POMT2	29.173	0.432476	0.499072	0.866561	0.386183	0.998344
VTA1	703.648	-0.0800979	0.116265	-0.688925	0.49087	0.998344
MLXIPL	0.731491	-0.863592	2.95525	-0.292223	0.770116	NA
BAZ1B	297.769	0.0528559	0.169093	0.312586	0.754596	0.998344
RANBP9	38.3623	-0.423412	0.413243	-1.02461	0.305548	0.998344
ETV7	0.449078	0.782011	3.46955	0.225393	0.821674	NA
SPRTN	119.815	0.0525629	0.241612	0.217551	0.827779	0.998344
METTL13	117.009	0.00658913	0.245008	0.0268936	0.978545	0.999001
DYRK4	72.0295	-0.113606	0.313414	-0.36248	0.716994	0.998344
ZNF207	591.725	0.127301	0.134461	0.946748	0.343767	0.998344
UQCRC1	1202.07	-0.101792	0.0985433	-1.03297	0.301618	0.998344
STARD3NL	276.792	-0.237233	0.166403	-1.42565	0.153969	0.925074
CD9	55.6291	1.01766	0.440584	2.30979	0.0208999	0.494133
NCAPD2	95.2524	0.523658	0.320574	1.6335	0.102363	0.876236
IFFO1	15.0135	0.214393	0.655186	0.327224	0.743498	0.998344
PHF7	17.8157	-0.263151	0.618382	-0.425547	0.670438	0.998344
NISCH	40.1159	-0.589639	0.400924	-1.4707	0.141372	0.918311
STAB1	0.194549	-0.908528	3.52943	-0.257415	0.796858	NA
FUZ	5.40145	0.500962	1.1016	0.454758	0.649284	NA
SLC6A13	0.165006	0.471293	3.5302	0.133503	0.893796	NA
IDS	33.0371	-0.0951715	0.440831	-0.215891	0.829073	0.998344
ZNF200	53.9247	0.243831	0.375757	0.648905	0.5164	0.998344
CD4	3.03632	-0.0358144	1.48563	-0.0241072	0.980767	NA
LRRC23	25.7671	-0.174967	0.488753	-0.357987	0.720353	0.998344
BTK	0.237282	-0.258115	3.5246	-0.0732326	0.941621	NA
HFE	5.17727	-0.913783	1.25035	-0.730824	0.464886	NA
SCMH1	30.5195	0.0104021	0.470312	0.0221174	0.982354	0.999001
FYN	157.831	0.683629	0.214015	3.19431	0.00140165	0.0935942
HIVEP2	3.56793	-1.1635	1.38192	-0.841947	0.399818	NA
FMO1	2.9771	-0.425276	1.52858	-0.278217	0.780846	NA
TCEB3	156.05	0.391083	0.221981	1.76178	0.0781058	0.824364
LYPLA2	222.794	-0.296066	0.182695	-1.62054	0.105115	0.883003
CLCN6	31.5819	0.20827	0.471154	0.442043	0.658458	0.998344
MRC2	5.64251	0.819267	1.08689	0.753772	0.450986	0.998344
TSPAN9	5.55587	-1.14517	1.0739	-1.06636	0.286261	0.998344
BTBD7	32.226	0.116318	0.454324	0.256025	0.797932	0.998344
APBA3	10.2737	0.779167	0.83018	0.938552	0.347961	0.998344
MKS1	115.827	-0.175466	0.285955	-0.613612	0.539472	0.998344
ABHD5	66.572	0.436419	0.322881	1.35164	0.176491	0.937712
KAL1	1.02226	-1.74592	3.01582	-0.578921	0.562643	NA
AKAP8L	109.053	-0.260283	0.290433	-0.896192	0.37015	0.998344
MBTD1	32.9821	-0.64996	0.49603	-1.31032	0.190087	0.948912
UTP18	323.989	0.30128	0.172742	1.74411	0.0811402	0.831467
RNF216	73.7525	0.313575	0.311691	1.00604	0.314394	0.998344
TTC19	380.688	0.169542	0.154247	1.09916	0.2717	0.998344
PTBP1	197.665	0.083897	0.199879	0.41974	0.674675	0.998344
DPF1	6.14395	0.465261	0.986339	0.471705	0.637137	0.998344
LARS2	36.0452	0.362276	0.44655	0.811278	0.417206	0.998344
PIK3C2A	96.7156	-0.137851	0.267057	-0.516188	0.605723	0.998344
PLAUR	10.3928	0.320388	0.982684	0.326033	0.744399	0.998344
ANLN	91.831	0.62342	0.331121	1.88275	0.0597336	0.759795
WIZ	10.0186	0.370613	0.782189	0.473815	0.635632	0.998344
RABGAP1	130.779	-0.0554096	0.232221	-0.238608	0.81141	0.998344
QPCTL	21.8193	0.373384	0.57942	0.644411	0.519309	0.998344
PPP5C	172.926	0.045219	0.210735	0.214577	0.830097	0.998344
CEP68	60.8066	0.0784749	0.339714	0.231003	0.817313	0.998344
MAP4K3	37.8987	0.0353879	0.409331	0.0864531	0.931106	0.998809
TMEM159	0.515404	1.63211	3.48751	0.467987	0.639794	NA
BRCA1	93.6871	-0.244239	0.307988	-0.793017	0.427768	0.998344
ERCC1	354.366	-0.0757314	0.165307	-0.458127	0.646861	0.998344
SEMA3B	0.666639	0.582355	3.09038	0.188441	0.850531	NA
MBTPS2	59.5561	-0.227495	0.377022	-0.603399	0.546243	0.998344
PRICKLE3	3.41765	-0.343964	1.34376	-0.255972	0.797973	NA
EXTL3	55.3587	0.00632025	0.344316	0.018356	0.985355	0.999001
NR1H4	0.778196	-1.22178	3.48035	-0.351052	0.72555	NA
ELOVL5	478.887	-0.234243	0.147295	-1.5903	0.111766	0.894794
CALCOCO1	28.7741	1.08048	0.532172	2.03032	0.042324	0.666431
UBR7	120.604	0.289937	0.248609	1.16624	0.243519	0.99507
MAP4K5	111.453	-0.0815244	0.251231	-0.324499	0.74556	0.998344
EHD3	10.6518	0.140141	0.794313	0.176431	0.859956	0.998344
PSMC4	453.51	-0.0217714	0.151844	-0.143381	0.88599	0.998344
MAN2B2	7.06155	-0.14568	1.05181	-0.138504	0.889842	0.998344
CLDN11	0.443093	1.51793	3.4943	0.434401	0.663997	NA
SLC25A39	738.561	0.12226	0.11973	1.02113	0.307191	0.998344
MVP	0.855429	-2.30256	2.98991	-0.77011	0.441235	NA
NUB1	159.656	0.208719	0.210774	0.990254	0.32205	0.998344
PGM3	161.067	0.0502347	0.235957	0.212898	0.831407	0.998344
RWDD2A	40.9164	-0.0720387	0.413378	-0.174268	0.861654	0.998344
CLK1	192.05	0.203486	0.218126	0.932883	0.350881	0.998344
POLR3B	37.811	0.0445334	0.418374	0.106444	0.91523	0.998809
ANGEL1	18.8842	0.208859	0.651539	0.320562	0.748543	0.998344
RNF14	83.61	-0.308547	0.336037	-0.918192	0.358518	0.998344
DNASE1L1	2.65419	-0.302458	1.5991	-0.189143	0.849981	NA
DDX11	28.9062	0.0888131	0.507582	0.174973	0.861101	0.998344
HEBP1	56.6218	-0.282712	0.337428	-0.837843	0.402119	0.998344
GPRC5A	0.139541	-0.919692	3.5309	-0.26047	0.794501	NA
MAMLD1	9.30182	-1.55068	0.849596	-1.8252	0.0679708	0.805679
CD6	0.519473	-2.11843	3.47916	-0.608893	0.542595	NA
TACC3	58.2183	0.207811	0.348517	0.596274	0.550992	0.998344
UFL1	129.198	-0.0543696	0.23423	-0.232121	0.816444	0.998344
POLA2	99.4278	0.371064	0.266063	1.39465	0.163122	0.929317
ZC3H3	6.88473	-0.876464	1.1451	-0.765403	0.444032	0.998344
CAPN1	26.3931	-0.755626	0.532112	-1.42005	0.155593	0.926568
MDH1	1317.3	-0.0907127	0.104116	-0.871265	0.383609	0.998344
SLC30A9	417.431	0.371792	0.141898	2.62013	0.00878954	0.312322
MTMR11	8.47413	0.954231	0.876787	1.08833	0.276451	0.998344
COX15	139.484	-0.023084	0.248553	-0.0928737	0.926004	0.998809
CCDC88C	16.7552	-0.462832	0.698608	-0.662506	0.507647	0.998344
YAF2	45.9714	0.261168	0.436189	0.59875	0.54934	0.998344
ZMYND11	133.049	0.158328	0.243309	0.650725	0.515224	0.998344
WAS	0.144551	-1.19415	3.51312	-0.33991	0.733924	NA
DPEP1	0.146608	0.444402	3.52648	0.126018	0.899717	NA
BID	535.24	-0.222994	0.133173	-1.67447	0.0940386	0.853975
MATR3	6.15752	0.571497	1.01918	0.560741	0.574974	0.998344
XYLT2	2.12023	-1.54954	1.73653	-0.892321	0.372221	NA
NUDCD3	96.5185	0.0224049	0.300123	0.0746526	0.940491	0.998809
ISL1	430.777	-0.148664	0.175718	-0.846033	0.397534	0.998344
CHDH	6.8419	-1.34801	1.15351	-1.16862	0.242559	0.99507
GLT8D1	199.911	0.163553	0.191351	0.854726	0.392703	0.998344
ATP2C1	93.9479	-0.121846	0.286041	-0.425972	0.670128	0.998344
SLC38A5	6.45861	0.16388	1.14722	0.14285	0.886409	0.998344
RALBP1	109.679	0.259879	0.247437	1.05029	0.293587	0.998344
RUFY3	60.0306	0.0175272	0.333687	0.0525257	0.95811	0.999001
CNTN1	51.221	-0.0527962	0.393943	-0.13402	0.893387	0.998344
SLC11A1	0.415799	0.427578	3.48601	0.122655	0.90238	NA
WWTR1	81.4548	-0.0171443	0.295181	-0.0580805	0.953684	0.998809
AGPS	73.5593	-0.334101	0.335094	-0.997036	0.318747	0.998344
CXorf56	43.4184	-0.341914	0.401896	-0.850752	0.394907	0.998344
ATP1A2	269.352	0.41562	0.169572	2.451	0.0142459	0.410437
TTC27	63.8573	-0.0754643	0.323649	-0.233167	0.815632	0.998344
ZNF582	14.8826	-0.675753	0.735729	-0.91848	0.358367	0.998344
VSIG2	0.458222	1.35626	3.50031	0.387469	0.698409	NA
PHLDB1	31.9506	-1.03351	0.539213	-1.9167	0.0552766	0.73154
PRDM11	4.76386	1.82388	1.21861	1.49669	0.134475	NA
SNAI2	18.4997	-3.06577	0.862933	-3.55274	0.000381244	0.0363537
ZRANB1	11.5408	0.266927	0.761618	0.350473	0.725984	0.998344
NCDN	38.4493	-1.01331	0.428023	-2.36742	0.0179127	0.460768
GPR124	0.462644	-0.905858	3.49203	-0.259407	0.795321	NA
ZFP64	43.9984	-0.0982459	0.420266	-0.233771	0.815163	0.998344
MNAT1	127.547	-0.0831547	0.240458	-0.345819	0.729479	0.998344
SAMD4A	6.77615	-0.955492	1.08463	-0.880935	0.378353	0.998344
MRE11A	97.5193	0.146178	0.268118	0.545201	0.585615	0.998344
PLEKHB1	248.78	0.0193046	0.187177	0.103135	0.917856	0.998809
SERPINB1	0.810867	0.0480096	3.05195	0.0157308	0.987449	NA
SLC7A9	0.0748463	0.470599	3.53011	0.13331	0.893948	NA
SPAST	46.1019	-0.147286	0.443569	-0.332048	0.739853	0.998344
NRXN3	11.9481	-0.032462	0.825009	-0.0393474	0.968613	0.999001
OSBPL5	3.13068	-1.42627	1.56526	-0.911199	0.362191	NA
AQR	123.703	0.6355	0.253178	2.5101	0.0120698	0.371827
CPS1	1.57646	1.75463	2.53306	0.692691	0.488503	NA
FHL1	345.503	0.0258366	0.168414	0.153411	0.878074	0.998344
RTFDC1	283.694	-0.319846	0.170828	-1.87233	0.0611609	0.767933
SLC45A4	6.32721	-0.0860549	1.00933	-0.0852591	0.932055	0.998809
RNF10	124.966	0.398971	0.257114	1.55173	0.120727	0.902617
ZNF839	13.5956	0.126098	0.732173	0.172224	0.863261	0.998344
ZDHHC6	200.639	0.163944	0.210811	0.777684	0.436756	0.998344
GRAMD1B	4.42093	-0.785699	1.13439	-0.692618	0.48855	NA
RNH1	188.73	0.305193	0.206328	1.47917	0.139096	0.918311
NDUFS1	497.059	-0.147267	0.140741	-1.04637	0.295388	0.998344
RB1CC1	198.693	-0.211262	0.194775	-1.08465	0.278079	0.998344
ERP44	236.681	0.177348	0.19193	0.924027	0.355472	0.998344
ALAS1	105.673	-0.0525989	0.28474	-0.184726	0.853444	0.998344
BIRC3	0.620898	-0.412527	3.48508	-0.118369	0.905775	NA
AKAP11	76.872	-0.243392	0.31671	-0.768502	0.442189	0.998344
GLRX2	91.1855	0.124873	0.292381	0.42709	0.669314	0.998344
SNAPC1	31.131	0.175452	0.464113	0.378038	0.705402	0.998344
DERA	248.637	-0.0134214	0.174398	-0.0769586	0.938656	0.998809
STRAP	757.608	0.087776	0.124083	0.707399	0.479318	0.998344
ABCC2	0.786581	0.923628	3.37528	0.273645	0.784357	NA
DEF6	0.257702	1.06534	3.51179	0.303361	0.761615	NA
PLEKHO1	144.354	0.245765	0.220728	1.11343	0.265524	0.998344
GCLM	33.7149	0.312812	0.494716	0.632306	0.527187	0.998344
UBR2	36.8405	0.394904	0.449983	0.877598	0.380162	0.998344
EHD2	0.608099	1.79688	3.48314	0.515879	0.605939	NA
DEPDC1	131.096	0.52595	0.233349	2.25392	0.0242014	0.524364
CCDC28A	55.8066	-0.0728035	0.412147	-0.176644	0.859788	0.998344
RRAGD	27.4079	-0.0603626	0.514356	-0.117356	0.906578	0.998344
HSF2	185.307	0.0237133	0.214183	0.110715	0.911842	0.998809
PHF20	189.138	-0.10737	0.251174	-0.427474	0.669034	0.998344
HSD17B6	17.6461	-0.137929	0.619803	-0.222537	0.823895	0.998344
NR1H3	18.0441	-0.175799	0.616515	-0.28515	0.77553	0.998344
TYMP	7.59141	-0.669893	0.954775	-0.701625	0.482913	0.998344
NCAPH2	59.4828	0.61086	0.348392	1.75337	0.0795391	0.827964
TOMM34	869.415	0.188794	0.122392	1.54254	0.122943	0.908578
SEC63	247.174	-0.17409	0.174984	-0.994891	0.31979	0.998344
KPNA6	63.4263	0.147765	0.366355	0.403339	0.686699	0.998344
VIM	974.342	0.430419	0.115106	3.73933	0.000184514	0.0216145
RTEL1-TNFRSF6B	0.0722753	-0.883044	3.52583	-0.25045	0.802239	NA
FAS	171.962	1.20154	0.219817	5.46607	4.60124e-08	2.14637e-05
RNASET2	21.7053	-0.232892	0.554705	-0.419849	0.674596	0.998344
CD44	26.3106	-0.295157	0.507227	-0.581904	0.560632	0.998344
KCNG1	0.158097	-0.882469	3.52574	-0.250293	0.80236	NA
AGPAT4	35.3633	-0.115516	0.421057	-0.274349	0.783817	0.998344
BTN3A1	23.1154	-0.268515	0.529936	-0.506693	0.61237	0.998344
MIPEP	172.205	0.186215	0.214166	0.869489	0.38458	0.998344
IFNGR1	169.727	-0.185457	0.210508	-0.880998	0.378319	0.998344
B4GALT7	57.6615	0.197693	0.348175	0.567798	0.570172	0.998344
SH2D2A	1.59633	1.49197	2.0341	0.733481	0.463265	NA
VRK2	5.99343	-1.80169	1.22849	-1.46659	0.142487	0.918311
VEZT	143.636	0.475488	0.236135	2.01363	0.0440486	0.6736
POU2F2	0.424695	1.5034	3.49108	0.43064	0.66673	NA
BRD9	83.5328	-0.0304961	0.28688	-0.106302	0.915342	0.998809
SNX1	220.551	0.122593	0.185006	0.66264	0.507561	0.998344
TBPL1	132.14	0.0514122	0.2328	0.220843	0.825215	0.998344
ARNTL2	4.39063	-0.810717	1.34236	-0.603951	0.545876	NA
BCLAF1	564.788	-0.178965	0.126472	-1.41505	0.157053	0.929317
SLC39A9	74.5128	-0.428543	0.310323	-1.38096	0.167292	0.932633
ANK1	2.0279	1.83068	2.13985	0.855517	0.392265	NA
TFB1M	73.7887	0.22624	0.308822	0.73259	0.463809	0.998344
RABEP1	124.026	0.0857322	0.232832	0.368214	0.712714	0.998344
HMGB3	547.845	0.164152	0.169848	0.966463	0.333812	0.998344
NUP160	248.583	0.284691	0.195723	1.45456	0.145791	0.924125
BAK1	19.9523	-0.0672813	0.582045	-0.115595	0.907974	0.998362
MUSK	0.359555	-0.249747	3.52415	-0.0708672	0.943503	NA
IKZF2	13.847	2.18372	0.751063	2.9075	0.0036433	0.18064
GRN	145.318	-0.0588941	0.337107	-0.174705	0.861312	0.998344
FAM13B	6.73242	1.35791	1.00338	1.35334	0.175948	0.937712
ARHGAP31	48.6973	-1.46334	1.2631	-1.15853	0.246648	0.99507
CENPQ	88.8963	0.191094	0.292345	0.65366	0.513331	0.998344
SARS	580.691	0.0707273	0.139174	0.508194	0.611317	0.998344
RANBP3	24.8229	1.01133	0.666465	1.51746	0.129152	0.91389
ARID4A	181.616	-0.138405	0.21097	-0.656041	0.511798	0.998344
TSSC1	147.723	0.10974	0.23566	0.465671	0.641451	0.998344
PNPLA6	3.79672	1.59162	1.4159	1.1241	0.26097	NA
IFT88	122.15	0.0667704	0.260944	0.25588	0.798043	0.998344
ALG1	64.6974	-0.307128	0.324666	-0.945982	0.344158	0.998344
ZCCHC8	61.4189	0.250435	0.339899	0.736792	0.461249	0.998344
ABCF2	254.148	0.276368	0.183903	1.5028	0.132891	0.91784
CHPF2	4.17898	0.0516957	1.18143	0.0437571	0.965098	NA
LRRC7	2.26356	0.913555	1.5961	0.572368	0.567072	NA
FUT8	100.62	0.42421	0.268537	1.57971	0.114174	0.898344
UBA6	132.297	-0.0752519	0.245684	-0.306296	0.759379	0.998344
GAB2	1.28616	-2.3349	2.43146	-0.960288	0.33691	NA
ATP6V0A1	49.2243	0.558747	0.412367	1.35497	0.175426	0.936425
PIAS1	237.874	-0.0761316	0.177881	-0.427991	0.668657	0.998344
SLC4A7	108.838	0.435116	0.276726	1.57237	0.115865	0.899831
APBA2	88.7226	0.265414	0.285074	0.931036	0.351835	0.998344
MAP2K3	60.1959	-0.284546	0.370956	-0.767062	0.443045	0.998344
EFCAB1	2.01172	-2.75969	1.92993	-1.42995	0.152732	NA
TMSB10	859.205	-0.84997	0.11832	-7.18365	6.78745e-13	1.2059e-09
ASTE1	30.0017	0.0641682	0.497378	0.129013	0.897347	0.998344
RNF19A	46.0247	0.406889	0.400225	1.01665	0.309319	0.998344
PEX3	121.713	-0.149472	0.235936	-0.633527	0.52639	0.998344
GABARAPL2	828.846	-0.26946	0.111337	-2.42022	0.0155109	0.426742
SH3YL1	93.3774	0.15614	0.275968	0.565791	0.571536	0.998344
FAM136A	521.25	-0.0355376	0.12811	-0.277399	0.781474	0.998344
VCL	139.53	0.258278	0.222239	1.16216	0.24517	0.99507
DEPDC1B	124.05	0.75377	0.257082	2.93202	0.00336765	0.170949
DAPK2	0.139541	-0.919692	3.5309	-0.26047	0.794501	NA
NSMAF	133.392	0.482503	0.240982	2.00224	0.0452591	0.674771
ADSS	120.138	0.0890319	0.250385	0.35558	0.722155	0.998344
TIMP2	85.2515	0.077201	0.311389	0.247925	0.804193	0.998344
RFC1	192.714	0.0519958	0.202684	0.256536	0.797537	0.998344
TBC1D23	104.75	0.0954227	0.279592	0.341292	0.732883	0.998344
CUL3	116.554	-0.397213	0.317448	-1.25127	0.210836	0.977906
MYOM2	7.63727	-1.18495	1.00971	-1.17355	0.240574	0.99507
CYP46A1	0.454108	-0.582558	3.46662	-0.168048	0.866546	NA
ZZZ3	160.912	-0.342818	0.282967	-1.21151	0.225699	0.98349
SLC18A1	0.146608	0.444402	3.52648	0.126018	0.899717	NA
USP2	8.08026	-0.497715	0.858814	-0.579537	0.562227	0.998344
TUBG2	38.9025	-0.427945	0.430653	-0.993711	0.320363	0.998344
RPL26L1	211.77	0.0503885	0.220431	0.228591	0.819187	0.998344
FLT4	17.6876	-0.524169	0.6244	-0.839476	0.401202	0.998344
NSUN2	139.65	0.309468	0.261525	1.18332	0.236683	0.99293
FBXO42	61.4481	0.142439	0.343872	0.41422	0.678713	0.998344
MFAP3	58.932	-0.257272	0.393485	-0.653828	0.513222	0.998344
MRI1	13.4274	-0.261465	0.694055	-0.376722	0.70638	0.998344
METTL1	144.732	-0.0757635	0.217612	-0.348159	0.727721	0.998344
HOXC8	23.0627	0.433315	0.538106	0.805261	0.420669	0.998344
AGA	111.031	0.18703	0.260628	0.717614	0.472995	0.998344
PI4K2B	9.34717	-0.811364	0.824347	-0.98425	0.324992	0.998344
BOD1L1	248.735	-0.0389976	0.179301	-0.217499	0.82782	0.998344
MAT2B	668.864	0.315791	0.144359	2.18754	0.028703	0.564917
EDC4	7.81486	0.948205	1.07647	0.880849	0.3784	0.998344
TRIO	28.3339	0.229786	0.599436	0.383338	0.701469	0.998344
VCAN	328.972	0.923899	0.160513	5.7559	8.61826e-09	5.15168e-06
CLEC16A	28.874	-0.832878	0.584504	-1.42493	0.154177	0.925074
SKIV2L2	277.016	0.352267	0.19441	1.81198	0.0699895	0.813621
DNAH5	14.301	0.740028	0.681735	1.08551	0.277698	0.998344
ZFYVE16	137.766	-0.360683	0.226199	-1.59454	0.110816	0.893905
FAM65A	12.1757	0.106754	0.756514	0.141113	0.887781	0.998344
C6	0.146608	0.444402	3.52648	0.126018	0.899717	NA
RAI14	200.345	-1.49201	0.952411	-1.56656	0.117218	0.899851
PNKP	108.813	0.070187	0.25864	0.271369	0.786107	0.998344
PHLPP2	21.181	0.351222	0.604015	0.581479	0.560918	0.998344
SPDL1	220.098	0.219454	0.192351	1.1409	0.25391	0.998344
STAU2	128.312	-0.0544342	0.237307	-0.229383	0.818571	0.998344
PQLC2	35.0045	-0.112537	0.447597	-0.251424	0.801486	0.998344
CTNS	28.4444	0.411258	0.492408	0.835198	0.403606	0.998344
RTN4R	18.1248	-0.271864	0.601196	-0.452205	0.651121	0.998344
PHF23	61.8466	0.212752	0.334972	0.635133	0.525342	0.998344
CDH10	47.0474	-2.10258	1.22141	-1.72144	0.0851709	0.839669
INPP4A	21.6435	-0.587772	0.617944	-0.951174	0.341516	0.998344
RAB27B	4.4616	1.86788	1.28682	1.45155	0.146627	NA
PSMA4	1459.71	-0.122257	0.10337	-1.18271	0.236925	0.993203
MYO16	0.515369	1.03489	3.48147	0.297257	0.76627	NA
LSG1	133.75	0.022252	0.226599	0.0982	0.921773	0.998809
PARP3	6.2304	-0.0344839	1.25232	-0.0275361	0.978032	0.999001
TNC	1.60661	0.746276	2.15575	0.34618	0.729207	NA
THAP3	68.2655	0.358764	0.318739	1.12557	0.260346	0.998344
FAM65C	0.304548	-0.196194	3.52066	-0.0557263	0.95556	NA
TDP1	178.208	0.199701	0.20313	0.983117	0.32555	0.998344
AIFM2	7.88134	-0.894637	1.04049	-0.859824	0.389886	0.998344
SPATA7	21.9231	0.562175	0.571779	0.983204	0.325507	0.998344
MED17	17.4996	-0.595391	0.650992	-0.91459	0.360407	0.998344
RETSAT	9.16848	-0.271831	0.890171	-0.305369	0.760085	0.998344
CAPG	6.66468	0.680079	1.07562	0.632269	0.527211	0.998344
AP2S1	139.19	0.0481604	0.222916	0.216047	0.828951	0.998344
USH2A	0.218883	-0.216352	3.52974	-0.061294	0.951125	NA
ADAM28	0.0926957	0.435104	3.52509	0.123431	0.901766	NA
DCUN1D1	144.747	-0.155178	0.241536	-0.642465	0.520571	0.998344
ZIC2	27.489	0.651876	0.533898	1.22097	0.222096	0.982789
TRIT1	124.555	0.12583	0.243893	0.515924	0.605907	0.998344
ADRB1	0.544947	0.933995	3.48359	0.268113	0.788612	NA
CUL7	9.13925	-0.0871789	1.07357	-0.0812048	0.935279	0.998809
CTNNA1	248.004	-0.135282	0.183448	-0.73744	0.460855	0.998344
PHKA2	7.37534	-0.840255	0.95999	-0.875275	0.381424	0.998344
CNTLN	61.6806	0.0621958	0.323237	0.192416	0.847417	0.998344
EPHA3	0.158097	-0.882469	3.52574	-0.250293	0.80236	NA
HSPA5	1239.51	0.135043	0.11253	1.20006	0.230117	0.985427
GEMIN8	60.7	0.144719	0.34185	0.423341	0.672047	0.998344
OFD1	88.6667	-0.0044656	0.273125	-0.01635	0.986955	0.999001
GPM6B	1286.59	-0.0230582	0.104498	-0.220657	0.82536	0.998344
PREX2	28.6486	-0.573597	0.596723	-0.961244	0.33643	0.998344
WDR37	22.5962	-0.746939	0.559267	-1.33557	0.18169	0.941088
YTHDC2	86.7432	0.232211	0.286445	0.810664	0.417559	0.998344
CTPS2	66.1089	-0.179441	0.348392	-0.515056	0.606514	0.998344
ATP6V1H	226.981	-0.406472	0.208606	-1.94852	0.0513533	0.714653
POLR2B	572.822	-0.178361	0.133153	-1.33952	0.180402	0.941088
FAM214A	40.0238	-1.05297	0.604478	-1.74194	0.0815184	0.831467
ARAP2	13.3079	0.580903	0.69516	0.83564	0.403357	0.998344
TPR	783.526	0.172039	0.116635	1.47502	0.140207	0.918311
CP	0.286149	-0.160166	3.52311	-0.0454615	0.963739	NA
KIAA0556	13.6899	0.34668	0.692399	0.500695	0.616586	0.998344
DTNBP1	43.6243	0.00280204	0.396621	0.00706478	0.994363	0.999213
XK	0.237282	-0.258115	3.5246	-0.0732326	0.941621	NA
C12orf4	74.4152	0.0385304	0.297952	0.129317	0.897107	0.998344
SCML1	120.986	-0.43057	0.242351	-1.77664	0.0756274	0.816779
WWC3	13.9675	-0.975525	0.85911	-1.13551	0.256163	0.998344
FAM184B	0.740696	-1.04704	3.17235	-0.33005	0.741362	NA
MAP4	111.834	-0.0895339	0.249681	-0.358594	0.719899	0.998344
GOPC	42.9941	-0.248425	0.392354	-0.633164	0.526627	0.998344
USP28	67.9724	0.459292	0.353927	1.2977	0.19439	0.956344
HDAC9	15.4472	-2.09737	0.801766	-2.61594	0.00889821	0.314089
TSPAN17	22.1581	-0.438983	0.558562	-0.785917	0.431916	0.998344
NOP16	606.164	-0.207238	0.131886	-1.57134	0.116104	0.899831
CC2D2A	66.6115	0.0456073	0.326149	0.139836	0.88879	0.998344
RRM2B	84.1542	-0.473348	0.301883	-1.56798	0.116885	0.899851
ZNF800	33.7937	0.367138	0.46778	0.784852	0.43254	0.998344
TNFRSF17	0.158097	-0.882469	3.52574	-0.250293	0.80236	NA
SNX29	14.8612	0.948207	0.717832	1.32093	0.186524	0.946832
LMO3	61.0309	-0.265196	0.388582	-0.682471	0.494941	0.998344
MRPS10	259.473	-0.190732	0.174219	-1.09478	0.273611	0.998344
RSF1	243.107	-0.219848	0.199894	-1.09982	0.271409	0.998344
VPS13D	17.0358	0.469798	0.695131	0.675841	0.499142	0.998344
CELF2	10.8344	-1.78232	0.970362	-1.83675	0.0662464	0.799729
FAM120A	88.2411	0.391211	0.330397	1.18406	0.236388	0.992084
R3HDM1	100.38	0.155733	0.28657	0.543439	0.586828	0.998344
COL9A2	7.63481	-0.953075	0.993217	-0.959584	0.337265	0.998344
KITLG	18.9856	0.794972	0.595494	1.33498	0.181883	0.941088
ERCC8	82.4348	-0.25938	0.328843	-0.788765	0.43025	0.998344
ADAMTS6	3.58098	-1.08484	1.40767	-0.770663	0.440907	NA
H6PD	10.2205	-0.0379345	0.794284	-0.0477594	0.961908	0.999001
VAMP3	245.274	-0.507783	0.207447	-2.44777	0.0143743	0.410985
PER3	12.8146	-1.22957	0.896994	-1.37076	0.170449	0.932633
LTBP1	35.9373	-0.113598	0.478349	-0.237478	0.812286	0.998344
RCN1	373.921	0.172423	0.159529	1.08083	0.279772	0.998344
ELN	0.350398	1.34551	3.49971	0.384463	0.700635	NA
RFC2	357.991	0.0865758	0.152965	0.565983	0.571405	0.998344
ARID1B	79.2262	-0.435934	0.366357	-1.18992	0.234079	0.989798
CLPTM1L	160.752	0.314528	0.211944	1.48401	0.137805	0.918311
NEDD4L	49.724	0.126813	0.38103	0.332817	0.739273	0.998344
FOXP3	0.0926957	0.435104	3.52509	0.123431	0.901766	NA
PPP1R3F	2.91053	1.12286	1.39356	0.805745	0.42039	NA
HEXB	224.625	0.240628	0.183521	1.31117	0.189799	0.948912
PTCD2	62.8818	-0.233075	0.346147	-0.673342	0.50073	0.998344
KIAA2022	8.20784	-0.570329	1.11527	-0.511382	0.609083	0.998344
JKAMP	804.361	-0.413654	0.118878	-3.47964	0.000502084	0.0456311
DKK3	87.4942	-0.133683	0.383618	-0.348479	0.727481	0.998344
NFE2L3	15.5868	0.775794	0.704096	1.10183	0.270535	0.998344
MCUR1	151.888	-0.0178477	0.220759	-0.0808468	0.935564	0.998809
LIMA1	103.103	0.730231	0.266554	2.73952	0.0061528	0.260273
LETMD1	61.8636	0.0396185	0.329487	0.120243	0.904291	0.998344
SLC4A8	12.3068	-0.854801	0.765634	-1.11646	0.264224	0.998344
LAMC3	1.77898	-2.25762	2.27595	-0.991948	0.321223	NA
MAPK9	46.8961	0.341781	0.388532	0.879673	0.379036	0.998344
COL23A1	35.5953	-0.800536	0.445006	-1.79893	0.0720291	0.813621
BCAR1	13.777	0.181707	0.729201	0.249186	0.803217	0.998344
FAM160A2	9.81474	-0.437826	0.897824	-0.487653	0.625796	0.998344
HERPUD1	242.308	0.322841	0.18823	1.71514	0.0863196	0.841873
HOMER3	18.2242	-0.73214	0.591313	-1.23816	0.215657	0.979212
RAD51	193.504	0.27697	0.196827	1.40717	0.159376	0.929317
POLQ	42.679	0.342846	0.451045	0.760115	0.447186	0.998344
PIK3CB	23.7468	0.931342	0.613531	1.518	0.129013	0.91389
CYBA	0.158097	-0.882469	3.52574	-0.250293	0.80236	NA
THOC3	58.26	0.161301	0.35608	0.452992	0.650555	0.998344
HEBP2	163.168	-0.0358095	0.218746	-0.163703	0.869965	0.998344
MPHOSPH9	154.26	0.112626	0.211196	0.533276	0.593842	0.998344
PLEKHA5	24.3507	-0.443788	0.665751	-0.666597	0.505029	0.998344
PRSS8	0.139541	-0.919692	3.5309	-0.26047	0.794501	NA
SIKE1	178.986	-0.189219	0.204016	-0.927468	0.353684	0.998344
RRP12	17.5746	0.560306	0.63781	0.878485	0.379681	0.998344
FNIP2	19.224	-0.918492	0.602615	-1.52418	0.127465	0.91202
MSMO1	1388.99	-0.196209	0.1314	-1.49321	0.135381	0.918311
TTC17	121.391	0.181846	0.26307	0.691244	0.489412	0.998344
ALX4	0.146608	0.444402	3.52648	0.126018	0.899717	NA
FOXN3	42.5406	0.351739	0.410021	0.857854	0.390973	0.998344
AKR7A2	151.947	0.208722	0.217312	0.96047	0.336819	0.998344
MRTO4	307.52	-0.151273	0.165073	-0.916402	0.359456	0.998344
USE1	106.924	-0.27951	0.250784	-1.11455	0.265045	0.998344
MCF2L2	1.40561	-0.552868	2.17212	-0.254529	0.799087	NA
NRIP2	0.865683	0.170701	2.80995	0.0607488	0.951559	NA
LAMA3	0.323103	-0.215422	3.49436	-0.0616484	0.950843	NA
AP5M1	185.241	0.0187883	0.2005	0.0937073	0.925342	0.998809
ANAPC4	97.5916	0.225136	0.265568	0.847751	0.396577	0.998344
KCNQ1	0.216826	-1.3044	3.5	-0.372685	0.709383	NA
TRAPPC3	121.058	0.111777	0.242531	0.460878	0.644886	0.998344
THRAP3	595.025	0.132179	0.123094	1.07381	0.28291	0.998344
PHPT1	544.401	-0.0678452	0.126924	-0.534535	0.592972	0.998344
ENTPD2	0.165006	0.471293	3.5302	0.133503	0.893796	NA
ARID4B	475.342	0.0572879	0.132443	0.432547	0.665344	0.998344
OPN3	15.8189	-0.02853	0.629704	-0.045307	0.963863	0.999001
SDCCAG8	66.3423	0.0437871	0.332525	0.13168	0.895237	0.998344
PTPRN	0.158097	-0.882469	3.52574	-0.250293	0.80236	NA
HHAT	5.57321	-2.20108	1.22338	-1.79917	0.0719915	0.813621
KIF1B	269.452	-0.216683	0.175654	-1.23357	0.217362	0.979212
FOXC1	1.91355	-0.586175	1.71806	-0.341185	0.732964	NA
TBC1D22A	14.9968	0.596592	0.717395	0.831608	0.40563	0.998344
SYNE2	165.496	-0.0443705	0.207292	-0.214048	0.83051	0.998344
PLEKHH1	2.65712	-1.34732	1.60155	-0.841263	0.400201	NA
ATP9A	5.39355	-1.13486	1.19134	-0.952585	0.3408	NA
FAM168A	50.7757	0.144717	0.365752	0.395671	0.692348	0.998344
RELT	4.08817	0.375307	1.1833	0.317169	0.751115	NA
GALC	27.9546	-0.910131	1.37122	-0.663738	0.506858	0.998344
NOP58	859.394	0.142795	0.11611	1.22982	0.218764	0.979841
SZRD1	31.8083	0.323382	0.477871	0.676714	0.498587	0.998344
KCNH2	1.84854	0.390548	1.935	0.201833	0.840047	NA
CUL1	313.815	-0.0439034	0.16094	-0.272794	0.785012	0.998344
FAM114A2	100.908	0.363937	0.269727	1.34928	0.177247	0.939091
CYFIP2	82.2817	0.0941375	0.299719	0.314086	0.753456	0.998344
TAB2	50.0325	-0.445686	0.375926	-1.18557	0.235793	0.991433
GINM1	82.4603	0.039664	0.282633	0.140338	0.888393	0.998344
EIF2AK2	158.413	0.0870894	0.208809	0.417076	0.676623	0.998344
USP36	26.6316	-0.56092	0.495723	-1.13152	0.257837	0.998344
KMT2C	75.5236	0.00960984	0.315068	0.0305008	0.975668	0.999001
PUM2	98.3729	0.166277	0.279728	0.594426	0.552227	0.998344
MRPL43	223.526	0.136066	0.179793	0.756793	0.449174	0.998344
C4orf27	242.797	0.0867851	0.190338	0.455952	0.648425	0.998344
ZFR	360.654	-0.0783233	0.163135	-0.480114	0.631146	0.998344
ZNF280C	60.4751	0.00728514	0.32801	0.0222101	0.98228	0.999001
PHF21B	8.0554	0.199015	0.873025	0.227961	0.819677	0.998344
TRAF1	3.79472	-0.869281	1.51848	-0.572469	0.567004	NA
RC3H2	89.3176	-0.255497	0.30247	-0.844701	0.398278	0.998344
IL17RB	34.8051	-0.514176	0.492235	-1.04457	0.29622	0.998344
TRAF3IP2	87.343	-0.47409	0.294991	-1.60713	0.108025	0.888276
GYG2	18.9179	-0.75144	0.598199	-1.25617	0.209054	0.973968
DCBLD2	103.339	0.570121	0.256785	2.22022	0.0264036	0.540617
SOAT1	116.646	-0.35804	0.25636	-1.39663	0.162526	0.929317
GDI2	1023.95	-0.00589326	0.102922	-0.0572593	0.954339	0.998809
PRDM1	0.389098	-1.15198	3.50675	-0.328505	0.74253	NA
ATG5	139.759	0.202086	0.222378	0.908754	0.36348	0.998344
TMCC3	0.444089	-0.289254	3.48383	-0.0830275	0.93383	NA
PITHD1	201.985	0.0205347	0.200333	0.102503	0.918358	0.998809
MTA3	62.8669	-0.157665	0.32251	-0.488869	0.624934	0.998344
USP13	86.758	0.121051	0.333403	0.363077	0.716547	0.998344
ATP11B	22.0449	0.344741	0.532156	0.647819	0.517102	0.998344
LAMC2	0.146608	0.444402	3.52648	0.126018	0.899717	NA
CDK14	37.8021	-0.0336821	0.453267	-0.0743096	0.940764	0.998809
SEC61A1	128.395	0.0430366	0.247484	0.173897	0.861947	0.998344
PPP1R12A	290.182	-0.247154	0.164649	-1.5011	0.13333	0.918311
CAMK2B	75.8521	0.0293229	0.295966	0.0990751	0.921079	0.998809
CROCC	8.7205	-1.51665	1.01064	-1.50069	0.133437	0.918311
POLR3E	48.6119	0.251392	0.367653	0.683776	0.494117	0.998344
ATP2B4	73.6701	-0.717094	0.336037	-2.13397	0.0328451	0.60367
ZC3H11A	0.250792	-0.2266	3.52805	-0.0642281	0.948789	NA
RIOK2	200.901	0.0191315	0.211331	0.0905285	0.927867	0.998809
YIPF1	60.3176	0.0872283	0.328309	0.26569	0.790478	0.998344
NDC1	209.427	0.412439	0.228936	1.80155	0.0716164	0.813621
DGKG	1.0657	1.62911	3.26227	0.499381	0.617511	NA
FLYWCH1	12.4414	-0.300328	0.719491	-0.417417	0.676373	0.998344
UNKL	7.23584	0.0339663	0.934527	0.036346	0.971006	0.999001
TBXAS1	9.533	-0.500245	0.977314	-0.511857	0.608751	0.998344
PARP12	26.2185	0.615206	0.523437	1.17532	0.239867	0.99507
ALDH18A1	206.285	0.0190883	0.233257	0.0818335	0.934779	0.998809
TARBP1	74.2927	0.207431	0.296497	0.699606	0.484173	0.998344
GATB	122.513	0.357375	0.275052	1.2993	0.193841	0.956344
MXD1	8.61345	0.203312	0.964685	0.210755	0.833078	0.998344
CDK17	54.8588	-0.128176	0.357531	-0.358503	0.719967	0.998344
DNAJC25	33.1681	-0.098325	0.472692	-0.208011	0.83522	0.998344
SLC2A3	102.092	-0.675148	0.281301	-2.40009	0.0163909	0.440118
PSD	1.41708	0.403456	2.2786	0.177063	0.859459	NA
CTDP1	4.12506	-1.98341	1.32555	-1.49629	0.134578	NA
YBX3	330.135	0.0253538	0.165891	0.152834	0.878529	0.998344
WNK1	72.9128	0.337846	0.316126	1.06871	0.285201	0.998344
CCAR1	422.825	-0.0588621	0.143369	-0.410564	0.681393	0.998344
OGFR	10.7162	0.419436	0.794301	0.528056	0.59746	0.998344
PIGV	28.327	0.12856	0.549565	0.23393	0.815039	0.998344
PTPRU	1.30096	-1.45071	3.28522	-0.441588	0.658787	NA
SNRNP40	821.753	0.0751798	0.11612	0.647432	0.517353	0.998344
RIMBP2	0.158097	-0.882469	3.52574	-0.250293	0.80236	NA
COL11A1	6.43278	-0.330479	1.15097	-0.287132	0.774012	0.998344
QSER1	91.942	0.182331	0.291185	0.626168	0.531205	0.998344
MPC1	528.285	-0.057052	0.138211	-0.41279	0.679761	0.998344
ACAA1	52.0634	-0.33121	0.411654	-0.804584	0.42106	0.998344
BCAT1	520.1	0.0881447	0.186965	0.47145	0.637319	0.998344
HDAC7	17.1347	-0.500697	0.682701	-0.733407	0.46331	0.998344
LZTS1	0.158097	-0.882469	3.52574	-0.250293	0.80236	NA
WNT8A	0.194549	-0.908528	3.52943	-0.257415	0.796858	NA
SPAG4	4.50345	1.45828	1.37554	1.06015	0.289075	NA
NCKAP1	157.33	0.160565	0.220196	0.72919	0.465886	0.998344
MRPS35	459.345	0.0375044	0.147441	0.254368	0.799211	0.998344
GUCY1B3	29.8832	-1.22458	2.60631	-0.469854	0.63846	0.998344
SFSWAP	42.2107	-0.44668	0.394121	-1.13336	0.257064	0.998344
TNK2	5.1311	-1.11901	1.25317	-0.892949	0.371884	NA
MON2	44.3107	0.372843	0.417404	0.893243	0.371727	0.998344
CDH3	61.6762	1.53003	0.392717	3.896	9.77964e-05	0.014088
GPBP1	388.788	0.306861	0.154622	1.98459	0.0471901	0.688162
DGAT2	11.6342	-0.675878	0.729879	-0.926014	0.354439	0.998344
ZNF112	22.7833	-0.181716	0.540941	-0.335925	0.736927	0.998344
CS	348.343	0.110244	0.162909	0.676719	0.498584	0.998344
MRPS24	1.79788	0.320409	1.87932	0.170492	0.864623	NA
ELMO2	65.2917	-0.541971	0.365902	-1.48119	0.138555	0.918311
WAPAL	105.494	-0.300074	0.301006	-0.996903	0.318812	0.998344
VMP1	283.46	0.241472	0.174907	1.38057	0.16741	0.932633
APPBP2	49.9197	0.228827	0.41431	0.552309	0.580737	0.998344
POLD1	11.6417	0.756993	0.75473	1.003	0.315862	0.998344
SEZ6	0.352646	-1.50675	3.51168	-0.429068	0.667873	NA
EIF4B	290.994	0.0193174	0.161537	0.119585	0.904812	0.998344
SLC6A16	1.90813	-1.90508	1.91003	-0.997405	0.318568	NA
GLTSCR1	1.46624	1.18041	2.13589	0.552658	0.580498	NA
SPHK2	4.86991	-1.62631	1.3964	-1.16465	0.244162	NA
RPL18	1875.51	-0.0217853	0.0884103	-0.246411	0.805364	0.998344
CA11	11.6109	0.131293	0.944784	0.138966	0.889477	0.998344
ISOC2	79.9213	0.141534	0.355616	0.397997	0.690632	0.998344
U2AF2	15.6763	0.110392	0.629545	0.175352	0.860803	0.998344
EPN1	5.14048	0.619133	1.08057	0.572967	0.566667	NA
MED29	89.6936	0.474912	0.274551	1.72977	0.0836706	0.835922
ZNF275	20.9921	0.590266	0.55839	1.05709	0.290472	0.998344
MTMR1	10.4963	-0.0807782	0.774679	-0.104273	0.916953	0.998809
GPC1	15.1965	-0.790605	0.667594	-1.18426	0.23631	0.992084
ADCK1	38.0315	-0.0916773	0.422043	-0.217223	0.828035	0.998344
HAGH	256.095	-0.222424	0.192061	-1.15809	0.246826	0.99507
RNF4	155.225	0.0964904	0.215676	0.447386	0.654596	0.998344
CASP8	0.291158	-0.373239	3.50044	-0.106626	0.915086	NA
LIMCH1	444.866	-0.0535711	0.140542	-0.381175	0.703073	0.998344
ASUN	228.295	0.121689	0.199276	0.610654	0.541429	0.998344
TM7SF3	235.341	-0.199349	0.18842	-1.05801	0.290053	0.998344
DLX3	0.505927	-1.38526	3.47315	-0.398847	0.690006	NA
SPA17	26.5151	-0.61754	0.548957	-1.12493	0.260617	0.998344
DMRT3	0.653115	0.19393	3.47286	0.0558416	0.955468	NA
ST3GAL6	54.1869	0.406345	0.437666	0.928437	0.353181	0.998344
ATP2C2	0.829965	-0.090731	3.0317	-0.0299275	0.976125	NA
NGFR	2.79227	-2.06837	1.56585	-1.32092	0.186527	NA
CDON	1.42388	0.0662746	2.11381	0.0313531	0.974988	NA
TAF2	139.458	-0.38663	0.243482	-1.58792	0.112305	0.895179
HIPK2	53.4198	-0.111375	0.367867	-0.302759	0.762073	0.998344
TNPO3	132.565	0.483591	0.252562	1.91475	0.0555249	0.733452
RFXANK	185.726	-0.150272	0.198133	-0.758438	0.448189	0.998344
TMEM161A	90.3529	0.25899	0.278646	0.929458	0.352652	0.998344
LPAR2	40.9838	-0.432808	0.421505	-1.02682	0.304507	0.998344
CTSA	135.975	0.275171	0.228019	1.20679	0.227514	0.98349
SUGP2	82.3385	-0.0127907	0.289114	-0.044241	0.964712	0.999001
SLC12A2	46.1862	0.402128	0.387273	1.03836	0.299104	0.998344
SNX24	32.72	-0.276908	0.442332	-0.626017	0.531303	0.998344
EYA2	8.80065	0.209038	0.96994	0.215516	0.829365	0.998344
CNN2	83.2012	0.777409	0.325938	2.38515	0.0170724	0.449361
ABCA7	2.33168	0.918574	1.63039	0.563407	0.573158	NA
SNCAIP	53.5074	0.57756	0.412865	1.39891	0.16184	0.929317
DDX20	101.401	0.256054	0.288553	0.887374	0.374878	0.998344
BTBD1	172.403	-0.154934	0.212856	-0.727882	0.466686	0.998344
FAR2	1.56984	-0.147875	2.20068	-0.0671952	0.946426	NA
BCAS1	0.334091	-1.53405	3.51628	-0.436269	0.662641	NA
CHI3L2	3.24643	-0.334587	1.52354	-0.219612	0.826173	NA
SBNO2	1.46598	0.154284	2.28054	0.0676525	0.946062	NA
PMS1	207.996	0.0133124	0.188511	0.0706187	0.943701	0.998809
HMG20B	155.857	0.0898826	0.228383	0.393561	0.693905	0.998344
CALCRL	68.4619	1.207	0.409657	2.94638	0.00321521	0.164863
TAF11	203.715	-0.0900634	0.188321	-0.478245	0.632476	0.998344
ANKS1A	28.8725	0.290048	0.489815	0.592159	0.553744	0.998344
AP3D1	130.076	-0.126675	0.244819	-0.517423	0.604861	0.998344
ZNF76	44.6616	0.0938191	0.40229	0.233213	0.815596	0.998344
SLC9A3R2	4.89772	0.323418	1.1702	0.276378	0.782258	NA
NTHL1	196.962	-0.156871	0.21009	-0.746687	0.455253	0.998344
UHRF1BP1	30.7521	0.397632	0.478562	0.83089	0.406036	0.998344
GNAI3	463.873	-0.0140152	0.138534	-0.101168	0.919417	0.998809
IPO5	351.839	0.465221	0.203668	2.28421	0.022359	0.510164
OAT	116.895	-0.870707	0.278464	-3.12682	0.00176707	0.10764
WDR3	253.99	0.0811397	0.202838	0.400022	0.68914	0.998344
PKN2	82.916	0.0172658	0.29779	0.0579797	0.953765	0.998809
WDR18	332.775	0.0620045	0.157992	0.392452	0.694724	0.998344
TRAM2	12.6553	0.182355	0.730898	0.249494	0.802979	0.998344
NTN1	4.54347	-1.77732	1.2646	-1.40544	0.159891	NA
MCM10	138.351	0.0513524	0.234539	0.218951	0.826688	0.998344
DGKA	11.56	-0.622992	0.7912	-0.787401	0.431047	0.998344
ERBB3	2.25979	-1.16482	2.37509	-0.490429	0.62383	NA
ANKRD44	15.297	-0.986681	0.873639	-1.12939	0.258732	0.998344
KARS	930.727	0.0504573	0.114291	0.44148	0.658866	0.998344
ADAT1	46.8155	-0.428185	0.423368	-1.01138	0.311836	0.998344
PDIA5	26.9699	0.631045	0.555871	1.13524	0.256276	0.998344
TBC1D22B	2.28736	0.123536	1.72524	0.0716052	0.942916	NA
NDUFB4	696.381	-0.125922	0.125066	-1.00684	0.31401	0.998344
SPEN	103.265	-0.207835	0.295531	-0.703259	0.481894	0.998344
MYLK	13.097	0.307336	0.68273	0.450157	0.652597	0.998344
ZC3H15	404.549	-0.0802799	0.146488	-0.54803	0.583672	0.998344
MAP2K4	87.4439	0.089734	0.295936	0.303221	0.761721	0.998344
TMEM206	268.777	-0.142881	0.166478	-0.858261	0.390748	0.998344
SLK	86.5555	0.381354	0.288197	1.32324	0.185754	0.94567
CYB5R4	33.2152	0.238972	0.4514	0.529402	0.596527	0.998344
GSTO2	6.56436	0.2905	1.05441	0.27551	0.782925	0.998344
SEC61A2	50.4961	-0.259468	0.403969	-0.642298	0.52068	0.998344
TLE2	8.69209	-0.938393	0.864121	-1.08595	0.277501	0.998344
ASB1	34.5949	0.0210686	0.430806	0.0489051	0.960995	0.999001
FAM107B	56.8373	0.0499876	0.368964	0.135481	0.892231	0.998344
ME1	1.41305	-0.723845	2.28222	-0.317167	0.751117	NA
TBC1D1	18.6685	-0.0766651	0.633354	-0.121046	0.903654	0.998344
CDK13	40.9784	-0.353521	0.423234	-0.835284	0.403558	0.998344
MTHFD2	391.136	0.385668	0.180645	2.13495	0.0327654	0.60367
SLC9A7	13.8764	-0.381729	0.67114	-0.568776	0.569508	0.998344
FOXJ2	11.9836	0.886217	0.793835	1.11637	0.264262	0.998344
YBX1	358.784	-0.0738629	0.159371	-0.463466	0.64303	0.998344
PDE4A	8.91508	-1.11645	0.96773	-1.15368	0.248631	0.997142
PPP2R5A	30.9447	0.343835	0.470176	0.73129	0.464602	0.998344
ELAVL1	219.067	0.090289	0.190805	0.473199	0.636071	0.998344
DIP2B	41.6892	0.10187	0.410454	0.248189	0.803988	0.998344
SMARCD1	51.8726	0.0724299	0.351683	0.205952	0.836828	0.998344
KDM4A	40.6839	-0.100969	0.415493	-0.24301	0.807997	0.998344
NFYC	199.171	0.331205	0.214906	1.54116	0.123279	0.909475
ZMYND12	1.02564	0.424405	2.59344	0.163646	0.87001	NA
NGEF	0.0926957	0.435104	3.52509	0.123431	0.901766	NA
ASPM	275.377	0.641355	0.177522	3.61283	0.000302878	0.0325946
ELOVL1	91.0091	-0.153289	0.279162	-0.549106	0.582933	0.998344
SPI1	0.146608	0.444402	3.52648	0.126018	0.899717	NA
ZNRD1	95.1198	-0.0103079	0.267984	-0.0384645	0.969317	0.999001
MPPED2	405.76	-0.07448	0.147142	-0.506177	0.612732	0.998344
CLDN18	0.473632	-1.83233	3.5015	-0.5233	0.600766	NA
ZBTB11	35.6394	0.247461	0.475203	0.520748	0.602542	0.998344
ATXN3	82.3257	-0.568675	0.334407	-1.70055	0.0890282	0.846602
GOLGA5	96.6561	0.280204	0.271735	1.03117	0.302463	0.998344
FGFR2	7.2258	0.47375	1.00521	0.471294	0.637431	0.998344
LRRC40	139.533	0.199561	0.221106	0.902559	0.36676	0.998344
ISOC1	80.4135	-0.142916	0.30422	-0.469779	0.638513	0.998344
EML1	86.7234	-0.134982	0.293288	-0.460237	0.645346	0.998344
TRMT11	188.306	-0.0376814	0.196979	-0.191296	0.848294	0.998344
THUMPD1	129.268	0.00938312	0.231703	0.0404964	0.967697	0.999001
MSANTD3	97.2023	0.200214	0.288148	0.694829	0.487163	0.998344
ATG2B	19.9032	0.697862	0.593247	1.17634	0.239458	0.99507
ARFGEF1	73.4549	0.0939945	0.306909	0.306262	0.759405	0.998344
ZFAT	1.45693	2.94685	2.44801	1.20377	0.228677	NA
MTFR1	30.6911	-0.00283875	0.492768	-0.00576084	0.995404	0.999317
STAG3	1.85899	-0.546011	1.91089	-0.285737	0.77508	NA
FECH	99.9974	-0.300704	0.281315	-1.06893	0.285103	0.998344
MYO9A	29.8775	-0.731888	1.32917	-0.550636	0.581883	0.998344
PFKP	92.0257	0.0470963	0.299706	0.157142	0.875133	0.998344
IDI1	2008.67	-0.397399	0.105161	-3.77895	0.000157491	0.0190778
SP100	2.3431	-0.369012	1.6166	-0.228264	0.819441	NA
KLF6	93.1965	0.00287416	0.292907	0.00981255	0.992171	0.999044
PPAP2A	35.7701	0.0938544	0.433003	0.216752	0.828401	0.998344
NEO1	48.2286	0.354457	0.373425	0.949205	0.342516	0.998344
TRAM1	258.044	0.0168692	0.170898	0.0987093	0.921369	0.998809
PHKA1	42.9525	-0.627206	0.385999	-1.62489	0.104186	0.882753
TNFRSF1A	17.0086	0.170607	0.617601	0.276242	0.782362	0.998344
CACNB1	4.4032	0.382096	1.23097	0.310403	0.756255	NA
EVI5	91.7317	-0.152367	0.305291	-0.499088	0.617717	0.998344
STOML1	6.38695	-0.112737	1.03002	-0.109451	0.912845	0.998809
PKM	936.866	0.122755	0.110104	1.1149	0.264894	0.998344
DHX29	149.25	0.282359	0.228166	1.23751	0.215897	0.979212
DNTTIP2	638.862	0.0777807	0.142118	0.547296	0.584175	0.998344
METTL22	71.4549	-0.230499	0.322669	-0.714351	0.47501	0.998344
TP53BP1	73.0476	0.0530289	0.309876	0.171129	0.864122	0.998344
TRO	31.7952	-0.351178	0.454305	-0.773001	0.439522	0.998344
RRP15	175.635	0.191436	0.254856	0.751154	0.45256	0.998344
RHOA	1315.76	-0.017535	0.0959731	-0.182707	0.855028	0.998344
DHX8	57.6568	-0.398115	0.420311	-0.947192	0.343541	0.998344
PMS2P4	8.50608	0.383876	0.854813	0.449076	0.653377	0.998344
PRKCZ	26.8965	-0.151564	0.519657	-0.291661	0.770546	0.998344
IARS2	332.415	0.126325	0.173536	0.727947	0.466646	0.998344
SYT1	4.28644	-0.90774	1.50645	-0.602568	0.546796	NA
NAV3	1.59608	-0.878244	1.93764	-0.453254	0.650365	NA
IDH3G	360.617	0.00731913	0.147789	0.049524	0.960502	0.999001
ROGDI	30.2707	0.183154	0.466589	0.392537	0.694662	0.998344
PDZD4	1.20745	-2.80084	2.60569	-1.07489	0.282423	NA
ROCK1	109.07	-0.0101642	0.257885	-0.0394138	0.96856	0.999001
CBFB	174.936	-0.27417	0.203248	-1.34894	0.177356	0.939201
PDK3	65.7596	0.47843	0.329957	1.44998	0.147065	0.925074
HYAL2	198.96	-0.164263	0.196764	-0.834825	0.403816	0.998344
HDAC4	9.34222	-0.231979	1.08514	-0.213778	0.83072	0.998344
RASSF1	29.8009	-0.726823	0.569992	-1.27515	0.202258	0.969019
FGFR3	1.51021	-2.56099	2.29214	-1.11729	0.263869	NA
IFI35	0.653115	0.19393	3.47286	0.0558416	0.955468	NA
HEATR6	59.643	0.411269	0.348473	1.1802	0.23792	0.99364
COASY	96.0193	0.00171201	0.271757	0.00629978	0.994974	0.999317
PLEKHH3	11.2376	0.05416	0.748717	0.072337	0.942334	0.998809
MEF2A	50.8953	-0.0438476	0.382641	-0.114592	0.908769	0.998443
OTUD5	38.558	0.225317	0.44336	0.508203	0.611311	0.998344
TFE3	5.32407	-0.101229	1.10602	-0.0915256	0.927075	NA
TBC1D25	19.1896	-0.644385	0.656802	-0.981095	0.326546	0.998344
ACSL4	34.295	-0.355061	0.449464	-0.789965	0.429548	0.998344
INPP5A	20.5548	-1.08094	0.60264	-1.79368	0.0728649	0.813621
GPKOW	90.0859	0.158616	0.292095	0.543028	0.587111	0.998344
GRIPAP1	21.6452	-0.26356	0.554386	-0.475409	0.634496	0.998344
FTSJ1	185.026	-0.176762	0.204925	-0.862568	0.388375	0.998344
PRR11	64.8973	0.279672	0.386814	0.723015	0.469671	0.998344
REEP1	51.085	-0.982121	0.356848	-2.75221	0.00591942	0.252404
ATP11A	16.6127	0.196333	0.641926	0.305849	0.759719	0.998344
POLR1A	35.371	-0.413028	0.45373	-0.910294	0.362668	0.998344
LAPTM4A	520.375	0.213913	0.141874	1.50777	0.131614	0.91784
TTC7A	3.07924	-2.55558	1.64014	-1.55815	0.119198	NA
IP6K2	393.751	-0.193962	0.186542	-1.03978	0.298442	0.998344
SRBD1	80.9254	-0.732197	0.344674	-2.12431	0.0336438	0.613065
KIF2A	197.581	0.221844	0.202635	1.0948	0.273605	0.998344
RASGRP2	4.3261	0.775283	1.29582	0.598294	0.549643	NA
PSME4	82.7734	0.023588	0.29243	0.0806621	0.935711	0.998809
IFT80	22.2377	-0.146536	0.545626	-0.268565	0.788265	0.998344
SIRT2	89.0677	0.204997	0.276498	0.741405	0.458448	0.998344
ERLEC1	153.234	0.208901	0.231178	0.903637	0.366188	0.998344
PPP2R5B	5.46968	-0.387584	1.20174	-0.32252	0.747059	0.998344
PYGM	0.158097	-0.882469	3.52574	-0.250293	0.80236	NA
PITX1	48.029	-0.230949	0.369904	-0.624348	0.532399	0.998344
MAST4	0.774258	0.147432	3.13952	0.0469601	0.962545	NA
SDK2	2.48786	-1.71012	2.03448	-0.840567	0.40059	NA
NUP133	190.314	-0.0128219	0.20437	-0.0627389	0.949974	0.998809
NUCKS1	246.159	-0.394086	0.205194	-1.92055	0.054788	0.73005
VPS35	598.673	0.10754	0.122485	0.877987	0.379951	0.998344
DNAJA2	254.177	0.128587	0.17362	0.740627	0.45892	0.998344
BCL3	3.50185	-0.327368	1.41949	-0.230623	0.817608	NA
KCNAB2	3.7914	0.776467	1.57017	0.494512	0.620945	NA
ABCC9	1.55536	0.300949	2.06204	0.145947	0.883963	NA
GAL	8.34583	-1.1	0.935559	-1.17577	0.239687	0.99507
CLEC2D	3.29497	-0.158998	1.45345	-0.109394	0.91289	NA
FUNDC1	167.21	-0.307509	0.205377	-1.49729	0.134318	0.918311
MAOB	15.5184	-1.76192	0.764925	-2.30339	0.0212571	0.495845
RORA	10.4515	1.02313	0.865684	1.18187	0.237258	0.99364
DRD4	0.422673	0.833496	3.49186	0.238697	0.811341	NA
TGFBR3	5.61873	-3.25053	1.29012	-2.51955	0.0117505	0.368413
ATP1B3	1514.92	-0.377799	0.0944978	-3.99796	6.389e-05	0.00987054
NEDD4	8.79733	-0.967742	1.072	-0.902742	0.366663	0.998344
PIGB	42.4884	-0.163376	0.405209	-0.40319	0.686809	0.998344
MAPK6	112.598	0.245558	0.254231	0.965884	0.334102	0.998344
GNB5	33.4249	0.468182	0.455293	1.02831	0.303804	0.998344
RAB27A	11.2765	-0.828282	0.855543	-0.968136	0.332977	0.998344
CECR5	306.545	0.00557848	0.160532	0.0347499	0.972279	0.999001
UFD1L	296.069	0.134782	0.172111	0.783111	0.433562	0.998344
LRP6	114.328	0.195578	0.258999	0.755133	0.450169	0.998344
GUCY2C	0.0722753	-0.883044	3.52583	-0.25045	0.802239	NA
PHRF1	9.74231	-0.0822455	0.858251	-0.0958292	0.923656	0.998809
IKBKAP	84.9189	0.453755	0.314184	1.44423	0.148674	0.925074
NUCB2	215.82	-0.163007	0.195076	-0.835608	0.403375	0.998344
PFN2	356.097	0.242268	0.154234	1.57077	0.116235	0.899831
PTPN3	24.1529	0.150594	0.543226	0.277221	0.78161	0.998344
SLC44A1	59.171	-0.0587401	0.387663	-0.151524	0.879563	0.998344
TMEM260	31.1944	0.338405	0.523617	0.646283	0.518096	0.998344
SMG6	7.43273	-0.413046	1.02742	-0.402023	0.687667	0.998344
EXOC5	147.221	-0.250048	0.219726	-1.138	0.255121	0.998344
CLTCL1	6.75844	0.257924	1.14109	0.226032	0.821176	0.998344
FSTL3	5.85305	-1.36124	1.27316	-1.06918	0.284988	0.998344
DGCR2	32.0812	0.438771	0.508973	0.862071	0.388648	0.998344
RNF126	126.707	0.023549	0.238543	0.0987204	0.92136	0.998809
MNT	4.1538	-1.82095	1.26231	-1.44256	0.149146	NA
ZXDC	20.2597	-0.0214277	0.574551	-0.0372947	0.97025	0.999001
JMJD6	76.2723	-0.0398077	0.314102	-0.126735	0.89915	0.998344
POLB	155.682	0.143164	0.258177	0.55452	0.579223	0.998344
WIPI1	26.1262	-0.488652	0.497022	-0.983161	0.325528	0.998344
GBA2	75.8087	-0.0235353	0.300591	-0.0782967	0.937592	0.998809
NDST1	12.2778	-1.12344	0.860478	-1.3056	0.191688	0.950857
ASNS	1.1626	-0.384548	2.64559	-0.145354	0.884431	NA
AP3M2	106.413	-0.0242567	0.25578	-0.094834	0.924447	0.998809
PABPC1	597.116	0.101812	0.129233	0.787814	0.430806	0.998344
TESK2	1.15641	-1.42889	3.44994	-0.414179	0.678743	NA
CFAP20	535.55	0.014104	0.128163	0.110047	0.912372	0.998809
CSNK2A2	52.0223	0.452878	0.36517	1.24018	0.214907	0.979212
PTPN21	1.93276	-0.538332	1.95396	-0.275507	0.782926	NA
EIF2B3	311.054	-0.0980906	0.161115	-0.608824	0.542641	0.998344
TCOF1	80.427	0.308152	0.292231	1.05448	0.291664	0.998344
CDC42	168.683	-0.140858	0.216923	-0.649345	0.516115	0.998344
OSBPL3	10.8174	-0.433425	0.836002	-0.51845	0.604145	0.998344
RAD18	139.653	0.465349	0.265384	1.75349	0.0795173	0.827964
ATP2B1	568.723	0.341759	0.137294	2.48925	0.0128013	0.382246
TRPM5	0.146608	0.444402	3.52648	0.126018	0.899717	NA
NCK2	35.4622	-0.727538	0.431982	-1.68419	0.0921455	0.851919
MAP4K4	216.08	-0.0429137	0.193917	-0.2213	0.824859	0.998344
MGAT4A	176.959	0.678318	0.219401	3.09168	0.00199028	0.117869
RPL31	1656.39	0.0586395	0.0923929	0.634675	0.52564	0.998344
WDR1	269.201	0.0119735	0.238385	0.0502276	0.959941	0.999001
SNX13	40.1872	0.0238462	0.397628	0.059971	0.952179	0.998809
ARHGAP10	10.155	0.225754	0.827094	0.272948	0.784893	0.998344
RPS6KA2	7.68343	0.810566	1.06821	0.758809	0.447967	0.998344
ING3	67.0735	0.0606872	0.31725	0.191292	0.848297	0.998344
VASH1	8.82677	-0.421964	0.844494	-0.499664	0.617312	0.998344
LMCD1	37.7351	-0.652438	0.562737	-1.1594	0.246292	0.99507
WBSCR22	642.262	0.162143	0.13094	1.2383	0.215604	0.979212
SEL1L	48.0587	-0.345367	0.409788	-0.842793	0.399344	0.998344
TRIP13	193.059	-0.533363	0.214677	-2.48449	0.0129737	0.386187
ATP6AP1	253.231	-0.0445439	0.197535	-0.225499	0.821591	0.998344
TCF3	39.724	-0.0846419	0.410179	-0.206354	0.836515	0.998344
TRIB2	200.798	-0.231646	0.194756	-1.18942	0.234275	0.989842
DAZAP1	32.7029	0.348382	0.461035	0.755652	0.449858	0.998344
MBD3	23.4509	-0.430956	0.561288	-0.767798	0.442607	0.998344
HLTF	480.791	-0.198196	0.134791	-1.4704	0.141454	0.918311
FAM50A	202.791	0.033056	0.194024	0.170371	0.864719	0.998344
FAM3A	28.6156	-0.557519	0.531789	-1.04838	0.294462	0.998344
CPSF1	41.5556	0.451621	0.400089	1.1288	0.258982	0.998344
MYO3B	1.94292	1.78224	2.58214	0.690215	0.490059	NA
CYBRD1	132.273	0.509382	0.238591	2.13496	0.0327645	0.60367
PDCD2	372.344	0.118525	0.149063	0.795136	0.426535	0.998344
SLC6A15	0.279083	-1.11044	3.50245	-0.317046	0.751209	NA
RDH11	513.986	0.252964	0.164897	1.53407	0.125013	0.910547
PRKACA	5.06345	1.01313	1.11803	0.906181	0.36484	NA
LPHN1	12.1467	-1.10165	0.746924	-1.47491	0.140236	0.918311
ACTN1	87.345	-0.59302	0.306737	-1.93332	0.0531972	0.724242
ZFYVE26	9.54717	-0.558402	0.815538	-0.684704	0.493531	0.998344
EPN2	26.7396	-0.203131	0.507516	-0.400245	0.688976	0.998344
PTPN18	38.2579	0.471752	0.411918	1.14526	0.252102	0.998344
LIMS2	0.490096	0.804667	3.48913	0.230621	0.817609	NA
SPEG	0.85543	1.07197	2.79012	0.384201	0.700829	NA
LNX1	5.20322	0.26778	1.05946	0.252751	0.800461	NA
ALDH3A2	166.798	0.143549	0.20514	0.699764	0.484075	0.998344
TFRC	596.914	0.138663	0.13205	1.05008	0.293679	0.998344
SREBF1	33.9934	0.369392	0.46451	0.795229	0.42648	0.998344
AFF4	41.9674	-1.04084	0.55105	-1.88883	0.0589144	0.759795
UBE2D1	194.254	0.232877	0.208786	1.11539	0.264685	0.998344
MPP5	95.5924	-0.0583249	0.285536	-0.204264	0.838147	0.998344
RHOBTB1	33.4139	0.131088	0.456374	0.287239	0.77393	0.998344
SMC1A	370.374	-0.145248	0.154585	-0.939598	0.347424	0.998344
HSD17B10	593.385	-0.187081	0.135898	-1.37663	0.168627	0.932633
MARK2	18.1045	-0.260089	0.615671	-0.422448	0.672698	0.998344
HMMR	166.449	0.418281	0.232551	1.79867	0.0720713	0.813621
CHFR	26.8686	-0.0576264	0.54876	-0.105012	0.916366	0.998809
TRHDE	0.158097	-0.882469	3.52574	-0.250293	0.80236	NA
P4HA2	2.88772	-0.382774	1.70952	-0.223907	0.822829	NA
NFATC3	49.9296	0.0843993	0.37032	0.227909	0.819717	0.998344
TRNT1	184.338	-0.0558916	0.197634	-0.282803	0.777328	0.998344
ACADVL	186.959	-0.268927	0.2015	-1.33463	0.181999	0.941088
STK10	3.73309	-1.94136	1.38439	-1.40232	0.160819	NA
FBXW11	61.7222	0.517357	0.39528	1.30884	0.19059	0.948912
ACAP1	1.34145	-0.415234	2.22412	-0.186695	0.851899	NA
CRMP1	101.238	-0.537484	0.27929	-1.92446	0.0542964	0.73005
EVC	3.85227	0.89364	1.38284	0.646234	0.518128	NA
DERL2	181.027	0.0423231	0.205779	0.205672	0.837047	0.998344
SIDT1	0.0926957	0.435104	3.52509	0.123431	0.901766	NA
NDE1	36.4669	0.149271	0.447618	0.333478	0.738774	0.998344
MRVI1	0.185391	0.743989	3.51274	0.211797	0.832265	NA
TMEM38A	25.0727	-0.34098	0.509951	-0.668653	0.503717	0.998344
AP1M1	147.571	-0.51095	0.257978	-1.98059	0.047637	0.690899
PVR	17.3043	0.10922	0.630078	0.173344	0.862381	0.998344
XRCC1	58.7408	0.268401	0.353941	0.75832	0.448259	0.998344
SCARB1	192.334	0.129089	0.210207	0.614106	0.539146	0.998344
MCM2	179.453	0.0514841	0.206221	0.249655	0.802854	0.998344
MOV10L1	0.495019	0.729413	3.48781	0.209132	0.834345	NA
PANX2	0.158097	-0.882469	3.52574	-0.250293	0.80236	NA
ALPK1	0.316193	-1.19331	3.51308	-0.339678	0.734099	NA
LLGL2	1.29856	2.24368	2.53295	0.885797	0.375727	NA
PDE8A	22.1266	0.210416	0.554296	0.37961	0.704235	0.998344
CLCN4	0.738557	0.0108777	3.19893	0.00340041	0.997287	NA
NLE1	61.5004	0.0898558	0.354936	0.253161	0.800144	0.998344
SDHA	344.397	0.196331	0.158524	1.2385	0.215531	0.979212
SMARCE1	342.763	-0.0247965	0.153508	-0.161532	0.871674	0.998344
GSDMB	1.37262	-1.09247	2.68984	-0.406145	0.684636	NA
KDM5A	123.256	0.231259	0.238118	0.971196	0.331451	0.998344
ADAM11	0.185391	0.743989	3.51274	0.211797	0.832265	NA
PPP2R3A	41.493	-0.719399	0.413037	-1.74173	0.0815553	0.831467
FERMT2	130.986	-0.258665	0.234759	-1.10183	0.270536	0.998344
IGF2BP2	1.27601	-1.51484	2.85618	-0.530373	0.595853	NA
MAP3K13	0.286149	-0.160166	3.52311	-0.0454615	0.963739	NA
ST6GAL1	40.1033	-0.323786	0.404802	-0.799863	0.42379	0.998344
VDAC1P1	1.13343	0.831847	2.48906	0.334201	0.738228	NA
FRY	6.61015	2.43534	1.20836	2.01541	0.0438614	0.6736
PICALM	52.3813	0.0483608	0.358012	0.135082	0.892547	0.998344
NSF	127.266	-0.284677	0.25155	-1.13169	0.257765	0.998344
GLI2	13.4394	-0.286052	0.684617	-0.417828	0.676073	0.998344
CLASP1	50.6525	-0.0687499	0.367049	-0.187304	0.851422	0.998344
MRPS34	623.401	0.116731	0.126499	0.922785	0.356119	0.998344
NOTCH3	51.2561	0.140807	0.370351	0.380199	0.703797	0.998344
CLNS1A	1043.09	0.0843654	0.108093	0.780491	0.435102	0.998344
TEAD2	18.9032	0.795773	0.598923	1.32867	0.183956	0.945246
EED	135.855	-0.0332324	0.236727	-0.140383	0.888358	0.998344
SNCB	0.0926957	0.435104	3.52509	0.123431	0.901766	NA
TSG101	501.023	-0.300558	0.155714	-1.93019	0.0535835	0.725794
C17orf85	84.4293	-0.308822	0.283158	-1.09063	0.275434	0.998344
CA12	32.4498	0.428107	0.457531	0.935688	0.349434	0.998344
MGLL	11.2573	-2.37718	0.912415	-2.60538	0.00917735	0.318632
BCS1L	104.662	-0.167117	0.278557	-0.599939	0.548547	0.998344
NUAK1	6.08887	0.75654	1.28472	0.588877	0.555944	0.998344
DPP8	176.977	-0.165186	0.236263	-0.699162	0.484451	0.998344
SLC24A1	6.61572	1.02023	1.08834	0.937419	0.348543	0.998344
ZNF532	25.8463	0.207351	0.500736	0.414092	0.678807	0.998344
LMAN1	223.896	0.42675	0.190346	2.24197	0.0249632	0.529882
PTPLAD1	1074.36	-0.0243681	0.10806	-0.225504	0.821587	0.998344
IPCEF1	0.287245	-0.212555	3.5264	-0.0602754	0.951936	NA
ZZEF1	12.4624	0.578884	0.721732	0.802076	0.422509	0.998344
ENO1	7111.46	0.100942	0.0754949	1.33707	0.181198	0.941088
SLC12A1	0.371778	-0.492184	3.47955	-0.14145	0.887514	NA
C19orf10	473.23	-0.246168	0.136629	-1.80172	0.0715889	0.813621
ANO8	1.49516	-0.236598	2.10341	-0.112483	0.91044	NA
TUBE1	85.4867	0.114786	0.283932	0.404272	0.686013	0.998344
ARHGEF10L	6.42319	-0.148932	1.14099	-0.130529	0.896148	0.998344
TXK	0.439823	0.842152	3.49783	0.240764	0.809738	NA
KCNQ2	519.861	-0.0658215	0.147979	-0.444803	0.656462	0.998344
TACR2	0.724424	-1.73509	3.20101	-0.542045	0.587788	NA
ACTR6	209.998	-0.126214	0.202192	-0.624228	0.532478	0.998344
TIPIN	132.57	-0.138187	0.240609	-0.574321	0.56575	0.998344
SRI	1178.28	0.0772389	0.103429	0.746783	0.455195	0.998344
EIF4G3	121.115	0.383049	0.250648	1.52823	0.126455	0.910709
NUP37	152.331	0.219986	0.223763	0.983119	0.325549	0.998344
SEMA3A	31.1505	0.64154	0.489386	1.31091	0.189889	0.948912
GTSE1	43.2549	0.105811	0.399052	0.265156	0.79089	0.998344
SEMA3C	12.0185	0.00356498	0.77569	0.00459588	0.996333	0.999317
TTC38	36.1332	0.439257	0.443796	0.98977	0.322286	0.998344
ACAT1	592.083	-0.0022228	0.130131	-0.0170812	0.986372	0.999001
GRAMD4	11.6325	0.0663044	0.752633	0.0880965	0.9298	0.998809
CELSR1	23.1805	0.2381	0.544117	0.43759	0.661683	0.998344
WNT8B	0.146608	0.444402	3.52648	0.126018	0.899717	NA
ZNF638	275.772	0.171193	0.165868	1.03211	0.302022	0.998344
SLC25A40	28.5202	0.0642296	0.475658	0.135033	0.892586	0.998344
TIMM21	431.854	0.141328	0.15324	0.922266	0.35639	0.998344
ADD2	55.4961	-0.276812	0.345394	-0.801437	0.422879	0.998344
RASAL2	35.2268	-0.4892	0.44974	-1.08774	0.27671	0.998344
VPS9D1	4.15129	-1.41065	1.30099	-1.0843	0.278234	NA
ZNF37A	108.288	0.0434219	0.24827	0.174898	0.86116	0.998344
MARK3	172.939	0.202208	0.203395	0.994163	0.320144	0.998344
SLC25A3	1810.27	-0.120818	0.0937577	-1.28862	0.197531	0.963699
FNDC3B	174.258	0.461244	0.226837	2.03338	0.0420146	0.665146
FOSL2	1.78373	1.11096	2.27486	0.488363	0.625293	NA
CACNG4	1.57481	-0.88358	2.08698	-0.423377	0.67202	NA
FRYL	109.554	0.0369821	0.264494	0.139823	0.8888	0.998344
TMEM131	51.3572	-0.398151	0.360038	-1.10586	0.268788	0.998344
FSCN1	19.3088	-0.160657	0.6096	-0.263545	0.792131	0.998344
ACTB	5981.66	0.0199958	0.0844884	0.236669	0.812914	0.998344
MOCOS	1.29776	1.20807	2.32929	0.518643	0.604009	NA
PLD1	12.7487	0.681959	0.725539	0.939935	0.347251	0.998344
WDR62	7.42602	-0.106551	0.95439	-0.111643	0.911107	0.998809
DLG1	63.5877	-0.211339	0.398632	-0.530162	0.596	0.998344
RAB7A	842.114	-0.195258	0.11244	-1.73655	0.0824667	0.834056
BCAP29	426.261	-0.397474	0.187966	-2.1146	0.0344638	0.6164
SEC31B	6.2029	-0.264619	1.25425	-0.210978	0.832905	0.998344
SART3	95.7383	-0.272691	0.337475	-0.808032	0.419072	0.998344
TUBA3D	0.146608	0.444402	3.52648	0.126018	0.899717	NA
EXOSC7	387.49	0.207065	0.172557	1.19998	0.230146	0.985427
KIFAP3	389.235	0.22043	0.171557	1.28488	0.198833	0.963889
MKRN2	174.014	0.24321	0.223569	1.08785	0.276661	0.998344
MCM6	323.37	0.27766	0.164903	1.68378	0.0922246	0.851919
REXO2	151.154	-0.083682	0.23423	-0.357264	0.720894	0.998344
RBM7	34.859	-1.15501	0.492069	-2.34725	0.0189124	0.475485
RBMS2	11.2164	1.0968	0.799724	1.37148	0.170226	0.932633
BAZ2A	34.8387	0.657244	0.443982	1.48034	0.138782	0.918311
PTPN23	8.80721	-0.94804	0.917163	-1.03367	0.301292	0.998344
MLH1	123.852	0.113727	0.237859	0.478128	0.632559	0.998344
UNG	236.992	-0.0212606	0.182564	-0.116455	0.907292	0.998344
FMO4	2.70645	-0.313197	1.62028	-0.193298	0.846726	NA
KLHL20	38.4582	-0.538722	0.465686	-1.15684	0.247339	0.99507
RGS11	0.550882	1.15253	3.47144	0.332003	0.739887	NA
SLC46A1	11.6701	-0.323171	0.736843	-0.438588	0.66096	0.998344
PLXNA2	11.9955	1.00228	0.762848	1.31387	0.188891	0.948912
SPAG5	124.695	0.336395	0.267897	1.25569	0.209229	0.973968
ANKRD13A	26.2869	0.0952309	0.493854	0.192832	0.84709	0.998344
TPD52	119.69	-0.37406	0.265055	-1.41126	0.158169	0.929317
ACACB	3.90369	-1.5105	1.53515	-0.983942	0.325144	NA
TRAF4	15.7122	0.394878	0.669903	0.589455	0.555556	0.998344
PAG1	48.8114	-0.303053	0.431751	-0.701916	0.482732	0.998344
GPATCH1	34.2113	-0.256428	0.456222	-0.562069	0.574069	0.998344
NT5C2	47.8447	0.0491266	0.39038	0.125843	0.899856	0.998344
MCAM	7.58476	-0.596814	0.921654	-0.647547	0.517278	0.998344
GPC4	41.0016	-0.138333	0.43694	-0.316596	0.75155	0.998344
MBNL3	2.80092	-4.16222	2.05493	-2.02548	0.0428181	NA
CAMSAP3	0.211817	-1.51583	3.51306	-0.431484	0.666117	NA
RAP1GAP	3.50581	-1.2329	1.32594	-0.929825	0.352462	NA
XAB2	7.96541	-0.183877	0.935021	-0.196655	0.844098	0.998344
ARHGEF1	14.4425	0.997442	0.702569	1.41971	0.155693	0.926568
MAP2K7	2.64618	0.632294	1.58927	0.397852	0.690739	NA
DGKD	19.5777	-0.169279	0.600816	-0.281748	0.778137	0.998344
CTTNBP2	57.9728	-0.57971	0.41135	-1.40929	0.158751	0.929317
RARB	0.331999	1.32881	3.49643	0.380047	0.703911	NA
TOP2B	321.515	0.0663755	0.156206	0.424923	0.670893	0.998344
TM9SF3	374.598	0.0640453	0.183219	0.349555	0.726672	0.998344
NFKB2	2.04418	-0.0796878	1.7379	-0.0458528	0.963428	NA
UBE2T	881.808	-0.0425961	0.135865	-0.313519	0.753887	0.998344
PPP1R12B	22.0868	-0.118144	0.547148	-0.215927	0.829045	0.998344
DNAJC10	201.428	0.331929	0.189597	1.75071	0.0799966	0.828633
GTF3C1	58.2568	-0.0297918	0.341312	-0.087286	0.930444	0.998809
USP33	172.125	0.196282	0.203727	0.963453	0.33532	0.998344
PAK3	1.42285	-0.249862	2.15491	-0.11595	0.907692	NA
DCX	17.369	-2.10544	0.729178	-2.88742	0.00388416	0.189065
SNRPA	224.107	0.0291412	0.188422	0.154659	0.87709	0.998344
SPAG6	0.650478	-1.40134	3.46811	-0.404063	0.686166	NA
EXOSC5	236.535	-0.193766	0.207751	-0.932686	0.350982	0.998344
DYNC1I2	198.911	-0.172472	0.196257	-0.878806	0.379507	0.998344
LRCH4	0.663333	-0.120958	3.45934	-0.0349657	0.972107	NA
FAM76B	53.3323	-0.31222	0.358615	-0.870626	0.383958	0.998344
SIRT6	9.43972	-0.313049	0.849367	-0.368568	0.71245	0.998344
POLD3	151.37	0.0492592	0.259608	0.189745	0.849509	0.998344
ACTN2	22.3418	0.0704723	0.58001	0.121502	0.903294	0.998344
CAPZB	395.101	0.0640378	0.144894	0.441964	0.658515	0.998344
GPR137B	43.1248	0.420261	0.400084	1.05043	0.293519	0.998344
NAALAD2	0.445342	-0.904527	3.51491	-0.25734	0.796916	NA
JADE1	70.8521	0.609939	0.331511	1.83988	0.0657864	0.796008
SLC25A43	21.3782	0.635084	0.598994	1.06025	0.289031	0.998344
UBE2A	182.955	0.0137339	0.199158	0.0689598	0.945022	0.998809
FGFR1	189.846	0.141124	0.202406	0.697233	0.485657	0.998344
SMC1B	0.799922	1.03249	3.40343	0.303369	0.761609	NA
FBLN1	486.173	-0.228715	0.157934	-1.44817	0.147569	0.925074
MAP2	564.012	-0.21713	0.155324	-1.39792	0.162138	0.929317
PIAS2	91.8888	-0.0365325	0.284725	-0.128308	0.897905	0.998344
ARAF	68.1152	0.00337936	0.318614	0.0106064	0.991537	0.999001
MCCC1	109.622	0.365519	0.27964	1.3071	0.191177	0.949162
LAMP3	0.0926957	0.435104	3.52509	0.123431	0.901766	NA
FAP	0.158097	-0.882469	3.52574	-0.250293	0.80236	NA
NEBL	0.194549	-0.908528	3.52943	-0.257415	0.796858	NA
ACER3	46.796	-0.500649	0.42479	-1.17858	0.238565	0.994174
UBE2K	162.532	0.0609651	0.208842	0.29192	0.770348	0.998344
PIK3C3	117.759	-0.162461	0.248809	-0.652957	0.513784	0.998344
N4BP2	91.6943	0.172452	0.269403	0.640126	0.522091	0.998344
C12orf5	129.917	-0.584896	0.245321	-2.3842	0.0171161	0.449403
TULP3	108.169	1.60622	0.273855	5.86522	4.48544e-09	2.98843e-06
SYNJ2	9.50731	0.433497	0.801801	0.540654	0.588746	0.998344
PPP2R5C	268.229	0.335304	0.174313	1.92358	0.0544077	0.73005
PMS2P1	108.956	0.096539	0.256225	0.376774	0.706342	0.998344
GNB1	236.319	0.129661	0.189873	0.682886	0.494679	0.998344
HOXA9	1.14813	0.429623	3.14139	0.136762	0.891219	NA
EDN1	4.08132	-2.62965	1.6404	-1.60305	0.108923	NA
MLLT10	82.8477	0.359748	0.298446	1.2054	0.228047	0.98349
ZCWPW1	12.4394	0.465727	0.751341	0.61986	0.53535	0.998344
ADCYAP1R1	18.8539	0.929083	0.668589	1.38962	0.164645	0.930925
NRD1	339.028	-0.133346	0.158552	-0.841026	0.400333	0.998344
VDAC3	1453.34	-0.0149957	0.11416	-0.131356	0.895493	0.998344
PCM1	473.711	0.251603	0.133376	1.88642	0.0592385	0.759795
TNRC6C	31.8091	0.302596	0.454144	0.666298	0.50522	0.998344
CBFA2T2	39.8124	-0.0116107	0.425192	-0.0273069	0.978215	0.999001
ITCH	76.3941	-0.289599	0.379355	-0.763398	0.445226	0.998344
TP53INP2	2.28046	0.396935	1.7572	0.225891	0.821286	NA
SDF4	184.561	-0.115935	0.232815	-0.497969	0.618506	0.998344
TP73	0.139541	-0.919692	3.5309	-0.26047	0.794501	NA
TOLLIP	54.7037	0.0989958	0.364611	0.271511	0.785998	0.998344
UBE2D4	28.5067	0.269928	0.476926	0.565975	0.571411	0.998344
CLUL1	0.0926957	0.435104	3.52509	0.123431	0.901766	NA
THOC1	193.245	0.061804	0.199738	0.309425	0.756998	0.998344
FKBP7	186.801	0.0375846	0.237314	0.158375	0.874161	0.998344
OSBPL6	8.77907	-1.55925	1.04068	-1.4983	0.134057	0.918311
SLC1A3	292.674	0.360295	0.171102	2.10574	0.0352274	0.622352
XRCC5	2309.43	0.256827	0.113664	2.25953	0.0238502	0.524364
LXN	0.257702	1.06534	3.51179	0.303361	0.761615	NA
MKNK1	25.8512	0.0793273	0.497368	0.159494	0.87328	0.998344
REXO1	1.71862	0.775729	2.15586	0.359824	0.718979	NA
SAR1A	363.194	-0.00683117	0.160234	-0.0426326	0.965994	0.999001
CDC14A	19.3602	1.03503	0.625158	1.65563	0.0977972	0.864152
RAPGEF3	0.576721	-1.91881	3.48399	-0.55075	0.581805	NA
SENP1	75.4632	0.22963	0.334515	0.686457	0.492425	0.998344
DUSP13	0.165006	0.471293	3.5302	0.133503	0.893796	NA
CIC	3.68709	-1.02093	1.37168	-0.74429	0.456701	NA
LIPE	0.711393	1.86126	2.97658	0.625303	0.531772	NA
FDFT1	3456.66	-0.213698	0.0834348	-2.56126	0.0104294	0.345271
PAFAH1B3	545.299	-0.108568	0.131732	-0.824158	0.40985	0.998344
OPHN1	19.4768	-1.28738	0.81234	-1.58478	0.113017	0.895737
KIF22	241.193	0.23425	0.181495	1.29067	0.196819	0.961983
LRRC16A	19.7492	-0.338923	0.560532	-0.604646	0.545415	0.998344
PGM1	69.316	0.494944	0.370215	1.33691	0.181252	0.941088
DDX1	771.615	-0.00371637	0.113118	-0.0328539	0.973791	0.999001
DNM2	13.5685	-0.364305	0.709791	-0.513257	0.607772	0.998344
EPB41L2	66.0121	0.136513	0.322772	0.422938	0.67234	0.998344
MOXD1	18.4369	-2.95351	0.94814	-3.11506	0.0018391	0.111391
STX7	53.5049	-0.196511	0.38501	-0.510404	0.609768	0.998344
RABL2B	37.3429	-0.0696955	0.446325	-0.156154	0.875912	0.998344
KEAP1	87.4029	-0.157861	0.349994	-0.451039	0.651961	0.998344
DDX43	11.3094	-1.28977	0.855095	-1.50834	0.131468	0.917779
SLC35C2	78.3843	-0.0134848	0.299208	-0.0450682	0.964053	0.999001
CRYBG3	57.9191	0.300931	0.454463	0.662168	0.507864	0.998344
EPHA6	0.293215	0.757452	3.51346	0.215586	0.829311	NA
RFX3	168.748	-0.0993974	0.204602	-0.485808	0.627103	0.998344
RIF1	224.423	-0.279546	0.19784	-1.41299	0.157658	0.929317
RAB21	35.3094	-0.973755	0.471937	-2.06332	0.0390827	0.646259
SLC4A4	61.0931	-0.0601019	0.336817	-0.178441	0.858377	0.998344
SMARCA2	4.58397	-1.32701	1.26788	-1.04664	0.295265	NA
SESN1	83.2315	-0.0144164	0.35658	-0.0404297	0.967751	0.999001
MID2	5.29655	1.34022	1.27485	1.05128	0.293132	NA
SRCAP	1.72353	0.572266	1.84641	0.309933	0.756612	NA
KIAA0020	378.676	-0.0473849	0.145684	-0.325257	0.744986	0.998344
CPB2	1.01078	2.54994	2.61697	0.974388	0.329864	NA
CHRNA3	0.860009	-0.933971	2.79389	-0.33429	0.738161	NA
KCNN2	5.75492	1.55978	1.12107	1.39133	0.164125	0.929849
CNOT4	64.7802	-0.287037	0.388337	-0.739143	0.45982	0.998344
PSEN1	122.74	0.182782	0.255497	0.715397	0.474364	0.998344
CPOX	14.4772	0.830104	0.684781	1.21222	0.225429	0.98349
CLDND1	271.354	-0.436793	0.205219	-2.12842	0.0333021	0.607878
MOK	16.1108	-0.11257	0.677527	-0.166148	0.86804	0.998344
HSP90AA1	4448.1	-0.370137	0.0818783	-4.52058	6.1671e-06	0.00140762
RBL1	39.0494	0.0914435	0.413713	0.221031	0.825068	0.998344
DLGAP4	18.0035	-0.34686	0.594746	-0.583206	0.559755	0.998344
IGSF9B	1.02137	0.647812	3.09066	0.209603	0.833977	NA
CROCCP3	2.7026	-2.15215	1.8533	-1.16126	0.245538	NA
NDC80	228.627	-0.105819	0.191662	-0.552116	0.580869	0.998344
AP4E1	16.3981	-0.0208081	0.696492	-0.0298756	0.976166	0.999001
RSBN1	47.9006	0.329552	0.409732	0.804313	0.421216	0.998344
MAGI3	6.97668	-1.02752	1.10253	-0.93197	0.351352	0.998344
CXCL2	0.797286	-0.128643	3.08852	-0.041652	0.966776	NA
COL4A4	0.792469	-0.492132	3.36477	-0.14626	0.883716	NA
TCF7	1.24638	-3.55775	2.77557	-1.28181	0.19991	NA
OSTM1	106.251	-0.0931077	0.26286	-0.354211	0.723181	0.998344
PCNP	457.598	0.200599	0.175302	1.14431	0.252495	0.998344
EXD2	41.5807	0.0214861	0.416381	0.0516021	0.958846	0.999001
ARG2	4.238	0.0823958	1.26984	0.064887	0.948264	NA
MEF2C	127.676	-0.639275	0.236305	-2.70529	0.00682445	0.274536
PTPRC	0.0926957	0.435104	3.52509	0.123431	0.901766	NA
PKP1	0.0926957	0.435104	3.52509	0.123431	0.901766	NA
UBA5	118.018	0.0922128	0.25822	0.35711	0.72101	0.998344
STK17B	6.89608	-0.676442	0.986845	-0.685459	0.493054	0.998344
CDC14B	19.1475	0.0243603	0.714021	0.0341171	0.972784	0.999001
ZNF510	22.5755	-0.876302	0.543599	-1.61204	0.106954	0.885878
ZNF506	2.98238	0.465834	1.3855	0.336221	0.736704	NA
JMJD4	7.64185	-0.171959	0.933896	-0.184131	0.853911	0.998344
DUSP12	427.517	0.016494	0.138417	0.119162	0.905147	0.998344
AACS	15.8762	0.235542	0.646257	0.364471	0.715506	0.998344
KIAA0141	44.6939	-0.264659	0.386052	-0.685552	0.492996	0.998344
CADPS2	0.4812	-0.483947	3.48176	-0.138995	0.889454	NA
PCDHB4	0.602737	0.742731	3.44475	0.215612	0.82929	NA
PCDHA6	0.139541	-0.919692	3.5309	-0.26047	0.794501	NA
HSPB11	109.72	0.0205155	0.270666	0.0757963	0.939581	0.998809
PHLPP1	15.9502	-0.39724	0.836362	-0.474961	0.634815	0.998344
ATP8B1	7.40269	-1.7449	1.16951	-1.49199	0.135702	0.918311
IL12RB2	1.67366	-0.581524	2.75739	-0.210896	0.832968	NA
SMARCD3	156.871	-0.10384	0.23145	-0.448651	0.653684	0.998344
WDR70	109.939	0.33501	0.250171	1.33913	0.180529	0.941088
MPP4	0.0926957	0.435104	3.52509	0.123431	0.901766	NA
STRADB	218.982	0.218665	0.184018	1.18828	0.234723	0.990031
BZW1	600.195	0.11974	0.121931	0.982037	0.326082	0.998344
PGR	9.47726	-1.21646	0.920747	-1.32117	0.186446	0.946832
C1QTNF3	15.8045	0.888705	0.743875	1.1947	0.232205	0.987359
ME2	277.069	-0.0553491	0.1641	-0.33729	0.735899	0.998344
C5orf22	140.175	0.227941	0.245502	0.92847	0.353164	0.998344
CCNT2	151.649	-0.305193	0.235535	-1.29574	0.195065	0.958002
FAM135A	41.3283	0.434069	0.400631	1.08346	0.278603	0.998344
EPB41L3	8.04501	0.150967	0.930015	0.162327	0.871048	0.998344
COBLL1	18.8238	-0.836729	0.594674	-1.40704	0.159416	0.929317
KCNK2	43.8405	-1.19827	0.46435	-2.58053	0.00986491	0.331994
TRAF5	53.7554	0.0458375	0.365471	0.125421	0.900191	0.998344
MRPL22	491.346	-0.0812123	0.155687	-0.521638	0.601923	0.998344
GEMIN5	118.118	-0.102226	0.240417	-0.425203	0.670688	0.998344
OPRK1	2.34659	0.777797	1.85147	0.420097	0.674414	NA
NFE2L1	17.2231	0.219437	0.661931	0.331511	0.740259	0.998344
SEMA5B	11.5525	-0.0497045	0.750894	-0.0661938	0.947224	0.998809
GSK3B	57.3347	0.0747484	0.350208	0.21344	0.830984	0.998344
ITGB5	552.324	-0.406489	0.146005	-2.78406	0.00536824	0.235496
ERC1	80.4204	0.152538	0.305439	0.499404	0.617495	0.998344
XPO1	183.307	-0.195829	0.195193	-1.00326	0.315736	0.998344
RNF13	333.948	0.125024	0.161256	0.775314	0.438154	0.998344
TRPM3	45.8552	0.271587	0.372064	0.729948	0.465422	0.998344
PALB2	66.2418	-0.17928	0.411981	-0.435165	0.663443	0.998344
DOPEY1	16.3347	0.279868	0.628397	0.445368	0.656054	0.998344
LYRM2	343.845	-0.168645	0.167668	-1.00583	0.314498	0.998344
BCKDHB	95.4178	0.388615	0.270467	1.43683	0.150766	0.925074
KAT6A	68.4294	-0.146423	0.352757	-0.415082	0.678082	0.998344
ZCCHC6	51.8643	-0.287638	0.427484	-0.672863	0.501035	0.998344
ULK2	26.6903	-0.309777	0.502469	-0.616511	0.537558	0.998344
TNPO1	158.817	-0.203172	0.246621	-0.823822	0.410041	0.998344
PLOD1	113.797	0.192455	0.266681	0.721669	0.470498	0.998344
P2RX5	7.59407	-0.46458	0.89235	-0.520625	0.602628	0.998344
ITGAE	206.902	-0.00226647	0.186849	-0.0121299	0.990322	0.999001
DIS3	156.966	0.0494633	0.218896	0.225967	0.821227	0.998344
PIBF1	107.883	-0.140276	0.285488	-0.491356	0.623175	0.998344
TDRD3	71.0574	0.199091	0.309625	0.643007	0.520219	0.998344
NUFIP1	66.3475	-0.280165	0.315931	-0.886791	0.375191	0.998344
PDS5B	180.653	0.0590189	0.202179	0.291914	0.770353	0.998344
OXCT1	251.188	0.108636	0.180904	0.60052	0.54816	0.998344
RRAGB	35.7815	0.061441	0.427146	0.143841	0.885626	0.998344
CYLD	29.3214	0.427899	0.479403	0.892566	0.372089	0.998344
SLC27A5	65.9429	0.518627	0.317773	1.63206	0.102666	0.876729
ZNF324	11.3631	0.811515	0.799403	1.01515	0.310034	0.998344
ZNF671	7.12798	-1.48817	1.14729	-1.29712	0.194588	0.956344
ZNF416	25.5605	-0.0172129	0.526975	-0.0326636	0.973943	0.999001
ZNF586	40.9641	-0.139849	0.436864	-0.32012	0.748877	0.998344
ZNF446	5.6154	-0.0894083	1.119	-0.0799004	0.936316	0.998809
ZNF264	11.696	-0.413424	0.786145	-0.525888	0.598966	0.998344
RPS5	2285.78	-0.0869665	0.0854269	-1.01802	0.308667	0.998344
FAT1	112.021	-0.273906	0.33002	-0.829968	0.406557	0.998344
YTHDC1	103.663	0.256503	0.259517	0.988388	0.322963	0.998344
CHMP2B	121.491	-0.264394	0.242505	-1.09026	0.275599	0.998344
SMAP2	92.1568	-0.225363	0.278803	-0.808322	0.418905	0.998344
PPIE	299.738	0.0600966	0.160871	0.37357	0.708724	0.998344
ZMPSTE24	420.104	0.0706264	0.156303	0.451857	0.651372	0.998344
STARD7	438.669	0.0684727	0.14432	0.474451	0.635178	0.998344
NOA1	49.1128	-0.587827	0.410903	-1.43057	0.152553	0.925074
REST	284.59	0.0828974	0.162549	0.509985	0.610062	0.998344
HAL	0.165006	0.471293	3.5302	0.133503	0.893796	NA
SSH1	20.5089	-0.474866	0.574143	-0.827086	0.408188	0.998344
GSTP1	2741.4	-0.301279	0.0875099	-3.4428	0.00057573	0.0494942
APLP2	740.583	0.399781	0.119001	3.35947	0.000780935	0.0619865
KIAA1467	9.66589	-0.0337533	0.926909	-0.0364149	0.970952	0.999001
SLCO1A2	0.194549	-0.908528	3.52943	-0.257415	0.796858	NA
WBP11	283.345	0.222219	0.169952	1.30754	0.191029	0.948915
EIF3I	1719.7	-0.0169528	0.0919751	-0.184319	0.853763	0.998344
NKAIN1	48.1571	0.253857	0.376524	0.67421	0.500178	0.998344
COL16A1	0.58363	-0.324474	3.47014	-0.0935047	0.925503	NA
TXLNA	82.1658	0.123569	0.290522	0.425333	0.670594	0.998344
NCOA1	50.4338	0.551525	0.398357	1.3845	0.166206	0.932205
AGBL5	64.3726	0.385411	0.343705	1.12134	0.262143	0.998344
EFR3B	26.9107	-1.08082	0.676951	-1.59661	0.110354	0.893905
KIF3C	16.6353	-0.829191	0.784888	-1.05644	0.290765	0.998344
RAB10	322.055	0.0771656	0.153929	0.501308	0.616154	0.998344
HADHA	639.43	-0.0958519	0.122292	-0.783794	0.433161	0.998344
MAPRE3	2.15643	-2.46887	1.75823	-1.40418	0.160266	NA
CAD	60.6474	-0.278235	0.332046	-0.837942	0.402063	0.998344
CD59	64.179	-0.439806	0.333314	-1.31949	0.187005	0.947016
CD82	0.517652	-0.894656	3.4906	-0.256304	0.797716	NA
BCORL1	3.49947	0.212149	1.4678	0.144535	0.885078	NA
ATRX	528.527	0.167596	0.132836	1.26167	0.207067	0.973435
TAF9	271.847	-0.000297823	0.207563	-0.00143486	0.998855	0.999919
MYNN	70.3256	0.310773	0.319194	0.973618	0.330246	0.998344
SCAMP1	206.131	-0.22296	0.221309	-1.00746	0.313715	0.998344
PREP	165.021	-0.0407243	0.216778	-0.187862	0.850985	0.998344
HACE1	13.3554	-0.682393	0.681868	-1.00077	0.316938	0.998344
SEH1L	246.114	0.267675	0.19738	1.35614	0.175055	0.936425
WDR47	36.2456	-0.786772	0.460167	-1.70975	0.0873119	0.843222
WDFY1	77.8631	0.294219	0.307818	0.955824	0.339161	0.998344
OVGP1	0.99859	1.37519	2.83798	0.484566	0.627984	NA
SLC25A24	0.359555	-0.249747	3.52415	-0.0708672	0.943503	NA
MAP3K4	39.2563	0.202828	0.40903	0.495877	0.619981	0.998344
PILRA	0.544008	0.811323	3.48834	0.232581	0.816087	NA
IGSF9	13.369	-0.0390445	0.687458	-0.0567955	0.954708	0.998841
ZNF213	5.12606	-2.51065	1.33889	-1.87517	0.0607692	NA
AKR1B1	763.138	-0.161937	0.113681	-1.42448	0.154307	0.925074
CPNE3	209.106	-0.0618418	0.193966	-0.318828	0.749857	0.998344
RRN3	110.824	0.109031	0.260064	0.419245	0.675037	0.998344
CTTN	87.6464	0.0396955	0.294009	0.135015	0.8926	0.998344
WNT11	0.625214	1.7739	3.48125	0.509557	0.610362	NA
MTIF2	145.518	0.43713	0.246777	1.77136	0.0765013	0.820141
DDHD2	133.427	0.459707	0.262673	1.75012	0.0800985	0.828633
TTC39A	2.08462	2.0255	2.14485	0.944356	0.344988	NA
EPS15	66.5293	0.1535	0.312182	0.4917	0.622931	0.998344
ORC1	34.6679	0.17234	0.434313	0.39681	0.691507	0.998344
MGST2	16.5564	0.429507	0.655922	0.654815	0.512587	0.998344
CHERP	10.3669	-0.447169	0.824294	-0.542488	0.587483	0.998344
ATG16L1	35.0675	0.178812	0.438425	0.407851	0.683383	0.998344
USP40	39.2265	-0.066423	0.413608	-0.160594	0.872413	0.998344
POMGNT1	113.076	-0.283113	0.292554	-0.967727	0.333181	0.998344
RAD54L	15.012	0.145913	0.713224	0.204582	0.837899	0.998344
MAST2	18.9272	0.316223	0.588784	0.537078	0.591214	0.998344
DNAJA1	1638.72	-0.10207	0.102364	-0.997129	0.318702	0.998344
B4GALT1	2.35198	0.699455	1.80862	0.386734	0.698953	NA
CHMP5	482.282	-0.0852816	0.138699	-0.614867	0.538643	0.998344
NFX1	82.8912	-0.115441	0.336757	-0.342803	0.731747	0.998344
AQP6	0.311614	1.07164	3.51304	0.305046	0.760331	NA
DIMT1	426.814	0.0333059	0.153634	0.216787	0.828375	0.998344
IPO11	109.14	0.432233	0.261585	1.65236	0.0984611	0.864993
FOLH1	21.6748	-1.34957	0.584307	-2.30968	0.0209056	0.494133
EIF2AK1	331.123	0.0979899	0.157316	0.622885	0.53336	0.998344
EPDR1	50.9561	-0.636051	0.434009	-1.46553	0.142778	0.918311
SNX10	2.74949	-1.83119	1.56051	-1.17346	0.240613	NA
SEPHS1	269.159	0.0490994	0.171915	0.285602	0.775183	0.998344
MRPL28	302.674	-0.0671871	0.180071	-0.373114	0.709064	0.998344
HBQ1	20.6309	0.579688	0.591064	0.980754	0.326714	0.998344
ITPKC	7.70693	-0.898981	0.981759	-0.915683	0.359833	0.998344
FAT2	0.194549	-0.908528	3.52943	-0.257415	0.796858	NA
RBM22	175.685	0.155398	0.209245	0.742662	0.457686	0.998344
TMED2	899.83	0.115042	0.111804	1.02896	0.303501	0.998344
ERO1LB	22.7274	0.598487	0.543141	1.1019	0.270505	0.998344
ZFAND6	779.489	0.257046	0.111768	2.29981	0.0214592	0.497294
TXLNG	134.082	0.184258	0.228209	0.807405	0.419433	0.998344
LAT2	0.232943	-0.254876	3.5248	-0.0723094	0.942356	NA
HUWE1	132.756	0.133976	0.238945	0.5607	0.575002	0.998344
ZW10	72.8419	0.182031	0.307771	0.59145	0.554219	0.998344
ALG9	8.60222	0.945556	0.887677	1.0652	0.286784	0.998344
ACOX3	42.5444	0.271018	0.429296	0.631307	0.52784	0.998344
MTMR2	244.693	0.00712065	0.175996	0.0404591	0.967727	0.999001
PPP1R15A	9.11695	-0.12741	1.03565	-0.123023	0.902089	0.998344
HSD17B14	5.96053	-0.981057	1.1206	-0.875471	0.381318	0.998344
TRIP6	61.7297	-0.0634495	0.405232	-0.156576	0.875579	0.998344
ACHE	0.214388	-0.192882	3.52088	-0.0547822	0.956312	NA
FTL	3567.25	-0.136633	0.0813011	-1.68058	0.0928436	0.852103
SRRT	108.593	0.260531	0.251754	1.03486	0.300732	0.998344
BAX	40.5026	-0.48086	0.41359	-1.16265	0.244972	0.99507
NLK	11.2831	-1.11937	0.906254	-1.23516	0.21677	0.979212
PIGS	116.808	0.437078	0.250899	1.74204	0.0815007	0.831467
ADAMTS2	2.82518	2.86724	1.7405	1.64736	0.0994835	NA
ATXN7L3	6.72343	0.46208	0.960009	0.481329	0.630283	0.998344
PGS1	30.7457	-0.0725105	0.475727	-0.15242	0.878855	0.998344
PSMC5	680.516	0.0426909	0.116843	0.36537	0.714835	0.998344
UIMC1	159.274	0.36013	0.224299	1.60558	0.108366	0.889285
MMP2	3.58005	-0.0273622	1.60217	-0.0170782	0.986374	NA
MT3	32.4735	-1.58347	0.462418	-3.42432	0.000616346	0.0517343
GNAO1	0.286149	-0.160166	3.52311	-0.0454615	0.963739	NA
OGFOD1	171.335	0.0807902	0.210842	0.383178	0.701588	0.998344
SH3BP2	12.5403	-1.18245	0.772264	-1.53115	0.125734	0.910547
NOP14	50.3666	0.306447	0.358584	0.854601	0.392772	0.998344
ADD1	153.582	-0.422943	0.281373	-1.50314	0.132802	0.91784
L2HGDH	34.3066	0.382484	0.450915	0.84824	0.396304	0.998344
TXNDC16	34.9541	0.153201	0.475571	0.32214	0.747346	0.998344
C14orf166	915.005	0.0366335	0.131744	0.278066	0.780962	0.998344
NID2	2.69152	0.185782	1.58569	0.117162	0.906732	NA
GMCL1	67.732	0.0919397	0.319519	0.287744	0.773543	0.998344
SF3B2	171.819	0.190159	0.204051	0.931919	0.351379	0.998344
KLHL42	60.6667	-0.0653142	0.339076	-0.192624	0.847254	0.998344
GNAS	1347.88	-0.0392821	0.105265	-0.373175	0.709018	0.998344
DNM1L	276.418	0.121467	0.1656	0.733495	0.463257	0.998344
ERGIC2	208.373	-0.266661	0.203247	-1.31201	0.189518	0.948912
AURKA	245.082	0.268562	0.184927	1.45226	0.146429	0.924125
PIR	0.165006	0.471293	3.5302	0.133503	0.893796	NA
AAMDC	38.9726	-0.149557	0.405713	-0.368628	0.712405	0.998344
RFX2	34.3529	0.182003	0.445548	0.408493	0.682912	0.998344
METTL2A	93.4587	0.0495456	0.266784	0.185714	0.852669	0.998344
ALG6	123.357	-0.359055	0.345723	-1.03856	0.299008	0.998344
CNOT3	10.0713	-0.429499	0.807034	-0.532195	0.594591	0.998344
PTPN4	43.5693	-0.668481	0.554249	-1.2061	0.227778	0.98349
DDX18	305.416	0.175991	0.162121	1.08556	0.277675	0.998344
KHSRP	11.0399	0.72455	0.785573	0.922321	0.356361	0.998344
GNA11	14.6387	0.250023	0.6892	0.362772	0.716775	0.998344
ASAP3	13.723	0.356735	0.717327	0.497312	0.618969	0.998344
EDEM2	57.7434	-0.166073	0.393663	-0.421865	0.673124	0.998344
DNMT3B	7.66472	-0.425286	0.953831	-0.445871	0.65569	0.998344
TPX2	297.141	0.0432122	0.194973	0.221632	0.8246	0.998344
PDRG1	94.3124	-0.269357	0.28807	-0.935041	0.349767	0.998344
EPB41L1	1.97291	-0.681134	2.01617	-0.337836	0.735487	NA
DOCK9	7.04271	-0.346488	1.07075	-0.323594	0.746246	0.998344
ANKRD10	165.634	0.207664	0.213304	0.973561	0.330275	0.998344
TGDS	101.333	-0.557905	0.259731	-2.14801	0.0317132	0.596433
DOCK3	30.1126	0.695441	0.492029	1.41342	0.157533	0.929317
C3orf18	6.72642	-1.4143	1.14101	-1.23952	0.215155	0.979212
COQ9	354.616	-0.0390624	0.168223	-0.232206	0.816378	0.998344
KIF9	80.9969	0.0141915	0.299833	0.0473313	0.962249	0.999001
ARHGAP28	11.5938	1.11023	0.758152	1.46439	0.143087	0.918926
CRLS1	273.032	0.0749727	0.175224	0.427867	0.668748	0.998344
PPP1R13B	1.44832	0.225801	2.14747	0.105147	0.916259	NA
ATRN	22.7454	0.732496	0.526663	1.39083	0.164278	0.929849
SMOX	10.6158	-0.573395	1.02116	-0.561511	0.574449	0.998344
FKBP1A	91.1624	0.156087	0.280777	0.555909	0.578273	0.998344
NSFL1C	157.807	0.0770312	0.211144	0.364827	0.71524	0.998344
SLC4A11	6.76632	0.353719	1.14624	0.30859	0.757633	0.998344
C20orf194	18.0679	-0.403073	0.669208	-0.602313	0.546966	0.998344
ZNF343	14.6647	-0.101823	0.665804	-0.152932	0.878452	0.998344
EBF4	0.165006	0.471293	3.5302	0.133503	0.893796	NA
CPXM1	45.3256	-0.0465569	0.417459	-0.111524	0.9112	0.998809
MAVS	20.9104	0.525116	0.556604	0.943429	0.345461	0.998344
XRN2	369.832	0.0198409	0.16018	0.123867	0.901421	0.998344
KIZ	83.1762	0.559415	0.305633	1.83035	0.067198	0.803062
DYNLL1	1954.14	-0.0259776	0.102624	-0.253133	0.800165	0.998344
TESC	0.330012	0.687031	3.5044	0.196048	0.844573	NA
SNX5	340.93	0.210244	0.15341	1.37047	0.17054	0.932633
RPL6	1021.15	-0.0762871	0.113363	-0.672948	0.500981	0.998344
MAPKAPK5	100.028	0.762045	0.273084	2.79052	0.00526239	0.234716
P2RX7	10.2996	0.766216	0.857559	0.893485	0.371597	0.998344
ESF1	159.578	0.077853	0.239345	0.325275	0.744973	0.998344
RBBP9	54.2301	0.198761	0.392859	0.505935	0.612902	0.998344
ANAPC5	714.838	-0.0456611	0.117575	-0.388357	0.697752	0.998344
SLC23A2	20.051	-0.938024	0.609831	-1.53817	0.124007	0.910547
SLC8B1	0.949021	0.892045	3.19696	0.279029	0.780222	NA
TMEM230	838.541	0.0383514	0.108925	0.35209	0.724771	0.998344
DZANK1	7.84363	0.659525	0.943039	0.699361	0.484326	0.998344
KDM2B	18.5174	-0.104318	0.5788	-0.180232	0.85697	0.998344
CFAP61	2.98746	-2.03276	1.69827	-1.19696	0.231324	NA
TASP1	66.6411	-0.159471	0.325093	-0.490539	0.623752	0.998344
OAS1	1.89815	3.5592	2.21415	1.60748	0.107949	NA
GCN1L1	62.2023	-0.119927	0.363749	-0.329697	0.741629	0.998344
RPLP0	3157.15	0.223843	0.0831304	2.69268	0.00708813	0.278662
PXN	3.10073	-0.213048	1.3763	-0.154797	0.876981	NA
SIRT4	17.4808	0.372308	0.655712	0.567793	0.570176	0.998344
RPH3A	0.165006	0.471293	3.5302	0.133503	0.893796	NA
KIF16B	19.5375	0.0800196	0.583154	0.137219	0.890858	0.998344
TRMT6	114.823	-0.0236094	0.254597	-0.0927325	0.926116	0.998809
PEBP1	1841.34	-0.0536518	0.0885962	-0.605577	0.544796	0.998344
TBX5	79.2209	0.408191	0.357328	1.14234	0.253311	0.998344
BRAP	92.4835	0.00305171	0.277293	0.0110054	0.991219	0.999001
ERP29	155.616	0.0663822	0.220246	0.3014	0.763109	0.998344
FUS	129.026	0.168211	0.23269	0.722898	0.469742	0.998344
IGBP1	119.85	0.126922	0.239264	0.530466	0.595789	0.998344
ZNF302	97.9197	0.567833	0.266749	2.12872	0.0332777	0.607878
GRAMD1A	23.2281	0.27744	0.566442	0.489795	0.624279	0.998344
HEPH	0.47662	1.37091	3.49863	0.391844	0.695174	NA
CDIP1	14.2234	-0.267422	0.694998	-0.384781	0.7004	0.998344
CMTM1	0.0722753	-0.883044	3.52583	-0.25045	0.802239	NA
KCNH4	0.411375	-1.96437	3.49383	-0.562239	0.573953	NA
GANAB	75.534	0.244821	0.377434	0.648647	0.516567	0.998344
GMIP	4.58908	0.149329	1.27986	0.116676	0.907116	NA
RBM41	59.2916	-0.147104	0.330379	-0.445257	0.656134	0.998344
BIRC5	362.277	0.612766	0.184894	3.31414	0.000919252	0.0715272
LAG3	0.462644	-0.905858	3.49203	-0.259407	0.795321	NA
MLF2	816.444	-0.295666	0.130516	-2.26537	0.0234903	0.523432
OTUB2	3.61896	-1.26681	1.43048	-0.885582	0.375843	NA
DDX24	366.647	0.00937499	0.149071	0.0628895	0.949855	0.998809
ZBTB25	35.2131	0.110574	0.421902	0.262083	0.793257	0.998344
NECAP1	96.9804	0.16618	0.270209	0.615006	0.538551	0.998344
ARHGAP4	0.484777	1.86799	3.4726	0.537923	0.59063	NA
DHX32	108.296	-0.202483	0.268579	-0.753903	0.450907	0.998344
RCOR1	19.1993	-0.311307	0.577925	-0.538663	0.590119	0.998344
GPATCH2L	84.2892	-0.384675	0.299012	-1.28649	0.198273	0.963889
LTBP4	21.2044	0.24085	0.549362	0.438417	0.661084	0.998344
BLVRB	23.9106	-0.96325	0.569564	-1.69121	0.0907975	0.850139
SLC9A1	4.92536	-0.140193	1.45787	-0.0961631	0.923391	NA
SPTLC1	150.319	0.386692	0.229482	1.68507	0.091976	0.851919
PAPOLA	207.841	0.0933869	0.196657	0.474872	0.634878	0.998344
CCNK	21.6483	0.0550251	0.55437	0.099257	0.920934	0.998809
PCBP4	80.2118	-0.728788	0.326115	-2.23476	0.0254331	0.533695
YPEL3	48.1622	-0.622008	0.420135	-1.4805	0.138741	0.918311
MRPS33	224.815	-0.0163145	0.203448	-0.08019	0.936086	0.998809
NDUFB2	375.434	-0.112939	0.149307	-0.75642	0.449398	0.998344
NUDC	905.192	-0.0437221	0.124354	-0.351593	0.725143	0.998344
MAEA	202.015	0.119773	0.201556	0.59424	0.552351	0.998344
STRN4	47.885	0.0310469	0.390296	0.0795472	0.936597	0.998809
LYZ	0.139541	-0.919692	3.5309	-0.26047	0.794501	NA
MUL1	94.9773	0.118147	0.294316	0.401429	0.688104	0.998344
TFAP4	2.03715	-0.41054	1.7303	-0.237265	0.812451	NA
PDCD7	52.7795	0.381888	0.357676	1.06769	0.285659	0.998344
SPG21	582.099	-0.0194183	0.124208	-0.156337	0.875767	0.998344
DNAJB11	116.042	0.091732	0.262399	0.349589	0.726647	0.998344
LEPREL1	0.146608	0.444402	3.52648	0.126018	0.899717	NA
RAB11FIP3	15.3942	-0.362899	0.676026	-0.536813	0.591397	0.998344
GNPTG	100.908	-0.616965	0.274903	-2.2443	0.024813	0.529882
ZNF268	94.5219	-0.116342	0.287906	-0.404096	0.686142	0.998344
GOLGA3	18.6913	-0.407855	0.616467	-0.6616	0.508228	0.998344
PABPC4	83.5651	-0.205104	0.294862	-0.695593	0.486684	0.998344
CERS4	13.155	0.345346	0.717497	0.48132	0.630289	0.998344
MCOLN1	28.7466	-0.187061	0.474624	-0.394124	0.693489	0.998344
USP48	134.988	-0.34173	0.307101	-1.11276	0.265812	0.998344
EFNB1	8.01344	-0.0364216	0.954398	-0.0381619	0.969559	0.999001
PDPR	31.412	0.147879	0.46032	0.321252	0.748019	0.998344
AARS	205.187	0.123076	0.197269	0.623899	0.532694	0.998344
GLG1	170.325	0.0403824	0.207898	0.194242	0.845987	0.998344
KIF4A	77.877	-0.21591	0.338269	-0.638278	0.523292	0.998344
TNRC6A	76.5213	0.170574	0.303729	0.561601	0.574388	0.998344
PLEKHG2	5.17413	-0.379645	1.2213	-0.310854	0.755912	NA
DLL3	132.017	0.180037	0.232334	0.774909	0.438394	0.998344
NAT14	43.1817	-0.467406	0.401283	-1.16478	0.244108	0.99507
PITPNM2	3.20694	2.00974	1.58927	1.26457	0.206027	NA
EXOC1	103.796	-0.106513	0.26998	-0.394522	0.693196	0.998344
RBM27	12.1256	-0.204538	0.761495	-0.2686	0.788237	0.998344
OSBPL8	209.156	0.0510653	0.189974	0.268801	0.788083	0.998344
DTX2	8.27069	0.941205	1.0106	0.931337	0.351679	0.998344
NLRC4	0.516521	-1.64976	3.47754	-0.474404	0.635212	NA
PUS7	175.367	0.26214	0.228616	1.14664	0.25153	0.998344
NRCAM	30.0146	-0.856526	1.27978	-0.669275	0.50332	0.998344
LAMB1	98.2243	-0.00385988	0.268594	-0.0143707	0.988534	0.999001
SLC26A4	29.7156	-0.584283	0.469296	-1.24502	0.213124	0.979212
DLD	712.834	-0.0524311	0.15639	-0.335258	0.737431	0.998344
WDR7	21.6966	-0.119071	0.550951	-0.216119	0.828895	0.998344
TXNL1	399.865	-0.0319099	0.144575	-0.220715	0.825314	0.998344
ABCC6	6.47922	-0.430276	1.11431	-0.386136	0.699396	0.998344
CMTM6	190.979	0.100854	0.238151	0.423487	0.67194	0.998344
ITGA6	116.948	-0.47071	0.247704	-1.90029	0.0573947	0.748785
RAPGEF4	8.96351	0.423242	0.874221	0.484137	0.628289	0.998344
FH	416.212	0.329482	0.168126	1.95973	0.0500268	0.710796
SEL1L3	13.3526	0.793073	0.866909	0.914829	0.360282	0.998344
TF	87.1864	-0.455252	0.282655	-1.61063	0.10726	0.886439
CDV3	88.8846	0.408505	0.298291	1.36948	0.170848	0.932633
MYO15A	0.945172	-0.406999	2.85489	-0.142562	0.886636	NA
ALKBH5	45.7895	-0.0843103	0.382409	-0.220471	0.825504	0.998344
NLRP1	30.8803	-0.452904	0.501344	-0.903378	0.366325	0.998344
SPAG7	832.863	0.021354	0.109636	0.194771	0.845572	0.998344
ORC6	292.106	-0.00847259	0.161288	-0.0525309	0.958106	0.999001
ZFHX4	5.04995	0.367269	1.33806	0.274479	0.783717	NA
ZC3HC1	200.995	0.14026	0.190163	0.737578	0.460771	0.998344
RGS17	3.81998	-0.897074	1.37393	-0.652925	0.513804	NA
ANGPT2	0.852943	-1.74329	2.97736	-0.585517	0.5582	NA
TMEM101	75.3037	0.0818988	0.317038	0.258325	0.796156	0.998344
CD200	15.1955	-1.80813	0.871346	-2.0751	0.0379776	0.64568
CCDC80	566.417	0.766091	0.136763	5.60161	2.1237e-08	1.13193e-05
PSME1	516.196	0.105397	0.148712	0.708735	0.478489	0.998344
PPP2R3C	196.231	0.144896	0.211011	0.686673	0.492289	0.998344
HAUS4	24.7007	0.338199	0.512605	0.659765	0.509404	0.998344
JPH4	1.67002	-3.97353	2.4672	-1.61054	0.10728	NA
MYH7	2.23995	-2.45229	1.98389	-1.2361	0.216421	NA
OSGEP	246.938	0.334699	0.174178	1.9216	0.0546564	0.73005
SLC22A17	12.0523	0.755714	0.795382	0.950127	0.342048	0.998344
RNF31	1.82928	0.951711	1.80012	0.528692	0.597019	NA
SCFD1	279.514	0.371348	0.164438	2.25828	0.023928	0.524364
G2E3	243.704	0.0955263	0.175828	0.543295	0.586927	0.998344
HECTD1	160.32	-0.331383	0.241921	-1.3698	0.17075	0.932633
HNRNPC	2726.79	0.00554332	0.0855737	0.0647783	0.948351	0.998809
RPGRIP1	0.146608	0.444402	3.52648	0.126018	0.899717	NA
SUPT16H	1004.83	0.181269	0.13488	1.34393	0.178971	0.941088
TOX4	75.5521	-0.305384	0.306294	-0.997026	0.318752	0.998344
GEMIN2	150.997	-0.0250713	0.232074	-0.108032	0.913971	0.998809
TGM1	0.370783	0.916779	3.49105	0.262608	0.792853	NA
TINF2	139.282	0.0601594	0.234235	0.256833	0.797308	0.998344
DAZL	0.165006	0.471293	3.5302	0.133503	0.893796	NA
SEMA6A	29.9254	-0.368261	0.478693	-0.769306	0.441712	0.998344
TRPM7	61.9916	0.0785704	0.3412	0.230277	0.817877	0.998344
TYRO3	9.84559	-0.263625	0.819199	-0.321808	0.747598	0.998344
WDR76	24.8402	-0.0122169	0.501059	-0.0243821	0.980548	0.999001
SNAP23	141.971	-0.266	0.237442	-1.12027	0.262598	0.998344
PHGDH	710.501	0.116307	0.118878	0.978374	0.32789	0.998344
COL9A3	8.4012	-1.5987	1.04641	-1.5278	0.126563	0.910709
EZR	237.584	-0.194575	0.207017	-0.939897	0.34727	0.998344
MYL6	837.597	0.0181437	0.11002	0.164913	0.869012	0.998344
AGO1	31.3507	0.845714	0.490334	1.72477	0.0845691	0.837831
TEKT2	1.40887	-3.01488	2.29869	-1.31157	0.189667	NA
CLSPN	130.625	-0.0677865	0.241415	-0.280788	0.778873	0.998344
RFFL	2.36039	-2.904	1.97232	-1.47238	0.140918	NA
MFSD11	26.5191	-0.0156843	0.524209	-0.0299201	0.976131	0.999001
DPYSL2	247.104	-0.152675	0.185351	-0.823706	0.410107	0.998344
TGFB2	108.515	-0.0296626	0.266812	-0.111174	0.911478	0.998809
GPATCH2	104.972	0.125454	0.255486	0.491041	0.623398	0.998344
NUP50	76.5099	-0.230966	0.30279	-0.762793	0.445587	0.998344
CDC45	210.059	0.397812	0.226939	1.75294	0.079612	0.827964
COMT	401.294	-0.225179	0.179916	-1.25158	0.210722	0.977906
ECHDC1	232.177	-0.221567	0.193719	-1.14375	0.252726	0.998344
LRRFIP2	50.4393	0.124725	0.365395	0.341342	0.732846	0.998344
SEC22C	148.434	0.0363642	0.226311	0.160682	0.872344	0.998344
XYLB	29.1376	0.396839	0.47431	0.836668	0.402779	0.998344
HDAC6	42.1748	0.479441	0.448301	1.06946	0.284861	0.998344
CDC6	235.537	0.0276259	0.180783	0.152813	0.878546	0.998344
UPRT	51.3281	-0.236471	0.378691	-0.624444	0.532336	0.998344
CDC23	86.0368	-0.832748	0.325396	-2.55918	0.0104919	0.346266
AAAS	320.351	0.133103	0.158905	0.837626	0.402241	0.998344
CBX5	527.313	-0.00550444	0.133181	-0.0413306	0.967032	0.999001
FMO2	1.18581	0.610644	2.66708	0.228956	0.818903	NA
SUCO	169.843	0.252005	0.210687	1.19611	0.231653	0.987359
MSH2	279.788	0.137391	0.174091	0.789193	0.429999	0.998344
MAP3K1	23.646	-0.0543141	0.522189	-0.104012	0.91716	0.998809
DHPS	327.974	0.0398668	0.160525	0.248352	0.803862	0.998344
HOOK2	28.9612	-0.274179	0.47811	-0.573465	0.56633	0.998344
ARCN1	227.842	0.132241	0.18575	0.711927	0.47651	0.998344
EPB41L4B	1.43402	1.14136	2.46911	0.462257	0.643897	NA
TMEM38B	119.442	0.241669	0.298149	0.810564	0.417616	0.998344
PSMD5	118.102	0.166496	0.25293	0.65827	0.510364	0.998344
PTGS1	2.45433	2.18587	1.86547	1.17175	0.241297	NA
NUP188	85.9825	0.353794	0.313979	1.12681	0.259824	0.998344
CRAT	38.7404	-0.213511	0.423077	-0.504663	0.613796	0.998344
NANS	89.0505	0.226497	0.274406	0.825408	0.40914	0.998344
TBC1D2	0.505927	-1.38526	3.47315	-0.398847	0.690006	NA
DFNB31	1.64785	-2.69482	2.18057	-1.23583	0.216521	NA
PDE6C	0.139541	-0.919692	3.5309	-0.26047	0.794501	NA
CWF19L1	98.2066	0.291351	0.329792	0.883439	0.376999	0.998344
SEMA4G	1.74638	1.28008	2.20792	0.579767	0.562072	NA
BTAF1	145.78	0.265272	0.217	1.22245	0.221537	0.982789
IKZF5	53.0352	0.164556	0.36239	0.454086	0.649767	0.998344
TLL2	11.548	-1.64026	0.936149	-1.75213	0.0797509	0.828601
SORBS1	19.8972	-1.31717	0.621171	-2.12046	0.0339669	0.614749
CRTAC1	0.279083	-1.11044	3.50245	-0.317046	0.751209	NA
BAMBI	136.263	0.454647	0.256844	1.77013	0.0767055	0.820141
WAC	161.583	0.0382632	0.233193	0.164084	0.869665	0.998344
CREM	59.7094	0.0347983	0.335064	0.103856	0.917284	0.998809
NUBP2	352.572	0.117884	0.158347	0.744471	0.456592	0.998344
HIVEP1	34.436	0.242273	0.435328	0.556531	0.577848	0.998344
FKBP5	228.208	0.0416245	0.19478	0.213701	0.830781	0.998344
SRPK1	330.629	0.551608	0.19738	2.79465	0.00519558	0.23271
BRPF3	13.7807	0.452386	0.687726	0.657799	0.510667	0.998344
MRPS18A	76.4936	0.229289	0.307449	0.745779	0.455801	0.998344
TMEM14A	125.189	-0.299103	0.242809	-1.23185	0.218006	0.979212
EFHC1	206.471	-0.204319	0.193554	-1.05562	0.291144	0.998344
HSP90AB1	4810.38	-0.0531182	0.0756674	-0.701996	0.482682	0.998344
CDC5L	314.058	-0.0597618	0.16113	-0.370891	0.710719	0.998344
ITPR3	0.42569	-0.224664	3.48837	-0.0644035	0.948649	NA
ZNF184	43.3843	-1.14602	1.44932	-0.790726	0.429104	0.998344
SIRT1	47.1108	0.202592	0.378141	0.535758	0.592126	0.998344
HNRNPH3	863.3	0.0607767	0.108664	0.559307	0.575952	0.998344
IFT74	145.505	0.108554	0.230311	0.471334	0.637402	0.998344
JAK2	7.50374	-0.0177853	0.893951	-0.0198951	0.984127	0.999001
ABL1	45.7753	0.182938	0.383213	0.47738	0.633092	0.998344
ACOT7	538.405	0.112812	0.136053	0.829181	0.407002	0.998344
SH3GLB1	195.046	0.502217	0.207712	2.41785	0.0156125	0.426742
CDC7	193.993	0.3176	0.212343	1.49569	0.134733	0.918311
PCSK5	13.55	0.248294	0.702154	0.353618	0.723625	0.998344
SCD	743.047	-0.248651	0.14974	-1.66055	0.0968032	0.862473
TMED1	17.7867	0.394428	0.59655	0.661182	0.508496	0.998344
ABLIM1	194.537	-0.199578	0.212126	-0.940842	0.346786	0.998344
ERMP1	16.9148	-1.09373	0.859833	-1.27202	0.203364	0.970831
RAB18	528.936	-0.152581	0.131795	-1.15771	0.246983	0.99507
NRP1	28.161	1.27035	0.490761	2.58853	0.00963869	0.330574
HSD17B7P2	29.2312	-0.671234	0.47989	-1.39872	0.161896	0.929317
PRTFDC1	86.0713	0.502512	0.295453	1.70082	0.0889765	0.846602
TSPAN15	6.74752	-0.577296	1.32778	-0.434784	0.663719	0.998344
H2AFY2	255.595	0.199973	0.171428	1.16651	0.243407	0.99507
FAM21A	68.0317	-0.246087	0.340596	-0.722519	0.469976	0.998344
MAST3	5.53597	-0.883849	1.08491	-0.814672	0.41526	0.998344
MZF1	17.3729	-0.322818	0.817776	-0.394752	0.693026	0.998344
OCEL1	15.8163	-0.300549	0.705281	-0.426141	0.670005	0.998344
MYO9B	29.341	-0.301873	0.463666	-0.651057	0.51501	0.998344
KCNK6	0.316193	-1.19331	3.51308	-0.339678	0.734099	NA
CATSPERG	1.51161	1.52869	2.37777	0.642907	0.520285	NA
PSMD8	859.965	-0.0534584	0.112489	-0.475234	0.634621	0.998344
STX1B	0.146608	0.444402	3.52648	0.126018	0.899717	NA
HSD3B7	1.3853	-2.80411	2.293	-1.2229	0.221367	NA
SETD1A	8.23211	-0.0534861	0.857129	-0.0624015	0.950243	0.998809
BCL7C	60.6454	0.0898124	0.350339	0.256359	0.797674	0.998344
EFNA2	1.62199	-0.896341	1.89249	-0.473631	0.635763	NA
CIRBP	257.092	-0.0392947	0.177005	-0.221998	0.824316	0.998344
ATP5D	593.556	0.0191987	0.14074	0.136412	0.891495	0.998344
C19orf26	2.59757	-0.517865	1.4625	-0.354095	0.723267	NA
IGFALS	0.139541	-0.919692	3.5309	-0.26047	0.794501	NA
HNRNPM	406.748	0.015511	0.151198	0.102587	0.918291	0.998809
MARCH2	24.2262	0.461135	0.572486	0.805496	0.420534	0.998344
NDUFB7	493.126	-0.108361	0.132645	-0.816923	0.413972	0.998344
TECR	858.604	-0.088429	0.110675	-0.798993	0.424294	0.998344
TIMM13	1143.15	-0.046358	0.108167	-0.42858	0.668229	0.998344
CDC34	233.619	0.193641	0.183638	1.05447	0.291666	0.998344
MTAP	123.566	0.104753	0.245377	0.426905	0.669449	0.998344
CEP170B	0.0722753	-0.883044	3.52583	-0.25045	0.802239	NA
POLR2E	970.03	-0.0348808	0.109279	-0.319188	0.749584	0.998344
POLRMT	22.5273	0.0928631	0.533563	0.174043	0.861831	0.998344
CDHR5	0.0926957	0.435104	3.52509	0.123431	0.901766	NA
RASSF7	8.18711	-0.347881	0.886638	-0.39236	0.694793	0.998344
GADD45B	20.0611	-0.101213	0.596282	-0.169741	0.865214	0.998344
PALM	9.19218	0.2211	0.833311	0.265327	0.790758	0.998344
MKNK2	28.3452	0.525153	0.481557	1.09053	0.275479	0.998344
ARVCF	4.36335	-0.835931	1.24931	-0.669116	0.503421	NA
TRMT2A	38.6818	-0.270128	0.432579	-0.624461	0.532325	0.998344
RANBP1	998.468	-0.31478	0.126327	-2.49178	0.0127104	0.381389
ZDHHC8	3.67198	-0.0145297	1.28305	-0.0113243	0.990965	NA
KLHL22	9.52809	-0.309526	0.840981	-0.368053	0.712834	0.998344
MED15	22.4489	0.435098	0.569325	0.764235	0.444727	0.998344
SNAP29	66.4823	-0.0522234	0.316231	-0.165143	0.868831	0.998344
CRKL	66.2555	-0.179679	0.349803	-0.513657	0.607492	0.998344
LZTR1	13.7295	0.00369936	0.666129	0.00555352	0.995569	0.999317
MMP11	24.6932	0.0222297	0.523056	0.0424996	0.9661	0.999001
CECR2	24.5197	0.174384	0.510175	0.341812	0.732492	0.998344
SMARCB1	87.0029	0.0782231	0.283024	0.276384	0.782253	0.998344
DERL3	70.97	0.318717	0.322872	0.987131	0.323578	0.998344
BCL2L13	79.6717	0.0686628	0.293146	0.234227	0.814808	0.998344
DDTL	1.78147	-0.443501	1.83908	-0.241154	0.809436	NA
DDT	0.53622	-1.13504	3.46841	-0.327251	0.743478	NA
CABIN1	38.9007	-0.348869	0.419832	-0.830973	0.405989	0.998344
TBC1D10A	1.31897	-0.735053	2.36208	-0.311188	0.755657	NA
SUSD2	0.146608	0.444402	3.52648	0.126018	0.899717	NA
SF3A1	60.8454	0.0687376	0.327134	0.210121	0.833573	0.998344
RNF215	1.26985	-0.20388	2.44534	-0.0833749	0.933553	NA
SEC14L2	11.5536	-0.219139	0.7442	-0.294462	0.768405	0.998344
SPECC1L	4.74223	-0.0788057	1.16556	-0.0676117	0.946095	NA
PPIL2	16.7625	-1.30356	0.923844	-1.41102	0.158238	0.929317
YPEL1	21.0556	0.747565	0.551564	1.35535	0.175305	0.936425
SNRPD3	643.495	0.089681	0.125786	0.712962	0.475869	0.998344
PES1	82.8626	0.0265886	0.30009	0.088602	0.929398	0.998809
MAPK1	126.305	0.28875	0.241829	1.19403	0.232467	0.987359
GGT1	1.52542	-2.93544	2.46073	-1.19292	0.232902	NA
PRODH	0.224539	0.732244	3.48801	0.209931	0.833721	NA
PPM1F	8.87051	-1.0957	0.875695	-1.25123	0.21085	0.977906
SLC35E4	5.43451	-0.496296	1.3756	-0.360785	0.71826	0.998344
TOP3B	0.146608	0.444402	3.52648	0.126018	0.899717	NA
DGCR14	29.5442	0.230154	0.466607	0.493251	0.621836	0.998344
CRYBB2P1	168.277	-0.154432	0.206851	-0.746585	0.455314	0.998344
MFNG	0.831597	0.72416	3.2788	0.220861	0.8252	NA
CARD10	2.29853	1.57205	1.96735	0.799068	0.424251	NA
LRP5L	8.42917	-1.22974	1.1208	-1.0972	0.272554	0.998344
SLC25A1	359.384	-0.11328	0.162136	-0.698673	0.484757	0.998344
ADRBK2	1.24618	-0.833932	2.68196	-0.310942	0.755845	NA
PLA2G3	78.458	-0.0623805	0.361637	-0.172495	0.863048	0.998344
GGA1	28.8783	-0.377625	0.484918	-0.778742	0.436132	0.998344
HIRA	9.59934	0.215526	0.877441	0.245631	0.805968	0.998344
SH3BP1	0.598658	-0.615773	3.45702	-0.178123	0.858627	NA
SEZ6L	88.9232	-0.545476	0.303028	-1.80009	0.0718472	0.813621
LGALS1	426.118	0.0390397	0.142831	0.273327	0.784602	0.998344
HPS4	44.8946	0.13345	0.403721	0.33055	0.740985	0.998344
PIK3IP1	19.3574	-0.754336	0.671991	-1.12254	0.261633	0.998344
SRRD	53.7979	0.208608	0.361776	0.576624	0.564194	0.998344
PATZ1	55.7764	0.317965	0.348755	0.911715	0.361919	0.998344
TRIOBP	40.8345	0.140867	0.433493	0.324959	0.745212	0.998344
TFIP11	38.4538	0.483489	0.435172	1.11103	0.266556	0.998344
GCAT	359.902	0.166774	0.162496	1.02633	0.304737	0.998344
ANKRD54	74.2064	-0.572499	0.354188	-1.61637	0.106015	0.885175
EIF3L	566.587	0.0789419	0.130723	0.603885	0.54592	0.998344
NHP2L1	1326.22	-0.085173	0.106044	-0.803187	0.421866	0.998344
MICALL1	8.08151	-0.126167	0.983685	-0.12826	0.897943	0.998344
POLR2F	0.0722753	-0.883044	3.52583	-0.25045	0.802239	NA
CCDC134	10.6956	0.933213	0.871437	1.07089	0.284219	0.998344
DEPDC5	34.7434	0.606798	0.495215	1.22532	0.220454	0.981227
PICK1	11.0153	0.308558	0.779949	0.395613	0.69239	0.998344
TTC28	42.3231	-0.591988	0.535628	-1.10522	0.269063	0.998344
CENPM	294.768	0.0315778	0.1647	0.191729	0.847955	0.998344
SEPT3	18.1645	-1.32472	0.68943	-1.92147	0.0546722	0.73005
KDELR3	66.1314	-1.2175	0.334794	-3.63657	0.000276296	0.0303641
DDX17	307.848	0.0222802	0.180209	0.123635	0.901604	0.998344
DMC1	0.664225	-0.860853	3.09082	-0.278519	0.780614	NA
TCF20	5.9109	1.07996	1.1684	0.924305	0.355328	0.998344
HSCB	31.7062	-0.572611	0.449618	-1.27355	0.202823	0.97009
CBY1	124.682	-0.0846871	0.246257	-0.343897	0.730923	0.998344
TOMM22	645.078	-0.0426547	0.126832	-0.33631	0.736637	0.998344
RTDR1	7.84234	-1.1205	1.0697	-1.04749	0.294872	0.998344
XBP1	411.13	0.087968	0.142297	0.6182	0.536444	0.998344
RTCB	672.369	-0.109714	0.124038	-0.88452	0.376415	0.998344
JOSD1	20.3313	-0.530258	0.702256	-0.755078	0.450202	0.998344
FBXO7	347.33	0.200335	0.15949	1.2561	0.209081	0.973968
GTPBP1	13.4411	-0.344058	0.686984	-0.500824	0.616495	0.998344
POLDIP3	83.0951	0.0838542	0.299147	0.280311	0.779239	0.998344
RAB36	57.3942	-0.389466	0.378106	-1.03005	0.302989	0.998344
TIMP3	4.16512	-1.42346	1.56741	-0.908162	0.363793	NA
PPP6R2	36.0437	0.248574	0.426157	0.583292	0.559697	0.998344
SBF1	21.1243	-0.107676	0.561003	-0.191934	0.847794	0.998344
SUN2	4.20911	1.21313	1.29006	0.940367	0.347029	NA
CYB5R3	164.423	0.0649296	0.215142	0.301799	0.762805	0.998344
DNAL4	20.7392	-0.181037	0.552431	-0.32771	0.743131	0.998344
LMF2	8.48291	0.109343	0.914133	0.119614	0.904789	0.998344
RHBDD3	49.3194	-0.262808	0.402792	-0.652465	0.514101	0.998344
PACSIN2	25.7446	-0.11656	0.502266	-0.232067	0.816486	0.998344
TTLL1	89.742	0.178905	0.284949	0.62785	0.530102	0.998344
AP1B1	16.395	-0.177872	0.616605	-0.28847	0.772987	0.998344
HMGXB4	126.946	0.022695	0.267064	0.0849797	0.932278	0.998809
TOM1	19.617	0.27938	0.586412	0.476422	0.633774	0.998344
NEFH	3.61509	-1.87764	1.39437	-1.34658	0.178114	NA
CHKB	0.304704	-0.215665	3.52964	-0.0611011	0.951279	NA
BIK	0.165006	0.471293	3.5302	0.133503	0.893796	NA
HMOX1	6.32355	-0.506063	1.08652	-0.465767	0.641383	0.998344
MCAT	89.1626	0.261719	0.272229	0.961391	0.336356	0.998344
THOC5	180.299	-0.424354	0.205488	-2.0651	0.0389131	0.646259
MCM5	161.394	0.353851	0.23373	1.51393	0.130043	0.91389
ARSA	3.64634	-0.397704	1.41814	-0.28044	0.77914	NA
TSPO	860.056	-0.0033875	0.11098	-0.0305237	0.975649	0.999001
TTLL12	72.4577	-0.00203844	0.378974	-0.00537884	0.995708	0.999317
CBX7	0.397243	0.457516	3.49143	0.13104	0.895744	NA
CABP7	1.2529	-1.82011	2.28398	-0.796902	0.425508	NA
RPL3	5285.72	-0.0466839	0.095654	-0.488049	0.625515	0.998344
ZMAT5	50.5791	-0.272501	0.367421	-0.741661	0.458293	0.998344
RBFOX2	235.865	-0.116035	0.466896	-0.248525	0.803728	0.998344
SYNGR1	50.3533	0.0307075	0.367057	0.0836586	0.933328	0.998809
TAB1	6.29065	0.191273	1.04286	0.183412	0.854475	0.998344
ASCC2	117.872	-0.141113	0.244044	-0.578228	0.56311	0.998344
MTMR3	10.0077	0.144257	0.791572	0.182241	0.855394	0.998344
MIEF1	41.6102	-0.093556	0.412328	-0.226897	0.820504	0.998344
APOL4	1.43383	3.08265	2.62423	1.17469	0.24012	NA
PNPLA3	77.2037	-0.27617	0.307852	-0.897088	0.369672	0.998344
MYH9	50.0091	0.329945	0.365467	0.902803	0.36663	0.998344
CACNA1I	0.433652	-1.37378	3.47681	-0.395126	0.69275	NA
SAMM50	278.824	-0.164952	0.174699	-0.944209	0.345063	0.998344
TXN2	741.097	-0.242309	0.116404	-2.08162	0.0373768	0.64264
FOXRED2	50.2472	-0.113719	0.38287	-0.297016	0.766454	0.998344
GRAP2	1.55271	2.97983	2.39058	1.24649	0.212586	NA
EIF3D	825.977	0.0690101	0.109724	0.628944	0.529386	0.998344
TNRC6B	111.152	-0.0604751	0.248743	-0.243123	0.80791	0.998344
IFT27	18.1382	0.227193	0.592346	0.383548	0.701314	0.998344
KIAA0930	7.71692	0.179973	1.04353	0.172465	0.863072	0.998344
SLC25A17	136.697	-0.33156	0.259044	-1.27994	0.200567	0.966292
FAM118A	39.5409	0.089494	0.417742	0.214233	0.830366	0.998344
KCTD17	10.0938	0.635641	0.84717	0.750311	0.453067	0.998344
ST13	1177.7	0.134016	0.110409	1.21382	0.224818	0.98349
RBX1	853.172	-0.00172452	0.119019	-0.0144894	0.98844	0.999001
EP300	56.8743	0.12017	0.337284	0.356287	0.721626	0.998344
L3MBTL2	38.3211	0.245516	0.413428	0.593854	0.552609	0.998344
CHADL	0.536942	-0.22266	3.49036	-0.063793	0.949135	NA
RANGAP1	41.5152	0.115638	0.400928	0.288426	0.77302	0.998344
ZC3H7B	7.56439	0.233558	0.904403	0.258245	0.796218	0.998344
PHF5A	46.4729	0.368367	0.38279	0.962322	0.335888	0.998344
ACO2	170.088	-0.0180384	0.205623	-0.0877253	0.930095	0.998809
POLR3H	161.832	-0.176636	0.212974	-0.829378	0.40689	0.998344
TRMU	136.454	-0.0243041	0.226529	-0.107289	0.91456	0.998809
PMM1	42.0223	0.0781272	0.399967	0.195334	0.845131	0.998344
DESI1	64.1953	-0.269032	0.321927	-0.835694	0.403327	0.998344
CERK	39.4658	-0.146151	0.41743	-0.350121	0.726248	0.998344
BRD1	31.9809	0.259479	0.470689	0.551273	0.581446	0.998344
ZBED4	39.6035	0.482143	0.481474	1.00139	0.316639	0.998344
MLC1	101.041	-0.00123042	0.264532	-0.00465131	0.996289	0.999317
ABHD4	32.7003	-0.364275	0.505269	-0.720952	0.470939	0.998344
KHNYN	4.83928	-0.162036	1.24184	-0.130481	0.896186	NA
FKBP3	504.341	-0.0039683	0.153519	-0.0258489	0.979378	0.999001
SDR39U1	11.4746	0.147114	0.78101	0.188363	0.850592	0.998344
RBM23	258.15	-0.0724959	0.182621	-0.396975	0.691386	0.998344
PRMT5	118.557	0.275123	0.250769	1.09712	0.272591	0.998344
COCH	8.10065	0.120646	0.95423	0.126433	0.899389	0.998344
AP4S1	20.8292	0.593951	0.569105	1.04366	0.296643	0.998344
POLE2	173.645	0.339035	0.208355	1.6272	0.103695	0.882194
VCPKMT	36.7308	0.0718529	0.44275	0.162288	0.871079	0.998344
SOS2	30.6189	0.162678	0.457468	0.355604	0.722137	0.998344
CDKL1	3.31269	-0.130156	1.41287	-0.0921214	0.926602	NA
NIN	74.3888	0.0647776	0.311031	0.208267	0.83502	0.998344
PYGL	297.724	-0.0708063	0.175682	-0.403036	0.686922	0.998344
TRIM9	212.253	-0.089752	0.190588	-0.470923	0.637696	0.998344
PSMC6	547.092	-0.00351938	0.126358	-0.0278525	0.97778	0.999001
GNPNAT1	76.717	-0.0266391	0.294718	-0.0903887	0.927978	0.998809
DDHD1	49.668	0.224026	0.406579	0.551003	0.581631	0.998344
CDKN3	277.94	0.369395	0.165174	2.23639	0.025326	0.532494
CNIH1	433.724	-0.0938777	0.13713	-0.68459	0.493603	0.998344
CGRRF1	104.889	0.307673	0.292257	1.05275	0.292457	0.998344
ATP6V1D	402.17	-0.0707028	0.145816	-0.484875	0.627765	0.998344
PIGH	133.991	0.0340408	0.229423	0.148375	0.882047	0.998344
PSMA3	1192.21	-0.182081	0.112927	-1.61238	0.106879	0.885878
VTI1B	55.3977	0.0807282	0.349533	0.23096	0.817346	0.998344
TIMM9	98.5524	0.129423	0.278005	0.465542	0.641543	0.998344
GSTZ1	98.1312	-0.351047	0.259071	-1.35503	0.175409	0.936425
KIAA0586	119.074	0.318499	0.262353	1.21401	0.224744	0.98349
TMED8	28.1173	0.572624	0.490284	1.16794	0.242829	0.99507
SAMD15	9.33877	-0.406984	0.815092	-0.49931	0.617561	0.998344
AHSA1	574.323	-0.270644	0.128026	-2.11398	0.0345166	0.6164
DAAM1	168.853	-0.174151	0.204074	-0.853372	0.393453	0.998344
ISM2	0.433853	0.421544	3.4863	0.120914	0.903759	NA
SPTLC2	46.0667	-0.355817	0.415372	-0.856623	0.391654	0.998344
RIN3	5.08271	-1.04822	1.11666	-0.938706	0.347882	NA
LGMN	332.997	-0.0134332	0.161993	-0.0829241	0.933912	0.998809
ALKBH1	79.9202	0.188824	0.293496	0.643362	0.519989	0.998344
SNW1	274.842	0.19654	0.198834	0.988461	0.322927	0.998344
CHGA	0.146608	0.444402	3.52648	0.126018	0.899717	NA
ITPK1	12.1389	0.554545	0.825543	0.671734	0.501753	0.998344
DHRS7	300.409	-0.367221	0.177677	-2.06679	0.0387542	0.646259
PPM1A	44.3012	-0.507645	0.4126	-1.23036	0.218564	0.979358
SIX4	20.6816	-0.355427	0.559077	-0.635738	0.524947	0.998344
GALNT16	25.1898	0.105463	0.630418	0.167291	0.867141	0.998344
ASB2	0.725391	-0.520417	3.46568	-0.150163	0.880636	NA
CEP128	21.1705	-0.127667	0.544824	-0.234326	0.814732	0.998344
ERH	186.088	0.00363953	0.226617	0.0160602	0.987186	0.999001
HIF1A	377.067	0.0775094	0.150429	0.515255	0.606375	0.998344
KIAA0247	3.63773	-0.538104	1.36328	-0.394712	0.693056	NA
SRSF5	627.325	0.179678	0.12628	1.42286	0.154777	0.925074
EIF5	734.869	0.311994	0.149411	2.08816	0.0367832	0.638614
DICER1	66.2713	0.082155	0.360499	0.227893	0.81973	0.998344
ZFYVE21	206.85	0.216429	0.197315	1.09687	0.272698	0.998344
MTHFD1	357.223	0.175381	0.201831	0.868948	0.384876	0.998344
ZC3H14	287.256	0.404696	0.186569	2.16915	0.0300716	0.580731
TELO2	7.81818	0.15047	1.05164	0.143082	0.886225	0.998344
PCNX	25.9931	0.580162	0.515427	1.12559	0.260338	0.998344
GSKIP	222.511	0.0936824	0.184681	0.507267	0.611967	0.998344
VRK1	491.601	0.283852	0.167716	1.69246	0.0905591	0.850139
PSMC1	107.939	-0.0532393	0.254418	-0.20926	0.834245	0.998344
PAPLN	0.185391	0.743989	3.51274	0.211797	0.832265	NA
RPS6KA5	16.6671	0.242202	0.650036	0.372598	0.709447	0.998344
SMEK1	85.0386	-0.125475	0.282987	-0.443393	0.657481	0.998344
C14orf93	11.2645	-1.15478	0.758759	-1.52193	0.128026	0.91335
PSMB5	2204.29	-0.173917	0.0906033	-1.91955	0.0549151	0.73083
YY1	123.978	0.249531	0.242404	1.0294	0.30329	0.998344
ACIN1	66.5478	-0.222158	0.326731	-0.679939	0.496543	0.998344
CCNB1IP1	219.483	0.0775044	0.182762	0.424073	0.671513	0.998344
TRIP11	106.18	0.160276	0.276071	0.58056	0.561537	0.998344
APEX1	1893.76	-0.0703092	0.0899536	-0.781616	0.43444	0.998344
PABPN1	39.5525	0.414118	0.402395	1.02913	0.303417	0.998344
EFS	4.04263	-0.46453	1.28616	-0.361175	0.717969	NA
ARHGAP5	453.64	-0.0150936	0.141902	-0.106366	0.915292	0.998809
CINP	152.141	-0.110651	0.23073	-0.479571	0.631533	0.998344
DHRS2	1.47888	0.744	2.41484	0.308094	0.758011	NA
SRP54	300.841	0.0121849	0.166065	0.0733743	0.941508	0.998809
CHD8	50.8851	-0.17381	0.372764	-0.466275	0.641019	0.998344
PCK2	16.0588	-0.243874	0.688193	-0.354369	0.723062	0.998344
KIAA0391	2.46111	-0.768903	1.63602	-0.469984	0.638367	NA
DCAF11	59.4923	0.400163	0.38822	1.03076	0.302652	0.998344
PSMA6	26.3847	0.284804	0.498132	0.571744	0.567495	0.998344
NFKBIA	105.129	-0.0297885	0.258476	-0.115247	0.908249	0.998362
EMC9	73.7687	-0.0298355	0.323326	-0.0922769	0.926478	0.998809
[truncated: 15,413 more rows]

## Sheet: normalized_counts_DESeq2
gene_symbol	Control1	Control2	Control3	Control4	Ncad1	Ncad2	Ncad3	Ncad4
TSPAN6	399.993	500.116	404.728	378.145	446.86	513.163	463.337	365.25
DPM1	449.798	442.067	450.26	241.689	363.587	376.715	396.015	208.372
SCYL3	24.9023	25.6756	24.0307	27.7537	31.6673	34.112	17.1606	51.4943
C1orf112	71.5941	78.1432	70.8273	40.4742	65.6803	69.7071	72.6027	115.563
FUCA2	273.925	288.013	314.929	296.04	290.87	259.548	267.97	368.244
GCLC	32.6843	40.1879	43.0023	53.1947	34.013	35.5951	52.802	50.8955
NFYA	56.0301	31.2573	48.0614	106.968	39.8773	41.5277	48.8418	75.4451
STPG1	3.11279	13.396	8.85342	10.4077	8.21003	12.6066	10.5604	4.79016
NIPAL3	18.6767	7.81432	7.58864	18.5025	14.0743	24.4717	11.8804	64.6672
LAS1L	140.075	138.425	144.184	161.319	141.916	133.482	114.844	319.145
ENPP4	10.8948	14.5123	21.5012	12.7205	21.1115	25.9548	25.0809	31.1361
SEMA3F	1.55639	12.2796	2.52955	0.578203	2.34572	4.44939	5.2802	0.59877
CFTR	0	0	0	2.89101	0	0	0	0
ANKIB1	32.6843	56.9329	25.2955	56.6639	38.7044	44.4939	39.6015	14.9693
CYP51A1	15.5639	23.443	25.2955	28.3319	21.1115	15.5729	26.401	26.9447
KRIT1	85.6016	58.0492	55.6501	53.7729	90.3104	81.5722	69.9626	52.093
RAD52	18.6767	8.93065	18.9716	30.6447	18.7658	13.3482	7.9203	20.3582
BAD	46.6918	33.4899	43.0023	27.7537	39.8773	46.7186	33.0012	28.1422
LAP3	574.309	530.257	548.912	581.094	801.065	710.42	695.666	875.402
CD99	93.3836	106.051	98.6524	137.034	80.9275	98.6282	106.924	63.4697
HS3ST1	65.3685	52.4676	73.3569	56.0857	157.163	74.8981	60.7223	40.7164
WNT16	0	0	0	0	0	0.741565	0	0
HECW1	26.4587	24.5593	15.1773	39.3178	71.5446	56.359	71.2827	4.19139
MAD1L1	10.8948	18.9776	7.58864	26.5973	10.5558	8.15722	21.1208	74.8463
LASP1	7.78196	6.69799	7.58864	11.5641	2.34572	5.19096	17.1606	5.38893
SNX11	42.0226	45.7696	45.5319	62.4459	50.4331	28.1795	52.802	29.3397
M6PR	247.466	246.709	251.69	367.159	254.511	245.458	234.969	293.996
KLHL13	15.5639	5.58166	13.9125	13.8769	4.69145	8.15722	7.9203	14.3705
CYP26B1	3.11279	0	0	0	0	0	0	0
ICA1	23.3459	20.094	11.383	28.3319	25.803	30.4042	21.1208	28.1422
DBNDD1	40.4662	49.1186	82.2103	62.4459	41.0502	42.2692	51.4819	95.2045
ALS2	60.6993	66.9799	44.2671	131.83	56.2974	48.2017	67.3225	48.5004
CFLAR	66.9249	74.7942	51.8557	53.1947	45.7416	54.1343	63.3624	48.5004
TFPI	0	1.11633	0	1.73461	1.17286	2.2247	1.32005	0
NDUFAF7	99.6092	126.145	111.3	69.9625	109.076	103.078	79.203	132.328
RBM5	146.301	127.262	112.565	152.067	116.113	151.279	116.164	90.4143
MTMR7	0	0	1.26477	0	1.17286	0.741565	1.32005	0
ARF5	219.451	216.568	237.778	209.309	236.918	250.649	266.65	244.298
SARM1	4.66918	2.23266	0	4.04742	4.69145	4.44939	2.6401	0
POLDIP2	283.264	289.13	325.047	495.52	282.66	245.458	348.493	440.695
PLXND1	1.55639	4.46532	0	3.46922	0	2.2247	1.32005	0
AK2	527.617	568.213	479.349	415.15	521.923	562.848	530.66	646.672
CD38	0	0	2.52955	0	2.34572	0	0	0
FKBP4	144.745	123.913	144.184	288.523	124.323	145.347	162.366	393.392
KDM1A	379.76	453.23	503.38	818.157	448.033	459.771	508.219	919.113
RBM6	90.2708	96.0045	96.1228	139.925	77.4089	112.718	72.6027	131.131
CAMKK1	0	2.23266	5.0591	0.578203	2.34572	4.44939	1.32005	0
RECQL	73.1505	94.8881	75.8864	95.4035	93.8289	91.2125	93.7235	120.353
CCDC132	70.0377	63.6309	93.5933	86.1522	79.7546	76.3812	80.523	79.6365
ARHGAP33	0	1.11633	0	0.578203	0	1.48313	0	1.19754
NDUFAB1	1198.42	1236.89	1242.01	696.156	853.843	1041.16	1075.84	701.16
PDK4	3.11279	2.23266	2.52955	4.04742	7.03717	5.19096	3.96015	14.3705
SLC22A16	0	1.11633	1.26477	3.46922	0	0	0	0
ZMYND10	0	1.11633	3.79432	8.67304	1.17286	2.2247	2.6401	0
ARX	26.4587	13.396	13.9125	17.3461	25.803	25.2132	23.7609	16.7656
SLC25A13	85.6016	99.3535	107.506	117.375	70.3717	101.594	112.204	137.118
ST7	57.5865	52.4676	59.4444	66.4933	50.4331	43.7524	48.8418	72.4512
CDC27	317.504	281.315	244.101	159.006	239.264	260.289	220.448	301.78
HCCS	113.617	101.586	147.979	98.2945	111.422	94.1788	139.925	117.359
DVL2	15.5639	20.094	21.5012	46.8344	16.4201	17.056	18.4807	68.2598
UPF1	10.8948	25.6756	30.3546	12.7205	15.2472	23.7301	21.1208	53.2906
SKAP2	1.55639	0	3.79432	0	0	0.741565	3.96015	0
SLC25A5	1484.8	1582.96	1592.35	1104.95	1532.93	1519.47	1503.54	1100.54
CCDC109B	52.9174	61.3982	88.5342	80.3702	44.5687	48.2017	75.2428	61.6733
HOXA11	0	0	0	0	3.51859	0.741565	2.6401	0
POLR2J	370.422	344.946	354.137	207.575	320.191	392.288	360.374	236.514
DHX33	105.835	104.935	115.094	34.6922	82.1003	111.976	81.8431	61.6733
MEOX1	0	0	1.26477	0	1.17286	0.741565	0	0
THSD7A	1.55639	0	0	0	0	0	1.32005	0
LIG3	60.6993	62.5145	68.2978	124.314	68.026	57.8421	46.2017	129.933
RPAP3	129.181	150.705	132.801	121.423	150.126	162.403	143.885	221.545
ACSM3	4.66918	0	5.0591	5.78203	3.51859	0.741565	0	0
CIAPIN1	471.587	467.743	522.352	551.027	431.613	456.804	535.94	353.275
SPPL2B	3.11279	11.1633	3.79432	15.0333	9.38289	10.3819	10.5604	7.18524
FAM214B	9.33836	2.23266	7.58864	21.9717	3.51859	2.2247	3.96015	3.59262
COPZ2	1.55639	2.23266	0	6.36023	1.17286	2.2247	0	3.59262
PRKAR2B	147.857	102.702	178.333	182.712	113.768	100.111	159.726	177.835
MSL3	82.4888	72.5615	65.7682	66.4933	57.4702	77.8644	71.2827	23.352
CREBBP	45.1354	41.3043	45.5319	35.8486	57.4702	61.5499	50.1619	42.5127
BZRAP1	3.11279	0	0	0	2.34572	0.741565	0	0
PON1	0	0	0	0	0	2.2247	0	0
GCFC2	68.4813	71.4452	84.7399	67.6497	77.4089	79.3475	91.0834	73.05
WDR54	395.324	369.506	373.108	298.931	397.6	359.659	475.218	600.567
CROT	23.3459	24.5593	29.0898	38.7396	23.4572	29.6626	15.8406	31.7348
ABCB4	0	0	1.26477	1.15641	3.51859	0	1.32005	0
KMT2E	207	205.405	201.099	136.456	259.202	239.526	258.73	141.31
RHBDD2	403.106	439.834	437.612	653.369	416.366	384.131	444.857	593.381
SOX8	73.1505	71.4452	87.2694	48.569	59.8159	52.6511	64.6824	62.2721
IBTK	133.85	144.007	131.536	149.755	185.312	175.751	112.204	80.834
ZNF195	297.271	264.57	250.425	286.21	266.24	319.615	326.052	171.847
MYCBP2	63.8121	59.1655	65.7682	49.1472	56.2974	75.6397	36.9614	51.4943
FBXL3	34.2406	45.7696	48.0614	52.6165	35.1859	30.4042	56.7621	33.5311
PDK2	21.7895	14.5123	18.9716	37.005	16.4201	22.247	22.4408	33.5311
ITGA3	0	0	0	0	0	0	3.96015	0.59877
ZFX	112.06	91.5392	74.6217	106.389	91.4832	91.9541	83.1631	2.99385
LAMP2	112.06	98.2371	104.976	156.115	95.0018	96.4035	88.4433	149.693
ITGA2B	0	1.11633	2.52955	0	0	0	0	0
ASB4	0	0	0	0	0	1.48313	0	0
GDE1	102.722	112.749	146.714	216.248	131.361	111.235	137.285	175.44
C19orf60	221.008	219.917	228.924	202.371	225.189	266.222	228.369	150.89
CRLF1	17.1203	8.93065	7.58864	6.93843	10.5558	11.865	6.60025	4.79016
OSBPL7	0	1.11633	1.26477	0.578203	1.17286	5.19096	2.6401	13.1729
TMEM98	560.301	563.747	564.089	463.719	403.464	477.568	467.298	458.059
MAP3K14	4.66918	4.46532	5.0591	2.89101	10.5558	2.96626	5.2802	0
ABCC8	0	4.46532	6.32387	18.5025	7.03717	3.70783	6.60025	62.8709
TMEM132A	12.4511	10.047	8.85342	18.5025	10.5558	14.0897	7.9203	32.3336
AP2B1	84.0452	89.3065	84.7399	148.598	86.7918	86.7631	72.6027	159.273
ZNF263	32.6843	27.9083	45.5319	76.3228	44.5687	28.1795	39.6015	34.1299
CX3CL1	3.11279	3.34899	3.79432	8.67304	3.51859	0	3.96015	0.59877
SPATA20	12.4511	14.5123	10.1182	20.8153	10.5558	17.056	7.9203	14.9693
TNFRSF12A	113.617	138.425	60.7091	61.8677	170.065	126.808	198.007	33.5311
DLX6	0	0	21.5012	0	1.17286	0	1.32005	0
RALA	101.166	91.5392	98.6524	139.925	90.3104	103.819	114.844	198.792
BAIAP2L1	1.55639	1.11633	3.79432	1.15641	1.17286	0	3.96015	0
KDM7A	29.5715	15.6286	27.825	30.0665	36.3587	25.2132	27.721	16.1668
ETV1	118.286	75.9105	88.5342	61.2895	77.4089	97.1451	95.0436	113.766
AGK	200.775	185.311	161.891	236.485	188.831	198.74	161.046	197.594
ALDH3B1	0	0	0	2.89101	3.51859	0	0	0
TTC22	0	0	0	0	2.34572	0	0	0
PHTF2	141.632	108.284	108.771	158.428	120.805	123.841	68.6426	150.89
FARP2	23.3459	12.2796	12.6477	17.3461	11.7286	27.4379	22.4408	52.6918
USH1C	1.55639	2.23266	0	10.4077	7.03717	0.741565	0	0
GGCT	138.519	106.051	93.5933	49.1472	138.398	119.392	105.604	60.4758
DBF4	194.549	247.826	174.539	166.522	216.979	186.874	176.887	243.7
IFRD1	119.842	141.774	147.979	183.868	130.188	131.257	147.846	240.706
COX10	46.6918	59.1655	50.591	78.6356	52.7788	45.9771	54.122	65.8647
GTF2IRD1	17.1203	27.9083	31.6193	14.4551	28.1487	16.3144	14.5205	6.58647
PAF1	68.4813	60.2819	70.8273	208.153	73.8903	54.8758	69.9626	153.884
VPS41	154.083	147.356	101.182	164.21	158.336	142.381	109.564	133.526
ARHGAP44	0	2.23266	0	0	1.17286	0	0	0
ELAC2	63.8121	93.7718	129.007	211.622	77.4089	97.8866	104.284	382.015
ARSD	7.78196	7.81432	10.1182	16.1897	22.2844	17.7976	15.8406	20.3582
ADIPOR2	63.8121	55.8166	48.0614	36.4268	42.223	57.8421	38.2814	32.9324
CDKL3	3.11279	4.46532	8.85342	1.15641	4.69145	3.70783	5.2802	1.19754
UPP2	1.55639	0	1.26477	0	0	0	0	0.59877
MARK4	4.66918	1.11633	2.52955	1.15641	0	2.96626	9.24035	0
PROM1	157.196	145.123	108.771	131.252	97.3475	109.01	106.924	99.3959
CCDC124	267.7	241.128	261.808	248.049	243.955	298.851	291.731	185.619
PAFAH1B1	140.075	135.076	117.624	74.01	131.361	126.066	108.244	84.4266
DNAH9	0	5.58166	10.1182	11.5641	8.21003	5.19096	13.2005	0
KIAA0100	98.0528	53.5839	78.416	30.6447	99.6932	87.5047	52.802	108.377
TRAPPC6A	278.594	282.432	287.104	152.646	256.857	289.952	275.89	161.668
MATK	0	0	1.26477	1.15641	1.17286	0	0	0
ST7L	82.4888	80.3758	60.7091	67.6497	95.0018	74.8981	80.523	89.8156
PAX6	35.797	45.7696	46.7966	27.1755	34.013	40.0445	30.3611	8.38279
RPUSD1	34.2406	44.6532	53.1205	51.46	37.5316	46.7186	59.4022	77.8401
RHBDF1	12.4511	4.46532	5.0591	8.67304	2.34572	0.741565	10.5604	0
LUC7L	202.331	181.962	169.48	113.328	184.139	200.223	167.646	86.8217
CACNA2D2	0	2.23266	1.26477	2.89101	0	0	1.32005	0
BAIAP3	0	0	0	0	1.17286	0	0	0
TSR3	121.399	135.076	123.948	117.375	119.632	118.65	129.365	114.964
PIGQ	17.1203	10.047	10.1182	59.5549	16.4201	9.64035	27.721	19.1607
CRAMP1L	6.22557	15.6286	17.7068	10.4077	14.0743	14.8313	3.96015	18.5619
TEAD3	1.55639	1.11633	3.79432	3.46922	7.03717	2.2247	1.32005	0
DNAJC11	105.835	77.0268	101.182	156.693	103.212	86.7631	124.085	104.785
FMO3	0	0	3.79432	1.73461	1.17286	1.48313	0	3.59262
MYLIP	4.66918	2.23266	3.79432	5.20383	1.17286	2.96626	3.96015	5.38893
NOX1	1.55639	6.69799	2.52955	3.46922	1.17286	1.48313	0	0
E2F2	4.66918	11.1633	6.32387	6.36023	8.21003	11.1235	11.8804	0
PSMB1	2323.69	2345.41	2380.3	1271.47	1914.11	2016.32	2357.61	1356.21
JARID2	14.0075	29.0246	8.85342	20.2371	34.013	20.0223	18.4807	14.9693
CDKL5	1.55639	2.23266	2.52955	0.578203	9.38289	1.48313	1.32005	0
CAMK1G	3.11279	3.34899	1.26477	1.73461	0	0	0	0
CDK11A	1.55639	6.69799	0	0	3.51859	2.2247	2.6401	0
NADK	15.5639	8.93065	11.383	58.9767	24.6301	20.7638	25.0809	43.7102
DLEC1	0	0	0	1.73461	0	0	1.32005	0
CYTH3	0	4.46532	1.26477	6.93843	9.38289	2.2247	5.2802	2.99385
ADAM22	23.3459	20.094	12.6477	18.5025	15.2472	24.4717	18.4807	59.2783
SYPL1	705.046	744.593	572.943	422.088	740.076	719.318	563.661	614.937
CYB561	9.33836	8.93065	22.7659	19.6589	7.03717	11.865	11.8804	22.7533
SPAG9	174.316	162.984	112.565	104.077	126.669	141.639	88.4433	7.18524
CELSR3	10.8948	8.93065	6.32387	1.73461	7.03717	5.19096	2.6401	0
AASS	24.9023	27.9083	18.9716	68.2279	44.5687	28.921	22.4408	17.3643
PLEKHG6	0	0	0	0	0	0	2.6401	0
SS18L2	178.985	197.591	194.775	92.5124	150.126	189.841	157.086	84.4266
MPND	1.55639	3.34899	6.32387	2.89101	1.17286	2.96626	0	7.78401
MGST1	1567.29	1539.42	1430.46	839.55	1210.39	1256.95	1306.85	770.019
CRY1	37.3534	34.6063	43.0023	76.901	30.4944	14.8313	34.3213	85.0254
NFIX	91.8272	62.5145	88.5342	63.0241	72.7174	50.4264	68.6426	55.6856
ST3GAL1	23.3459	18.9776	36.6784	30.6447	24.6301	31.1457	26.401	35.3275
MMP25	0	0	0	0	0	0.741565	0	0
PKD1	9.33836	21.2103	18.9716	26.5973	17.5929	28.1795	11.8804	2.39508
MAPK8IP2	0	0	0	2.89101	0	0	1.32005	0
MED24	48.2482	69.2125	56.9148	174.617	42.223	34.8536	54.122	310.762
RHOBTB2	3.11279	4.46532	3.79432	30.6447	3.51859	2.2247	0	0
HEATR5B	24.9023	18.9776	20.2364	41.6306	18.7658	21.5054	17.1606	23.9508
SEC62	250.579	273.501	228.924	141.081	212.288	222.47	223.088	129.933
RPS20	820.219	780.315	729.775	501.88	740.076	851.317	707.547	505.961
CSDE1	775.084	756.872	872.694	1328.71	863.226	836.486	914.794	1682.54
UBE3C	54.4738	30.1409	45.5319	37.005	44.5687	55.6174	40.9215	24.5496
REV3L	297.271	255.64	216.276	159.006	358.896	289.952	258.73	213.162
MASP2	1.55639	0	0	0	0	2.2247	0	0
FAM76A	29.5715	15.6286	20.2364	23.1281	14.0743	16.3144	19.8007	12.5742
POMT2	23.3459	20.094	17.7068	31.223	24.6301	17.056	25.0809	74.2475
VTA1	745.512	703.289	787.954	652.213	722.483	705.97	733.948	577.813
MLXIPL	1.55639	1.11633	1.26477	0	1.17286	0.741565	0	0
BAZ1B	328.399	302.526	309.87	211.622	355.377	351.502	349.813	173.045
RANBP9	40.4662	56.9329	53.1205	23.7063	38.7044	46.7186	31.6812	15.568
ETV7	0	0	0	0	0	0	0	3.59262
SPRTN	129.181	110.517	121.418	109.28	139.571	106.785	108.244	133.526
METTL13	71.5941	102.702	101.182	191.963	80.9275	91.2125	104.284	192.205
DYRK4	79.376	88.1902	45.5319	89.0432	72.7174	67.4824	62.0423	71.8524
ZNF207	606.993	664.217	609.621	401.851	614.58	683.723	601.943	550.869
UQCRC1	1126.83	1037.07	1441.84	1368.03	1009.83	987.765	1404.53	1240.65
STARD3NL	305.053	315.922	309.87	262.504	281.487	284.02	256.09	199.391
CD9	26.4587	39.0716	34.1489	28.9101	36.3587	41.5277	60.7223	177.835
NCAPD2	57.5865	92.6555	67.033	79.2138	76.236	82.3138	81.8431	225.138
IFFO1	17.1203	15.6286	8.85342	13.2987	17.5929	16.3144	21.1208	10.1791
PHF7	20.2331	13.396	18.9716	23.7063	16.4201	17.056	23.7609	8.98156
NISCH	56.0301	37.9553	46.7966	52.6165	31.6673	30.4042	34.3213	31.1361
STAB1	1.55639	0	0	0	0	0	0	0
FUZ	1.55639	2.23266	6.32387	6.93843	2.34572	2.96626	5.2802	15.568
SLC6A13	0	0	0	0	0	0	1.32005	0
IDS	29.5715	31.2573	30.3546	44.5216	35.1859	25.2132	25.0809	43.1115
ZNF200	34.2406	41.3043	54.3853	67.6497	70.3717	48.9433	66.0025	48.5004
CD4	1.55639	2.23266	1.26477	4.62562	1.17286	0.741565	1.32005	11.3766
LRRC23	29.5715	23.443	36.6784	19.6589	26.9758	20.7638	31.6812	17.3643
BTK	0	0	0	0.578203	0	0	1.32005	0
HFE	3.11279	7.81432	3.79432	8.67304	3.51859	11.865	2.6401	0
SCMH1	15.5639	29.0246	30.3546	49.1472	25.803	29.6626	25.0809	39.5188
FYN	118.286	103.819	106.241	156.115	163.028	180.2	176.887	258.07
HIVEP2	3.11279	3.34899	7.58864	2.89101	3.51859	1.48313	6.60025	0
FMO1	0	6.69799	5.0591	2.31281	4.69145	0.741565	1.32005	2.99385
TCEB3	98.0528	97.1208	153.038	191.963	153.645	128.291	154.446	271.842
LYPLA2	256.805	228.848	283.309	209.888	194.695	206.155	248.169	154.483
CLCN6	24.9023	18.9776	20.2364	57.2421	24.6301	27.4379	34.3213	44.9078
MRC2	1.55639	5.58166	6.32387	2.89101	5.86431	5.19096	3.96015	13.7717
TSPAN9	6.22557	4.46532	3.79432	16.7679	3.51859	2.96626	1.32005	5.38893
BTBD7	26.4587	43.5369	43.0023	10.9859	42.223	39.303	40.9215	11.3766
APBA3	3.11279	6.69799	2.52955	17.9243	4.69145	8.89878	6.60025	31.7348
MKS1	122.955	99.3535	98.6524	169.992	100.866	100.853	146.526	87.4205
ABHD5	52.9174	54.7002	68.2978	51.46	69.1988	83.0553	67.3225	85.6242
KAL1	0	2.23266	0	5.20383	0	0.741565	0	0
AKAP8L	113.617	117.215	115.094	116.219	125.496	115.684	118.804	50.2967
MBTD1	70.0377	31.2573	46.7966	13.2987	22.2844	46.7186	25.0809	8.38279
UTP18	267.7	321.503	352.872	228.968	322.537	375.974	344.533	377.824
RNF216	65.3685	58.0492	63.2387	73.4318	64.5074	74.1565	67.3225	123.945
TTC19	325.286	300.293	322.517	466.031	363.587	295.885	336.613	635.295
PTBP1	147.857	168.566	177.068	263.66	164.201	158.695	162.366	338.904
DPF1	7.78196	2.23266	6.32387	4.62562	11.7286	5.19096	5.2802	5.9877
LARS2	31.1279	16.745	29.0898	46.2562	22.2844	28.1795	35.6413	79.0377
PIK3C2A	104.278	118.331	97.3876	85.574	102.039	103.819	71.2827	91.0131
PLAUR	7.78196	6.69799	6.32387	9.25124	19.9386	13.3482	19.8007	0
ANLN	74.7069	78.1432	51.8557	67.0715	92.6561	82.3138	63.3624	224.539
WIZ	6.22557	7.81432	13.9125	7.51664	8.21003	8.89878	13.2005	14.3705
RABGAP1	130.737	112.749	134.066	154.958	131.361	115.684	105.604	161.069
QPCTL	9.33836	14.5123	15.1773	34.6922	21.1115	21.5054	7.9203	50.2967
PPP5C	144.745	151.821	174.539	209.888	192.349	151.279	175.567	183.224
CEP68	38.9098	40.1879	45.5319	117.953	49.2602	43.0108	52.802	98.7971
MAP4K3	48.2482	35.7226	40.4728	24.8627	42.223	40.7861	47.5218	23.352
TMEM159	0	0	0	0	0	1.48313	2.6401	0
BRCA1	132.293	100.47	82.2103	90.1996	62.1617	84.5385	71.2827	126.341
ERCC1	320.617	322.62	405.992	398.382	376.489	307.008	415.816	288.009
SEMA3B	1.55639	1.11633	0	0	0	0.741565	1.32005	0.59877
MBTPS2	46.6918	43.5369	67.033	103.498	69.1988	47.4602	54.122	44.9078
PRICKLE3	3.11279	1.11633	5.0591	4.62562	1.17286	0.741565	7.9203	3.59262
EXTL3	43.579	75.9105	60.7091	41.6306	37.5316	70.4487	63.3624	49.6979
NR1H4	6.22557	0	0	0	0	0	0	0
ELOVL5	459.136	484.488	418.64	683.436	372.97	330.738	377.534	704.154
CALCOCO1	24.9023	8.93065	15.1773	17.9243	37.5316	13.3482	23.7609	88.618
UBR7	94.94	94.8881	115.094	123.157	110.249	92.6957	138.605	195.199
MAP4K5	135.406	108.284	111.3	105.233	106.73	109.752	96.3636	118.557
EHD3	10.8948	16.745	3.79432	9.25124	14.0743	11.865	13.2005	5.38893
PSMC4	490.264	414.159	451.524	461.406	449.206	453.838	547.821	359.861
MAN2B2	6.22557	8.93065	5.0591	3.46922	15.2472	9.64035	7.9203	0
CLDN11	0	0	0	0	0	2.2247	1.32005	0
SLC25A39	645.903	618.447	728.51	821.626	660.321	636.263	760.349	1037.07
MVP	1.55639	2.23266	0	2.31281	0	0.741565	0	0
NUB1	119.842	144.007	145.449	180.977	125.496	168.335	165.006	228.132
PGM3	178.985	170.799	150.508	131.83	164.201	137.931	139.925	214.36
RWDD2A	45.1354	54.7002	35.4137	28.3319	55.1245	39.303	50.1619	19.1607
CLK1	205.444	165.217	225.13	120.844	274.45	146.83	203.288	195.199
POLR3B	29.5715	27.9083	24.0307	65.9151	26.9758	27.4379	26.401	74.2475
ANGEL1	7.78196	14.5123	22.7659	20.8153	11.7286	20.7638	6.60025	46.1053
RNF14	79.376	61.3982	73.3569	161.319	105.558	56.359	68.6426	62.8709
DNASE1L1	1.55639	2.23266	2.52955	2.89101	3.51859	0	1.32005	7.18524
DDX11	34.2406	29.0246	35.4137	15.6115	21.1115	30.4042	27.721	37.7225
HEBP1	62.2557	65.8635	60.7091	58.9767	59.8159	49.6849	50.1619	45.5065
GPRC5A	0	1.11633	0	0	0	0	0	0
MAMLD1	4.66918	12.2796	16.4421	23.1281	3.51859	3.70783	5.2802	5.38893
CD6	0	0	1.26477	2.89101	0	0	0	0
TACC3	38.9098	40.1879	40.4728	89.6214	37.5316	43.0108	44.8817	131.131
UFL1	112.06	141.774	120.154	152.067	131.361	140.156	104.284	131.729
POLA2	60.6993	81.4922	55.6501	148.02	79.7546	91.2125	79.203	199.391
ZC3H3	9.33836	3.34899	5.0591	17.3461	7.03717	3.70783	9.24035	0
CAPN1	20.2331	21.2103	34.1489	58.3985	19.9386	12.6066	29.0411	15.568
MDH1	1579.74	1519.33	1453.23	919.921	1305.4	1427.51	1334.57	998.749
SLC30A9	320.617	290.246	357.931	482.799	443.342	361.884	426.376	656.252
MTMR11	4.66918	5.58166	2.52955	10.4077	11.7286	13.3482	3.96015	15.568
COX15	126.068	158.519	136.596	137.034	146.608	100.853	129.365	180.829
CCDC88C	23.3459	20.094	12.6477	13.8769	17.5929	22.247	22.4408	1.79631
YAF2	49.8046	55.8166	46.7966	19.6589	36.3587	48.9433	47.5218	62.8709
ZMYND11	99.6092	147.356	125.213	129.517	160.682	132.74	146.526	122.748
WAS	0	0	0	1.15641	0	0	0	0
DPEP1	0	0	0	0	1.17286	0	0	0
BID	617.888	598.353	703.214	400.695	473.836	491.658	592.702	403.571
MATR3	4.66918	4.46532	5.0591	4.04742	5.86431	3.70783	5.2802	16.1668
XYLT2	1.55639	3.34899	2.52955	4.04742	1.17286	3.70783	0	0.59877
NUDCD3	57.5865	82.6085	58.1796	202.949	89.1375	72.6734	77.8829	131.131
ISL1	415.557	405.228	437.612	541.198	479.7	365.592	485.778	315.552
CHDH	4.66918	4.46532	12.6477	12.7205	2.34572	12.6066	5.2802	0
GLT8D1	172.76	180.846	194.775	205.84	193.522	213.571	190.087	247.891
ATP2C1	84.0452	126.145	75.8864	106.389	103.212	82.3138	89.7634	83.8279
SLC38A5	7.78196	4.46532	7.58864	0.578203	4.69145	2.96626	2.6401	20.957
RALBP1	91.8272	100.47	117.624	89.0432	100.866	129.774	141.245	106.581
RUFY3	60.6993	54.7002	40.4728	83.8394	68.026	60.8084	42.2416	69.4574
CNTN1	46.6918	41.3043	24.0307	106.968	57.4702	44.4939	34.3213	54.4881
SLC11A1	0	0	1.26477	0	0	0.741565	1.32005	0
WWTR1	90.2708	88.1902	83.4751	66.4933	76.236	68.224	93.7235	85.0254
AGPS	94.94	54.7002	61.9739	119.11	87.9646	60.8084	58.0822	50.8955
CXorf56	54.4738	43.5369	55.6501	40.4742	46.9145	39.303	25.0809	41.9139
ATP1A2	287.933	272.385	182.127	178.665	423.403	329.255	228.369	252.681
TTC27	65.3685	45.7696	68.2978	82.1048	48.0873	46.7186	71.2827	83.2291
ZNF582	15.5639	14.5123	8.85342	35.8486	10.5558	17.056	11.8804	4.79016
VSIG2	0	0	0	0	2.34572	0	1.32005	0
PHLDB1	32.6843	36.8389	26.5603	77.4792	18.7658	26.6964	26.401	10.1791
PRDM11	1.55639	1.11633	1.26477	4.04742	8.21003	3.70783	2.6401	15.568
SNAI2	17.1203	36.8389	20.2364	49.7254	4.69145	2.2247	17.1606	0
ZRANB1	15.5639	7.81432	6.32387	11.5641	14.0743	17.7976	13.2005	5.9877
NCDN	68.4813	55.8166	31.6193	51.46	22.2844	28.1795	26.401	23.352
GPR124	0	1.11633	1.26477	0	0	0	1.32005	0
ZFP64	24.9023	30.1409	37.9432	99.4509	29.3215	41.5277	39.6015	49.0992
MNAT1	157.196	140.658	163.156	73.4318	130.188	128.291	134.645	92.8094
SAMD4A	6.22557	6.69799	10.1182	8.09484	9.38289	4.44939	9.24035	0
MRE11A	79.376	110.517	123.948	56.6639	113.768	122.358	114.844	58.6795
PLEKHB1	202.331	184.195	193.51	423.244	232.227	177.976	240.249	336.509
SERPINB1	1.55639	0	1.26477	0	2.34572	0	1.32005	0
SLC7A9	0	0	0	0	0	0	0	0.59877
SPAST	40.4662	68.0962	50.591	32.3794	38.7044	33.3704	30.3611	74.8463
NRXN3	10.8948	8.93065	12.6477	6.93843	15.2472	12.6066	27.721	0.59877
OSBPL5	0	6.69799	6.32387	5.20383	1.17286	4.44939	0	1.19754
AQR	94.94	89.3065	89.799	106.968	151.299	134.965	99.0037	223.341
CPS1	1.55639	0	0	0	5.86431	5.19096	0	0
FHL1	379.76	391.832	285.839	298.931	383.526	421.951	372.254	229.928
RTFDC1	306.609	282.432	357.931	315.699	226.362	267.705	241.569	271.243
SLC45A4	3.11279	6.69799	7.58864	6.93843	1.17286	5.93252	6.60025	12.5742
RNF10	63.8121	71.4452	80.9455	193.698	83.2732	65.2578	116.164	325.132
ZNF839	9.33836	10.047	11.383	13.8769	8.21003	6.67409	7.9203	41.3152
ZDHHC6	188.324	185.311	202.364	165.366	265.067	231.368	241.569	125.742
GRAMD1B	6.22557	4.46532	6.32387	5.20383	4.69145	2.2247	2.6401	3.59262
RNH1	113.617	128.378	156.832	277.537	187.658	133.482	184.807	327.527
NDUFS1	499.602	449.881	508.439	616.942	394.082	396.737	432.976	677.808
RB1CC1	211.669	248.942	194.775	194.276	199.386	200.223	195.367	144.902
ERP44	247.466	225.499	223.865	193.12	250.992	255.098	204.608	292.799
ALAS1	82.4888	85.9575	94.858	143.972	63.3345	65.9993	81.8431	226.934
BIRC3	0	0	3.79432	0	1.17286	0	0	0
AKAP11	105.835	113.866	97.3876	28.3319	83.2732	86.7631	59.4022	40.1176
GLRX2	82.4888	121.68	121.418	37.005	97.3475	108.269	99.0037	62.2721
SNAPC1	29.5715	39.0716	22.7659	23.7063	48.0873	31.8873	33.0012	20.957
DERA	242.797	294.711	254.22	211.044	231.054	272.154	244.209	238.909
STRAP	734.617	684.311	781.63	729.692	724.829	657.027	797.31	951.446
ABCC2	0	0	1.26477	0	0	3.70783	1.32005	0
DEF6	0	0	0	0	0	0.741565	1.32005	0
PLEKHO1	143.188	128.378	120.154	135.299	173.584	154.987	159.726	139.513
GCLM	28.0151	23.443	25.2955	31.223	19.9386	25.9548	22.4408	93.4082
UBR2	40.4662	31.2573	35.4137	20.8153	49.2602	37.8198	26.401	53.2906
EHD2	0	0	0	0	0	2.2247	2.6401	0
DEPDC1	107.391	122.796	80.9455	117.375	137.225	175.751	110.884	196.397
CCDC28A	52.9174	52.4676	53.1205	57.8203	60.9888	73.415	76.5629	19.1607
RRAGD	23.3459	25.6756	27.825	29.4883	22.2844	17.7976	17.1606	55.6856
HSF2	192.993	184.195	188.451	167.679	187.658	185.391	142.565	233.52
PHF20	192.993	202.056	215.012	131.83	239.264	246.941	225.728	59.2783
HSD17B6	10.8948	35.7226	16.4421	13.2987	19.9386	17.056	15.8406	11.9754
NR1H3	14.0075	18.9776	8.85342	37.5832	18.7658	12.6066	13.2005	20.3582
TYMP	12.4511	7.81432	7.58864	5.78203	7.03717	8.89878	10.5604	0.59877
NCAPH2	42.0226	30.1409	43.0023	66.4933	46.9145	41.5277	68.6426	137.118
TOMM34	729.948	798.177	833.486	866.726	748.286	826.845	914.794	1237.06
SEC63	275.482	290.246	256.749	220.873	239.264	266.964	254.77	173.045
KPNA6	40.4662	79.2595	51.8557	60.7113	38.7044	54.8758	52.802	128.736
VIM	803.099	802.642	801.867	904.887	1262	1129.4	1057.36	1033.48
RTEL1-TNFRSF6B	0	0	0	0.578203	0	0	0	0
FAS	118.286	155.17	80.9455	60.1331	345.994	313.682	145.205	156.279
RNASET2	15.5639	25.6756	25.2955	26.5973	24.6301	24.4717	15.8406	15.568
CD44	26.4587	16.745	22.7659	53.1947	23.4572	20.7638	17.1606	29.9385
KCNG1	0	0	1.26477	0	0	0	0	0
AGPAT4	46.6918	36.8389	34.1489	30.0665	39.8773	31.1457	33.0012	31.1361
BTN3A1	20.2331	16.745	18.9716	43.3652	15.2472	12.6066	15.8406	41.9139
MIPEP	150.97	159.635	137.86	187.916	148.953	167.594	143.885	280.823
IFNGR1	196.106	228.848	169.48	133.565	170.065	176.493	135.965	147.298
B4GALT7	42.0226	25.6756	67.033	76.901	48.0873	27.4379	63.3624	110.773
SH2D2A	0	3.34899	0	1.15641	2.34572	1.48313	2.6401	1.79631
VRK2	6.22557	8.93065	5.0591	9.82945	1.17286	14.0897	2.6401	0
VEZT	135.406	114.982	108.771	118.532	157.163	145.347	135.965	232.922
POU2F2	0	0	0	0	1.17286	2.2247	0	0
BRD9	59.1429	70.3289	93.5933	115.062	69.1988	62.2915	101.644	97.0008
SNX1	183.654	156.286	218.806	284.476	170.065	184.65	245.529	320.941
TBPL1	147.857	126.145	142.919	100.029	148.953	163.886	133.325	94.0069
ARNTL2	3.11279	1.11633	8.85342	8.09484	5.86431	1.48313	6.60025	0
BCLAF1	691.038	688.776	609.621	403.586	663.84	559.14	554.421	347.886
SLC39A9	66.9249	70.3289	111.3	95.4035	57.4702	71.1903	66.0025	57.482
ANK1	0	0	0	1.73461	1.17286	0.741565	0	12.5742
TFB1M	60.6993	73.6779	74.6217	59.5549	100.866	85.28	80.523	55.0869
RABEP1	132.293	127.262	122.683	97.7163	143.089	140.156	132.005	97.0008
HMGB3	568.083	542.537	565.354	395.491	496.12	542.826	554.421	717.926
NUP160	239.685	222.15	220.071	210.466	224.017	264.739	242.889	364.651
BAK1	12.4511	12.2796	13.9125	45.678	10.5558	12.6066	19.8007	32.3336
MUSK	1.55639	0	0	0	0	0	1.32005	0
IKZF2	6.22557	6.69799	8.85342	0.578203	32.8401	25.9548	22.4408	7.18524
GRN	77.8196	109.4	134.066	299.509	146.608	112.718	191.407	91.0131
FAM13B	3.11279	8.93065	3.79432	1.15641	12.9015	7.41565	10.5604	5.9877
ARHGAP31	68.4813	75.9105	59.4444	39.3178	36.3587	58.5837	51.4819	0
CENPQ	82.4888	107.168	102.447	47.9908	93.8289	102.336	91.0834	83.8279
SARS	513.61	578.26	562.824	595.549	469.145	564.331	557.061	804.747
RANBP3	20.2331	21.2103	26.5603	2.31281	19.9386	22.9885	35.6413	49.6979
ARID4A	225.677	174.148	199.834	150.333	218.152	192.065	192.727	99.9947
TSSC1	124.511	146.239	154.302	138.19	112.595	131.257	159.726	214.959
PNPLA6	1.55639	2.23266	0	3.46922	7.03717	0.741565	3.96015	11.3766
IFT88	136.963	106.051	120.154	101.185	168.892	133.482	145.205	65.266
ALG1	46.6918	58.0492	75.8864	108.124	46.9145	45.9771	64.6824	71.2537
ZCCHC8	52.9174	36.8389	51.8557	84.4176	52.7788	65.2578	51.4819	95.8033
ABCF2	163.421	156.286	230.189	353.86	197.041	192.807	220.448	519.134
CHPF2	3.11279	3.34899	5.0591	4.04742	4.69145	7.41565	3.96015	1.79631
LRRC7	1.55639	1.11633	1.26477	1.73461	2.34572	0.741565	3.96015	5.38893
FUT8	98.0528	96.0045	49.3262	102.92	139.571	119.392	87.1233	112.569
UBA6	152.527	138.425	123.948	125.47	129.015	129.774	89.7634	169.452
GAB2	1.55639	3.34899	0	2.89101	1.17286	0	1.32005	0
ATP6V0A1	23.3459	33.4899	29.0898	56.0857	36.3587	36.3367	26.401	152.686
PIAS1	253.692	264.57	244.101	215.67	226.362	224.694	248.169	225.736
SLC4A7	99.6092	100.47	84.7399	82.1048	106.73	123.1	93.7235	180.23
APBA2	73.1505	63.6309	63.2387	119.11	84.446	58.5837	100.324	147.298
MAP2K3	51.361	44.6532	70.8273	98.8727	59.8159	45.2355	71.2827	39.5188
EFCAB1	4.66918	4.46532	1.26477	2.31281	0	0.741565	2.6401	0
TMSB10	1173.52	1136.43	1365.96	754.555	572.357	574.713	810.51	485.603
ASTE1	21.7895	24.5593	17.7068	55.5075	43.3959	27.4379	18.4807	31.1361
RNF19A	31.1279	34.6063	37.9432	49.1472	57.4702	25.9548	47.5218	84.4266
PEX3	143.188	136.192	130.272	102.92	124.323	133.482	106.924	96.402
GABARAPL2	966.52	1097.35	949.845	593.814	866.745	904.71	797.31	454.467
SH3YL1	70.0377	103.819	82.2103	94.8253	71.5446	111.976	77.8829	134.723
FAM136A	527.617	577.143	570.413	434.23	499.639	545.051	591.382	424.528
VCL	121.399	109.4	132.801	145.129	147.781	139.414	161.046	159.273
DEPDC1B	91.8272	90.4228	102.447	83.8394	138.398	164.628	121.445	199.391
DAPK2	0	1.11633	0	0	0	0	0	0
NSMAF	96.4964	99.3535	84.7399	154.38	155.991	109.752	102.964	263.459
ADSS	102.722	131.727	101.182	127.205	106.73	110.493	105.604	175.44
TIMP2	110.504	101.586	87.2694	40.4742	65.6803	108.269	102.964	65.266
RFC1	221.008	224.383	221.335	102.92	211.115	230.627	191.407	138.915
TBC1D23	110.504	112.749	94.858	85.574	110.249	86.7631	92.4035	144.902
CUL3	126.068	141.774	101.182	143.972	119.632	95.6619	154.446	49.6979
MYOM2	14.0075	7.81432	5.0591	11.5641	1.17286	5.19096	1.32005	14.9693
CYP46A1	0	0	0	2.31281	0	0	1.32005	0
ZZZ3	183.654	187.544	145.449	173.461	216.979	146.088	174.247	59.877
SLC18A1	0	0	0	0	1.17286	0	0	0
USP2	9.33836	10.047	10.1182	8.09484	8.21003	4.44939	6.60025	7.78401
TUBG2	43.579	36.8389	29.0898	63.0241	28.1487	17.7976	25.0809	67.6611
RPL26L1	238.128	232.197	245.366	130.674	194.695	223.953	204.608	224.539
FLT4	14.0075	14.5123	18.9716	37.5832	18.7658	12.6066	11.8804	13.1729
NSUN2	94.94	114.982	145.449	129.517	127.842	91.9541	154.446	258.07
FBXO42	46.6918	35.7226	54.3853	102.92	58.6431	47.4602	67.3225	78.4389
MFAP3	43.579	62.5145	63.2387	81.5266	86.7918	56.359	40.9215	36.525
MRI1	12.4511	6.69799	21.5012	19.0807	11.7286	8.15722	9.24035	18.5619
METTL1	168.09	154.054	153.038	119.11	145.435	149.796	155.766	112.569
HOXC8	26.4587	25.6756	21.5012	7.51664	36.3587	31.1457	18.4807	17.3643
AGA	127.624	114.982	111.3	68.2279	114.94	120.875	120.125	110.174
PI4K2B	7.78196	13.396	13.9125	12.1423	7.03717	4.44939	5.2802	10.7779
BOD1L1	275.482	311.456	237.778	177.508	260.375	285.503	289.091	152.686
MAT2B	678.587	670.915	650.094	412.837	742.421	720.802	747.148	728.105
EDC4	0	2.23266	2.52955	13.8769	0	5.19096	3.96015	34.7287
TRIO	26.4587	18.9776	21.5012	23.7063	57.4702	40.0445	34.3213	4.19139
VCAN	245.91	275.734	193.51	189.072	535.998	495.366	314.172	382.015
CLEC16A	28.0151	36.8389	27.825	49.1472	28.1487	31.1457	25.0809	4.79016
SKIV2L2	242.797	236.662	223.865	252.096	259.202	264.739	248.169	488.597
DNAH5	12.4511	11.1633	3.79432	16.7679	22.2844	20.0223	10.5604	17.3643
ZFYVE16	174.316	168.566	123.948	150.333	145.435	136.448	104.284	98.7971
FAM65A	15.5639	11.1633	15.1773	5.20383	16.4201	6.67409	9.24035	17.9631
C6	0	0	0	0	1.17286	0	0	0
RAI14	228.79	242.244	331.371	274.646	182.966	145.347	191.407	5.9877
PNKP	68.4813	81.4922	122.683	156.115	95.0018	86.7631	104.284	155.68
PHLPP2	24.9023	16.745	10.1182	19.0807	34.013	30.4042	26.401	7.78401
SPDL1	213.226	235.546	178.333	188.494	202.905	243.975	233.649	264.657
STAU2	138.519	120.564	154.302	110.437	139.571	99.3698	132.005	131.729
PQLC2	28.0151	40.1879	30.3546	46.2562	39.8773	28.921	38.2814	28.1422
CTNS	15.5639	14.5123	25.2955	39.896	19.9386	22.247	22.4408	67.6611
RTN4R	17.1203	10.047	15.1773	35.8486	10.5558	9.64035	11.8804	34.7287
PHF23	49.8046	45.7696	63.2387	68.8061	62.1617	53.3927	52.802	98.7971
CDH10	85.6016	70.3289	68.2978	49.1472	28.1487	44.4939	30.3611	0
INPP4A	21.7895	25.6756	26.5603	20.8153	28.1487	20.7638	26.401	2.99385
RAB27B	6.22557	0	1.26477	2.31281	9.38289	2.96626	3.96015	9.58033
PSMA4	1729.15	1781.66	1722.62	911.248	1434.41	1549.87	1552.38	996.354
MYO16	0	0	0	0.578203	0	2.2247	1.32005	0
LSG1	115.173	122.796	129.007	164.788	123.15	130.516	130.685	153.884
PARP3	4.66918	11.1633	6.32387	0	3.51859	2.96626	2.6401	18.5619
TNC	3.11279	0	2.52955	0	2.34572	2.2247	2.6401	0
THAP3	54.4738	59.1655	59.4444	64.1805	55.1245	71.1903	76.5629	105.982
FAM65C	0	1.11633	0	0	0	0	1.32005	0
TDP1	149.414	173.031	161.891	178.086	184.139	176.493	170.286	232.323
AIFM2	7.78196	6.69799	11.383	10.9859	9.38289	8.89878	7.9203	0
SPATA7	23.3459	11.1633	8.85342	29.4883	21.1115	33.3704	14.5205	33.5311
MED17	18.6767	27.9083	13.9125	19.6589	15.2472	19.2807	21.1208	4.19139
RETSAT	10.8948	10.047	2.52955	17.3461	3.51859	11.865	10.5604	6.58647
CAPG	1.55639	7.81432	2.52955	6.93843	14.0743	12.6066	6.60025	1.19754
AP2S1	130.737	130.611	170.744	115.062	152.472	140.156	162.366	111.371
USH2A	0	0	0	0.578203	1.17286	0	0	0
ADAM28	0	0	0	0	0	0.741565	0	0
DCUN1D1	164.978	165.217	147.979	114.484	190.004	155.729	153.126	66.4635
ZIC2	32.6843	26.7919	32.8841	3.46922	39.8773	37.0783	30.3611	16.7656
TRIT1	133.85	100.47	117.624	125.47	107.903	133.482	139.925	137.717
ADRB1	1.55639	0	0	0	0	1.48313	1.32005	0
CUL7	7.78196	3.34899	6.32387	19.6589	18.7658	6.67409	10.5604	0
CTNNA1	213.226	231.081	255.484	341.718	248.647	204.672	232.329	256.872
PHKA2	9.33836	8.93065	8.85342	8.09484	2.34572	3.70783	3.96015	13.7717
CNTLN	60.6993	83.7248	54.3853	42.787	65.6803	83.0553	59.4022	43.7102
EPHA3	0	0	1.26477	0	0	0	0	0
HSPA5	918.272	893.065	962.493	2041.06	1062.61	1045.61	1184.08	1808.89
GEMIN8	70.0377	56.9329	67.033	36.4268	87.9646	74.8981	46.2017	46.1053
OFD1	104.278	99.3535	103.711	49.1472	104.385	104.561	92.4035	51.4943
GPM6B	1319.82	1385.37	1310.31	1163.34	1454.35	1169.45	1333.25	1156.82
PREX2	34.2406	34.6063	29.0898	21.9717	29.3215	38.5614	39.6015	1.79631
WDR37	20.2331	25.6756	24.0307	43.3652	23.4572	16.3144	14.5205	13.1729
YTHDC2	99.6092	93.7718	74.6217	54.9293	111.422	89.7294	81.8431	88.0192
CTPS2	56.0301	56.9329	58.1796	112.75	71.5446	50.4264	67.3225	55.6856
ATP6V1H	207	244.477	280.78	299.509	211.115	211.346	212.528	149.094
POLR2B	580.535	619.564	584.326	641.805	584.085	569.522	533.3	469.436
FAM214A	48.2482	35.7226	40.4728	79.2138	48.0873	43.0108	22.4408	2.99385
ARAP2	17.1203	7.81432	6.32387	12.7205	14.0743	15.5729	11.8804	20.957
TPR	879.362	780.315	717.127	583.407	907.795	908.418	751.108	740.679
CP	0	1.11633	0	0	1.17286	0	0	0
KIAA0556	6.22557	14.5123	11.383	16.1897	15.2472	9.64035	17.1606	19.1607
DTNBP1	37.3534	35.7226	58.1796	43.9434	37.5316	39.303	38.2814	58.6795
XK	0	0	0	0.578203	0	0	1.32005	0
C12orf4	76.2633	79.2595	54.3853	84.4176	72.7174	85.28	63.3624	79.6365
SCML1	147.857	126.145	125.213	155.537	91.4832	97.8866	88.4433	135.322
WWC3	14.0075	14.5123	18.9716	17.3461	19.9386	11.1235	15.8406	0
FAM184B	0	1.11633	1.26477	0.578203	0	2.96626	0	0
MAP4	96.4964	111.633	104.976	145.707	98.5204	89.7294	93.7235	153.884
GOPC	49.8046	36.8389	40.4728	58.9767	46.9145	38.5614	25.0809	47.3029
USP28	73.1505	59.1655	46.7966	46.8344	69.1988	62.2915	59.4022	126.939
HDAC9	24.9023	32.3736	15.1773	21.9717	8.21003	10.3819	10.5604	0
TSPAN17	15.5639	10.047	26.5603	51.46	9.38289	12.6066	14.5205	37.1238
NOP16	745.512	770.268	734.834	364.846	530.133	650.353	691.706	361.657
CC2D2A	88.7144	60.2819	53.1205	59.5549	72.7174	91.2125	52.802	54.4881
RRM2B	74.7069	61.3982	79.6808	186.181	60.9888	61.5499	54.122	94.6057
ZNF800	23.3459	44.6532	24.0307	26.0191	34.013	31.8873	27.721	58.6795
TNFRSF17	0	0	1.26477	0	0	0	0	0
SNX29	12.4511	13.396	3.79432	10.4077	22.2844	7.41565	19.8007	29.3397
LMO3	76.2633	83.7248	26.5603	85.574	63.3345	53.3927	58.0822	41.3152
MRPS10	253.692	290.246	342.754	223.764	195.868	255.84	282.491	231.125
RSF1	233.459	312.573	287.104	189.651	268.585	282.536	261.37	109.575
VPS13D	23.3459	17.8613	15.1773	4.04742	14.0743	17.7976	15.8406	28.1422
CELF2	20.2331	17.8613	6.32387	12.1423	5.86431	4.44939	19.8007	0
FAM120A	90.2708	102.702	78.416	41.0524	80.9275	114.201	79.203	119.155
R3HDM1	112.06	142.89	88.5342	49.1472	93.8289	122.358	105.604	88.618
COL9A2	4.66918	5.58166	8.85342	20.8153	5.86431	10.3819	1.32005	3.59262
KITLG	17.1203	12.2796	6.32387	20.2371	18.7658	19.2807	17.1606	40.7164
ERCC8	88.7144	104.935	103.711	37.5832	109.076	106.044	95.0436	14.3705
ADAMTS6	6.22557	3.34899	2.52955	4.04742	8.21003	2.96626	1.32005	0
H6PD	3.11279	10.047	10.1182	19.6589	4.69145	11.1235	9.24035	13.7717
VAMP3	263.03	258.989	252.955	376.988	234.572	222.47	186.127	167.057
PER3	24.9023	10.047	6.32387	26.5973	3.51859	14.0897	15.8406	1.19754
LTBP1	34.2406	46.8859	20.2364	43.9434	51.6059	45.9771	29.0411	15.568
RCN1	309.722	318.154	341.489	420.932	361.241	321.839	323.412	594.579
ELN	0	0	0	0	0	1.48313	1.32005	0
RFC2	306.609	378.436	418.64	290.258	330.747	352.985	432.976	353.275
ARID1B	93.3836	70.3289	106.241	74.5882	92.6561	89.7294	87.1233	19.7594
CLPTM1L	93.3836	106.051	117.624	257.3	124.323	131.257	139.925	316.151
NEDD4L	59.1429	44.6532	40.4728	39.896	72.7174	56.359	59.4022	25.1484
FOXP3	0	0	0	0	0	0.741565	0	0
PPP1R3F	1.55639	2.23266	2.52955	1.15641	4.69145	2.96626	3.96015	4.19139
HEXB	203.887	180.846	228.924	211.622	249.82	228.402	227.049	266.453
PTCD2	42.0226	64.7472	60.7091	100.029	49.2602	54.1343	30.3611	101.791
KIAA2022	4.66918	5.58166	6.32387	23.1281	4.69145	13.3482	7.9203	0
JKAMP	1027.22	1089.54	951.11	604.222	794.027	697.071	818.431	453.269
DKK3	59.1429	53.5839	94.858	167.101	114.94	94.1788	51.4819	64.6672
NFE2L3	12.4511	16.745	8.85342	6.36023	14.0743	14.0897	13.2005	38.9201
MCUR1	152.527	139.541	169.48	148.598	127.842	174.268	166.326	136.52
LIMA1	93.3836	85.9575	96.1228	42.2088	147.781	133.482	130.685	95.2045
LETMD1	49.8046	63.6309	54.3853	74.5882	53.9516	54.1343	52.802	91.6119
SLC4A8	18.6767	10.047	3.79432	31.8012	5.86431	3.70783	6.60025	17.9631
LAMC3	0	2.23266	1.26477	9.25124	0	1.48313	0	0
MAPK9	45.1354	31.2573	50.591	38.1614	38.7044	40.7861	58.0822	72.4512
COL23A1	49.8046	51.3512	36.6784	42.2088	21.1115	22.247	22.4408	38.9201
BCAR1	10.8948	13.396	12.6477	9.82945	9.38289	8.89878	9.24035	35.9262
FAM160A2	6.22557	6.69799	10.1182	20.2371	16.4201	11.865	3.96015	2.99385
HERPUD1	192.993	198.707	213.747	252.096	241.61	265.48	331.332	242.502
HOMER3	24.9023	18.9776	20.2364	26.0191	12.9015	10.3819	19.8007	12.5742
RAD51	160.308	208.754	216.276	122.001	199.386	227.661	237.609	176.038
POLQ	38.9098	60.2819	34.1489	20.8153	44.5687	38.5614	38.2814	65.8647
PIK3CB	21.7895	22.3266	20.2364	4.62562	28.1487	26.6964	22.4408	43.7102
CYBA	0	0	1.26477	0	0	0	0	0
THOC3	43.579	52.4676	60.7091	57.8203	39.8773	46.7186	60.7223	104.186
HEBP2	160.308	185.311	209.952	113.328	163.028	154.987	172.926	145.501
MPHOSPH9	161.865	150.705	125.213	155.537	168.892	161.661	135.965	174.242
PLEKHA5	12.4511	15.6286	51.8557	21.9717	35.1859	16.3144	39.6015	1.79631
PRSS8	0	1.11633	0	0	0	0	0	0
SIKE1	186.767	189.776	212.482	175.195	173.584	174.268	149.166	170.65
RRP12	9.33836	8.93065	18.9716	17.9243	7.03717	28.1795	18.4807	31.7348
FNIP2	28.0151	26.7919	15.1773	29.4883	14.0743	18.5391	14.5205	7.18524
MSMO1	1413.2	1243.59	1196.48	1891.3	1122.43	924.732	909.514	2410.65
TTC17	124.511	126.145	122.683	83.2612	136.052	149.796	89.7634	138.915
ALX4	0	0	0	0	1.17286	0	0	0
FOXN3	29.5715	50.2349	45.5319	26.5973	52.7788	40.7861	47.5218	47.3029
AKR7A2	130.737	117.215	135.331	177.508	164.201	114.201	171.606	204.779
MRTO4	289.489	302.526	345.283	353.282	267.412	290.694	349.813	261.663
USE1	118.286	116.098	112.565	121.423	93.8289	94.1788	105.604	93.4082
MCF2L2	3.11279	0	1.26477	2.31281	1.17286	0.741565	2.6401	0
NRIP2	3.11279	0	0	0.578203	1.17286	0.741565	1.32005	0
LAMA3	0	0	1.26477	0	0	0	1.32005	0
AP5M1	216.339	197.591	184.657	142.238	193.522	181.684	194.047	171.847
ANAPC4	88.7144	94.8881	69.5626	106.968	100.866	93.4372	96.3636	129.933
KCNQ1	0	0	0	1.73461	0	0	0	0
TRAPPC3	119.842	128.378	112.565	105.233	129.015	129.032	104.284	140.112
THRAP3	588.317	611.749	617.21	457.937	660.321	625.14	666.625	532.906
PHPT1	606.993	620.68	605.827	394.334	553.591	639.971	558.381	375.429
ENTPD2	0	0	0	0	0	0	1.32005	0
ARID4B	468.474	499	552.706	345.765	512.541	502.781	554.421	367.046
OPN3	15.5639	13.396	13.9125	20.2371	12.9015	14.8313	10.5604	25.1484
SDCCAG8	80.9324	63.6309	53.1205	57.8203	87.9646	87.5047	62.0423	37.7225
PTPRN	0	0	1.26477	0	0	0	0	0
HHAT	6.22557	5.58166	6.32387	18.5025	2.34572	2.96626	2.6401	0
KIF1B	322.173	296.944	269.397	263.66	269.758	248.424	293.051	192.205
FOXC1	1.55639	4.46532	2.52955	0.578203	3.51859	0.741565	1.32005	0.59877
TBC1D22A	10.8948	13.396	8.85342	9.82945	11.7286	6.67409	18.4807	40.1176
SYNE2	182.098	175.264	160.626	155.537	163.028	163.886	150.486	173.045
PLEKHH1	3.11279	4.46532	1.26477	5.78203	2.34572	2.96626	1.32005	0
ATP9A	7.78196	4.46532	6.32387	8.67304	4.69145	5.93252	5.2802	0
FAM168A	49.8046	42.4206	43.0023	57.2421	53.9516	54.8758	59.4022	45.5065
RELT	3.11279	3.34899	2.52955	5.20383	4.69145	5.19096	2.6401	5.9877
GALC	29.5715	40.1879	18.9716	40.4742	43.3959	25.9548	25.0809	0
NOP58	832.67	982.371	884.077	589.189	962.919	946.979	933.275	743.673
SZRD1	26.4587	32.3736	36.6784	18.5025	42.223	25.9548	30.3611	41.9139
KCNH2	0	2.23266	1.26477	1.73461	4.69145	2.2247	2.6401	0
CUL1	298.827	312.573	364.255	296.04	338.957	314.424	327.372	258.07
FAM114A2	87.158	78.1432	70.8273	109.859	105.558	84.5385	83.1631	188.014
CYFIP2	38.9098	49.1186	54.3853	169.413	42.223	55.6174	46.2017	202.384
TAB2	56.0301	71.4452	58.1796	37.5832	45.7416	63.0331	51.4819	16.7656
GINM1	84.0452	79.2595	84.7399	76.3228	84.446	89.7294	91.0834	70.0561
EIF2AK2	157.196	160.752	147.979	148.598	173.584	165.369	149.166	164.662
USP36	28.0151	29.0246	36.6784	31.223	18.7658	25.2132	30.3611	13.7717
KMT2C	110.504	88.1902	64.5035	45.678	77.4089	74.1565	77.8829	65.8647
PUM2	96.4964	132.843	94.858	54.3511	109.076	124.583	83.1631	91.6119
MRPL43	261.474	231.081	213.747	146.285	299.08	236.559	232.329	167.656
C4orf27	258.361	294.711	241.572	159.584	260.375	254.357	242.889	230.527
ZFR	456.023	406.345	402.198	237.063	378.834	347.053	357.733	299.984
ZNF280C	82.4888	46.8859	53.1205	60.7113	70.3717	51.9096	55.4421	62.8709
PHF21B	6.22557	5.58166	8.85342	8.67304	12.9015	8.89878	7.9203	5.38893
TRAF1	1.55639	3.34899	1.26477	8.09484	3.51859	0	0	12.5742
RC3H2	90.2708	144.007	83.4751	64.1805	116.113	89.7294	88.4433	38.3213
IL17RB	31.1279	53.5839	56.9148	23.7063	21.1115	30.4042	18.4807	43.1115
TRAF3IP2	85.6016	97.1208	70.8273	155.537	49.2602	81.5722	72.6027	86.2229
GYG2	29.5715	22.3266	15.1773	27.1755	15.2472	11.865	19.8007	10.1791
DCBLD2	104.278	78.1432	64.5035	86.1522	152.472	107.527	110.884	122.748
SOAT1	110.504	126.145	182.127	108.702	100.866	78.6059	114.844	111.371
GDI2	997.648	953.347	1088.97	1065.05	995.76	997.405	1078.48	1014.92
PRDM1	3.11279	0	0	0	0	0	0	0
ATG5	127.624	129.494	151.773	112.171	153.645	136.448	165.006	141.909
TMCC3	0	2.23266	0	0	0	0	1.32005	0
PITHD1	185.211	192.009	206.158	212.2	167.719	215.054	262.69	174.841
MTA3	65.3685	71.4452	60.7091	66.4933	70.3717	63.7746	51.4819	53.2906
USP13	54.4738	70.3289	74.6217	138.19	92.6561	117.909	68.6426	77.2414
ATP11B	18.6767	21.2103	15.1773	22.5499	21.1115	26.6964	19.8007	31.1361
LAMC2	0	0	0	0	1.17286	0	0	0
CDK14	42.0226	43.5369	49.3262	20.8153	37.5316	27.4379	35.6413	46.1053
SEC61A1	76.2633	93.7718	103.711	215.67	86.7918	77.1228	92.4035	281.422
PPP1R12A	325.286	354.993	290.898	285.632	313.154	269.188	254.77	227.533
CAMK2B	70.0377	91.5392	63.2387	75.1664	85.6189	85.28	64.6824	71.2537
CROCC	12.4511	7.81432	11.383	16.1897	4.69145	6.67409	10.5604	0
POLR3E	46.6918	25.6756	49.3262	57.2421	52.7788	36.3367	63.3624	57.482
ATP2B4	107.391	82.6085	72.0921	99.4509	69.1988	67.4824	59.4022	31.7348
ZC3H11A	0	0	1.26477	0	0	0.741565	0	0
RIOK2	172.76	210.987	187.187	222.03	241.61	192.807	215.168	164.662
YIPF1	54.4738	53.5839	54.3853	71.1189	52.7788	59.3252	55.4421	81.4328
NDC1	129.181	173.031	174.539	209.888	164.201	199.481	161.046	464.047
DGKG	0	0	0	0	0	0.741565	0	7.78401
FLYWCH1	18.6767	8.93065	10.1182	17.3461	7.03717	8.89878	10.5604	17.9631
UNKL	7.78196	2.23266	11.383	8.09484	3.51859	5.93252	10.5604	8.38279
TBXAS1	10.8948	5.58166	12.6477	8.09484	8.21003	16.3144	14.5205	0
PARP12	12.4511	12.2796	11.383	52.0383	28.1487	19.2807	18.4807	55.6856
ALDH18A1	132.293	144.007	153.038	321.481	127.842	125.325	105.604	540.69
TARBP1	88.7144	80.3758	54.3853	52.6165	97.3475	94.1788	68.6426	58.0807
GATB	94.94	88.1902	131.536	104.655	105.558	97.1451	122.765	235.317
MXD1	1.55639	5.58166	2.52955	17.9243	3.51859	2.2247	2.6401	32.9324
CDK17	56.0301	46.8859	61.9739	59.5549	63.3345	40.0445	73.9228	37.1238
DNAJC25	24.9023	34.6063	26.5603	42.787	15.2472	22.9885	26.401	71.8524
SLC2A3	164.978	117.215	92.3285	123.157	107.903	48.9433	89.7634	72.4512
PSD	0	3.34899	0	1.73461	0	0.741565	1.32005	4.19139
CTDP1	4.66918	6.69799	7.58864	5.20383	1.17286	3.70783	3.96015	0
YBX3	292.602	265.687	335.165	402.429	232.227	281.053	337.933	493.986
WNK1	79.376	64.7472	60.7091	53.7729	79.7546	86.0216	60.7223	98.1983
CCAR1	515.166	433.136	494.527	270.599	458.589	445.681	531.98	232.922
OGFR	4.66918	4.46532	7.58864	17.9243	4.69145	4.44939	13.2005	28.741
PIGV	28.0151	20.094	20.2364	25.4409	18.7658	16.3144	14.5205	83.2291
PTPRU	0	0	0	10.4077	0	0	0	0
SNRNP40	787.535	801.526	854.987	741.256	835.078	885.429	993.997	674.215
RIMBP2	0	0	1.26477	0	0	0	0	0
COL11A1	9.33836	5.58166	2.52955	8.09484	7.03717	9.64035	9.24035	0
QSER1	107.391	113.866	93.5933	41.0524	105.558	108.269	89.7634	76.0438
MPC1	681.7	655.286	528.676	315.699	627.481	541.343	504.259	371.836
ACAA1	35.797	41.3043	48.0614	114.484	44.5687	33.3704	59.4022	39.5188
BCAT1	533.843	560.398	589.385	345.187	453.897	537.635	475.218	665.234
HDAC7	21.7895	16.745	15.1773	20.2371	22.2844	14.0897	23.7609	2.99385
LZTS1	0	0	1.26477	0	0	0	0	0
WNT8A	1.55639	0	0	0	0	0	0	0
SPAG4	1.55639	1.11633	0	6.36023	1.17286	2.2247	2.6401	20.957
NCKAP1	174.316	176.38	155.567	94.8253	152.472	203.189	168.966	132.927
MRPS35	515.166	494.535	470.496	344.609	426.922	523.545	465.978	433.51
GUCY1B3	10.8948	0	212.482	0	11.7286	0	3.96015	0
SFSWAP	54.4738	62.5145	39.208	36.4268	44.5687	44.4939	35.6413	20.3582
TNK2	7.78196	2.23266	5.0591	10.9859	9.38289	2.96626	2.6401	0
MON2	28.0151	44.6532	21.5012	65.3369	48.0873	45.2355	50.1619	51.4943
CDH3	18.6767	15.6286	43.0023	44.5216	63.3345	54.1343	54.122	199.989
GPBP1	395.324	395.181	313.664	289.68	466.799	467.928	332.652	449.078
DGAT2	10.8948	11.1633	13.9125	21.3935	7.03717	8.89878	6.60025	13.1729
ZNF112	35.797	18.9776	31.6193	13.2987	28.1487	20.0223	15.8406	18.5619
CS	258.361	276.85	304.811	479.33	307.29	268.447	271.93	619.727
MRPS24	1.55639	2.23266	0	2.31281	3.51859	2.96626	0	1.79631
ELMO2	54.4738	31.2573	65.7682	132.408	25.803	22.9885	30.3611	159.273
WAPAL	107.391	112.749	94.858	143.394	133.706	89.7294	101.644	60.4758
VMP1	287.933	261.221	308.605	191.963	316.673	299.592	308.892	292.799
APPBP2	59.1429	49.1186	48.0614	28.3319	41.0502	43.0108	52.802	77.8401
POLD1	6.22557	4.46532	5.0591	19.6589	11.7286	7.41565	9.24035	29.3397
SEZ6	1.55639	0	1.26477	0	0	0	0	0
EIF4B	328.399	299.177	279.515	250.362	302.598	321.098	291.731	255.076
SLC6A16	4.66918	3.34899	2.52955	0.578203	1.17286	2.96626	0	0
GLTSCR1	1.55639	0	1.26477	0.578203	1.17286	2.96626	0	4.19139
SPHK2	3.11279	4.46532	5.0591	10.4077	0	6.67409	9.24035	0
RPL18	2070	2146.7	2045.14	1292.86	2095.9	2172.79	1910.11	1270.59
CA11	7.78196	4.46532	8.85342	23.7063	19.9386	10.3819	17.1606	0.59877
ISOC2	79.376	77.0268	61.9739	68.8061	45.7416	80.8306	56.7621	168.853
U2AF2	15.5639	20.094	15.1773	10.4077	15.2472	16.3144	15.8406	16.7656
EPN1	1.55639	5.58166	3.79432	5.78203	4.69145	5.93252	6.60025	7.18524
MED29	71.5941	63.6309	73.3569	90.1996	102.039	81.5722	95.0436	140.112
ZNF275	20.2331	17.8613	22.7659	8.67304	23.4572	24.4717	27.721	22.7533
MTMR1	6.22557	12.2796	10.1182	14.4551	9.38289	11.1235	13.2005	7.18524
GPC1	9.33836	17.8613	18.9716	31.223	9.38289	13.3482	5.2802	16.1668
ADCK1	26.4587	37.9553	36.6784	56.0857	32.8401	27.4379	44.8817	41.9139
HAGH	259.918	228.848	317.458	282.163	256.857	203.93	331.332	168.254
RNF4	118.286	110.517	132.801	235.907	118.459	108.269	163.686	253.879
CASP8	0	0	0	1.15641	1.17286	0	0	0
LIMCH1	499.602	503.465	448.995	346.922	494.948	505.006	472.578	287.41
ASUN	275.482	245.593	230.189	137.612	250.992	265.48	207.248	213.761
TM7SF3	199.218	233.313	201.099	381.614	218.152	204.672	178.207	266.453
DLX3	0	0	0	4.04742	0	0	0	0
SPA17	26.4587	33.4899	26.5603	32.3794	8.21003	22.247	11.8804	50.8955
DMRT3	0	0	1.26477	0	0	0	3.96015	0
ST3GAL6	29.5715	50.2349	63.2387	34.114	43.3959	40.0445	43.5616	129.334
ATP2C2	0	2.23266	0	0.578203	2.34572	1.48313	0	0
NGFR	6.22557	5.58166	3.79432	1.15641	3.51859	0.741565	1.32005	0
CDON	1.55639	0	3.79432	0.578203	2.34572	0	1.32005	1.79631
TAF2	127.624	156.286	134.066	216.248	138.398	114.201	110.884	117.958
HIPK2	80.9324	65.8635	46.7966	33.5358	59.8159	45.2355	44.8817	50.2967
TNPO3	91.8272	77.0268	122.683	156.693	137.225	164.628	132.005	178.434
RFXANK	191.436	178.613	220.071	189.651	172.411	183.167	201.968	148.495
TMEM161A	66.9249	60.2819	74.6217	127.205	90.3104	80.8306	69.9626	152.686
LPAR2	26.4587	25.6756	32.8841	112.171	19.9386	28.1795	25.0809	57.482
CTSA	115.173	116.098	117.624	141.081	143.089	117.909	151.806	185.02
SUGP2	62.2557	83.7248	83.4751	101.764	77.4089	85.28	66.0025	98.7971
SLC12A2	32.6843	40.1879	40.4728	43.9434	51.6059	43.7524	39.6015	77.2414
SNX24	31.1279	33.4899	32.8841	45.678	34.013	25.9548	25.0809	33.5311
EYA2	1.55639	8.93065	8.85342	12.1423	8.21003	16.3144	13.2005	1.19754
CNN2	37.3534	36.8389	69.5626	112.75	89.1375	83.0553	133.325	103.587
ABCA7	3.11279	2.23266	2.52955	0	3.51859	2.2247	2.6401	2.39508
SNCAIP	23.3459	26.7919	26.5603	115.641	57.4702	60.8084	39.6015	77.8401
DDX20	68.4813	81.4922	64.5035	166.522	96.1747	97.8866	112.204	123.945
BTBD1	147.857	133.96	177.068	255.566	111.422	106.785	172.926	273.638
FAR2	1.55639	2.23266	1.26477	0	0	2.2247	5.2802	0
BCAS1	1.55639	1.11633	0	0	0	0	0	0
CHI3L2	4.66918	2.23266	7.58864	0	1.17286	3.70783	6.60025	0
SBNO2	3.11279	0	2.52955	0	1.17286	0	1.32005	3.59262
PMS1	236.572	212.103	209.952	170.57	204.078	238.042	217.808	174.841
HMG20B	146.301	125.029	146.714	186.181	157.163	164.628	179.527	141.31
CALCRL	29.5715	32.3736	96.1228	26.0191	89.1375	99.3698	67.3225	107.779
TAF11	199.218	219.917	230.189	192.542	179.448	203.93	203.288	201.187
ANKS1A	28.0151	26.7919	25.2955	21.9717	25.803	20.0223	43.5616	39.5188
AP3D1	99.6092	106.051	160.626	179.243	134.879	91.2125	124.085	144.902
ZNF76	31.1279	35.7226	34.1489	71.1189	50.4331	24.4717	46.2017	64.0684
SLC9A3R2	1.55639	1.11633	10.1182	5.78203	5.86431	3.70783	9.24035	1.79631
NTHL1	182.098	247.826	202.364	189.072	181.794	191.324	249.489	131.729
UHRF1BP1	28.0151	18.9776	27.825	29.4883	19.9386	31.8873	33.0012	56.8832
GNAI3	406.219	478.906	513.498	464.875	453.897	413.052	513.499	467.041
IPO5	306.609	294.711	261.808	281.585	323.71	338.154	307.572	700.561
OAT	171.203	178.613	116.359	122.001	87.9646	140.897	79.203	38.9201
WDR3	219.451	209.87	211.217	312.808	219.325	217.279	155.766	486.202
PKN2	102.722	83.7248	67.033	75.7446	76.236	105.302	56.7621	95.8033
WDR18	298.827	290.246	344.019	368.315	315.5	327.03	390.735	327.527
TRAM2	6.22557	6.69799	11.383	22.5499	7.03717	12.6066	6.60025	28.1422
NTN1	7.78196	6.69799	6.32387	4.62562	2.34572	5.93252	2.6401	0
MCM10	101.166	126.145	131.536	187.338	144.262	121.617	130.685	164.063
DGKA	9.33836	6.69799	10.1182	31.8012	7.03717	13.3482	3.96015	10.1791
ERBB3	1.55639	3.34899	0	0	0	0	0	13.1729
ANKRD44	18.6767	13.396	13.9125	29.4883	19.9386	11.1235	15.8406	0
KARS	887.144	785.897	989.053	1001.45	842.115	964.777	935.915	1039.47
ADAT1	28.0151	40.1879	51.8557	100.607	49.2602	30.4042	31.6812	42.5127
PDIA5	21.7895	12.2796	12.6477	26.5973	16.4201	23.7301	11.8804	90.4143
TBC1D22B	1.55639	1.11633	1.26477	3.46922	5.86431	3.70783	1.32005	0
NDUFB4	854.46	804.875	810.72	452.733	646.247	739.341	798.63	464.047
SPEN	110.504	120.564	98.6524	97.7163	105.558	137.931	110.884	44.309
MYLK	15.5639	14.5123	8.85342	8.67304	15.2472	14.8313	14.5205	12.5742
ZC3H15	466.918	474.441	421.17	308.182	410.502	395.996	431.656	327.527
MAP2K4	66.9249	85.9575	80.9455	102.342	95.0018	69.7071	114.844	83.8279
TMEM206	298.827	250.058	265.603	315.121	255.684	239.526	248.169	277.231
SLK	87.158	79.2595	77.1512	58.9767	99.6932	83.0553	102.964	104.186
CYB5R4	23.3459	30.1409	22.7659	45.678	28.1487	26.6964	42.2416	46.7041
GSTO2	3.11279	5.58166	7.58864	3.46922	3.51859	4.44939	2.6401	22.1545
SEC61A2	34.2406	61.3982	46.7966	78.6356	52.7788	48.9433	48.8418	32.3336
TLE2	4.66918	8.93065	13.9125	19.0807	3.51859	8.15722	5.2802	5.9877
ASB1	35.797	31.2573	35.4137	34.114	37.5316	25.2132	34.3213	43.1115
FAM107B	52.9174	58.0492	82.2103	34.6922	39.8773	65.9993	58.0822	62.8709
ME1	1.55639	2.23266	2.52955	0	2.34572	0	2.6401	0
TBC1D1	15.5639	30.1409	7.58864	23.7063	9.38289	13.3482	18.4807	31.1361
CDK13	49.8046	45.7696	45.5319	34.114	56.2974	36.3367	46.2017	13.7717
MTHFD2	348.632	385.134	388.286	245.158	368.279	441.231	442.217	510.152
SLC9A7	14.0075	15.6286	12.6477	19.6589	17.5929	10.3819	7.9203	13.1729
FOXJ2	6.22557	14.5123	16.4421	1.73461	11.7286	17.056	13.2005	14.9693
YBX1	390.655	380.669	427.494	282.741	338.957	385.614	336.613	327.527
PDE4A	9.33836	14.5123	10.1182	9.25124	9.38289	8.15722	10.5604	0
PPP2R5A	24.9023	20.094	27.825	35.2704	45.7416	31.8873	21.1208	40.7164
ELAVL1	158.752	226.615	203.629	260.769	200.559	195.032	238.929	268.249
DIP2B	52.9174	40.1879	45.5319	25.4409	44.5687	38.5614	39.6015	46.7041
SMARCD1	43.579	42.4206	53.1205	63.0241	49.2602	42.2692	55.4421	65.8647
KDM4A	29.5715	33.4899	45.5319	60.7113	41.0502	37.8198	26.401	50.8955
NFYC	180.542	144.007	165.685	204.106	155.991	193.549	198.007	351.478
ZMYND12	3.11279	1.11633	0	0	1.17286	1.48313	1.32005	0
NGEF	0	0	0	0	0	0.741565	0	0
ASPM	230.346	241.128	172.009	216.826	311.981	328.513	275.89	426.325
ELOVL1	104.278	90.4228	78.416	110.437	68.026	94.1788	80.523	101.791
SPI1	0	0	0	0	1.17286	0	0	0
ZNRD1	107.391	78.1432	98.6524	98.8727	85.6189	88.2463	101.644	102.39
MPPED2	460.692	434.253	388.286	372.363	453.897	427.142	411.855	297.589
CLDN18	1.55639	2.23266	0	0	0	0	0	0
ZBTB11	29.5715	32.3736	37.9432	25.4409	24.6301	31.1457	30.3611	73.6488
ATXN3	93.3836	85.9575	108.771	92.5124	105.558	80.0891	59.4022	32.9324
GOLGA5	63.8121	80.3758	94.858	107.546	87.9646	78.6059	105.604	154.483
FGFR2	6.22557	5.58166	1.26477	7.51664	5.86431	2.96626	2.6401	25.7471
LRRC40	121.399	140.658	134.066	123.735	140.743	151.279	157.086	147.298
ISOC1	66.9249	88.1902	64.5035	117.953	57.4702	63.7746	91.0834	93.4082
EML1	88.7144	88.1902	83.4751	98.2945	65.6803	71.9318	69.9626	127.538
TRMT11	214.782	209.87	198.57	134.143	219.325	233.593	178.207	117.958
THUMPD1	110.504	114.982	142.919	147.442	111.422	131.257	143.885	131.729
MSANTD3	90.2708	98.2371	94.858	76.901	86.7918	91.2125	95.0436	144.304
ATG2B	24.9023	13.396	7.58864	16.1897	25.803	28.1795	26.401	16.7656
ARFGEF1	62.2557	73.6779	73.3569	74.01	85.6189	78.6059	58.0822	82.0315
ZFAT	0	0	1.26477	0	3.51859	1.48313	0	5.38893
MTFR1	34.2406	23.443	39.208	25.4409	17.5929	43.7524	27.721	34.1299
STAG3	6.22557	2.23266	1.26477	0	2.34572	1.48313	1.32005	0
FECH	94.94	72.5615	98.6524	178.086	59.8159	69.7071	114.844	111.371
MYO9A	37.3534	29.0246	26.5603	31.223	48.0873	43.0108	23.7609	0
PFKP	54.4738	85.9575	72.0921	159.584	84.446	79.3475	93.7235	106.581
IDI1	2459.1	2183.54	2069.17	2390.87	1651.39	1426.77	1717.38	2171.14
SP100	3.11279	2.23266	3.79432	1.15641	2.34572	3.70783	0	2.39508
KLF6	87.158	126.145	106.241	57.8203	112.595	80.0891	97.6837	77.8401
PPAP2A	34.2406	22.3266	37.9432	45.0998	34.013	35.5951	29.0411	47.9016
NEO1	40.4662	42.4206	44.2671	41.6306	42.223	57.8421	47.5218	69.4574
TRAM1	245.91	243.36	278.25	258.457	262.721	229.144	262.69	283.817
PHKA1	65.3685	58.0492	43.0023	42.787	37.5316	36.3367	33.0012	27.5434
TNFRSF1A	17.1203	11.1633	10.1182	26.5973	22.2844	11.865	17.1606	19.7594
CACNB1	1.55639	2.23266	1.26477	10.9859	2.34572	2.2247	2.6401	11.9754
EVI5	102.722	84.8412	99.9171	87.8868	109.076	111.976	93.7235	43.7102
STOML1	3.11279	4.46532	7.58864	8.09484	2.34572	2.96626	3.96015	18.5619
PKM	672.362	606.168	849.928	1451.29	744.767	599.185	1027	1544.23
DHX29	166.534	158.519	126.477	93.0907	153.645	175.009	184.807	135.921
DNTTIP2	649.016	732.313	681.713	447.529	645.074	671.117	636.264	647.87
METTL22	59.1429	63.6309	101.182	85.574	77.4089	62.2915	67.3225	55.0869
TP53BP1	74.7069	81.4922	89.799	42.787	92.6561	86.7631	64.6824	51.4943
TRO	24.9023	27.9083	29.0898	63.0241	22.2844	24.4717	23.7609	38.9201
RRP15	191.436	215.452	207.423	70.5407	182.966	193.549	180.847	162.866
RHOA	1308.93	1186.66	1420.34	1382.48	1244.41	1225.07	1376.81	1381.36
DHX8	49.8046	50.2349	56.9148	105.811	57.4702	51.9096	63.3624	25.7471
PMS2P4	3.11279	6.69799	8.85342	10.9859	4.69145	8.89878	9.24035	15.568
PRKCZ	9.33836	17.8613	34.1489	58.9767	17.5929	17.7976	27.721	31.7348
IARS2	306.609	279.083	250.425	404.164	303.771	269.188	238.929	607.153
SYT1	7.78196	8.93065	3.79432	0	5.86431	0	7.9203	0
NAV3	3.11279	2.23266	1.26477	0.578203	3.51859	0.741565	1.32005	0
IDH3G	339.294	325.969	380.697	391.443	348.34	309.233	376.214	413.75
ROGDI	21.7895	16.745	43.0023	34.6922	28.1487	26.6964	36.9614	34.1299
PDZD4	0	2.23266	3.79432	2.89101	0	0.741565	0	0
ROCK1	147.857	126.145	91.0637	79.2138	114.94	114.943	99.0037	99.3959
CBFB	152.527	160.752	199.834	255.566	143.089	134.223	163.686	189.81
PDK3	54.4738	45.7696	43.0023	70.5407	64.5074	58.5837	51.4819	137.717
HYAL2	221.008	156.286	215.012	250.94	195.868	160.178	208.568	183.823
HDAC4	3.11279	4.46532	12.6477	20.8153	14.0743	10.3819	9.24035	0
RASSF1	34.2406	37.9553	21.5012	49.7254	31.6673	23.7301	33.0012	6.58647
FGFR3	1.55639	1.11633	1.26477	4.62562	3.51859	0	0	0
IFI35	0	0	1.26477	0	0	0	3.96015	0
HEATR6	31.1279	34.6063	44.2671	93.0907	60.9888	40.0445	44.8817	128.137
COASY	76.2633	70.3289	78.416	160.162	66.8531	69.7071	100.324	146.1
PLEKHH3	7.78196	14.5123	7.58864	14.4551	10.5558	8.15722	11.8804	14.9693
MEF2A	56.0301	52.4676	48.0614	46.8344	46.9145	34.8536	43.5616	78.4389
OTUD5	20.2331	23.443	25.2955	82.1048	29.3215	29.6626	40.9215	57.482
TFE3	3.11279	4.46532	2.52955	13.8769	5.86431	5.19096	3.96015	3.59262
TBC1D25	12.4511	12.2796	17.7068	58.3985	14.0743	11.865	17.1606	9.58033
ACSL4	17.1203	39.0716	49.3262	50.3036	21.1115	27.4379	25.0809	44.9078
INPP5A	15.5639	15.6286	31.6193	50.3036	15.2472	7.41565	18.4807	10.1791
GPKOW	79.376	66.9799	88.5342	98.2945	60.9888	72.6734	96.3636	157.477
GRIPAP1	23.3459	21.2103	26.5603	19.6589	23.4572	21.5054	29.0411	8.38279
FTSJ1	160.308	198.707	216.276	206.418	167.719	167.594	216.488	146.699
PRR11	65.3685	64.7472	56.9148	41.0524	45.7416	60.8084	59.4022	125.143
REEP1	54.4738	68.0962	74.6217	74.01	29.3215	32.6289	39.6015	35.9262
ATP11A	23.3459	13.396	21.5012	6.93843	15.2472	14.8313	18.4807	19.1607
POLR1A	40.4662	43.5369	46.7966	23.1281	45.7416	46.7186	26.401	10.1791
LAPTM4A	487.151	524.676	509.704	411.102	544.208	599.926	491.058	595.178
TTC7A	3.11279	3.34899	5.0591	6.93843	4.69145	1.48313	0	0
IP6K2	459.136	363.924	437.612	385.661	409.329	412.31	477.858	204.181
SRBD1	105.835	82.6085	87.2694	122.579	68.026	80.8306	67.3225	32.9324
KIF2A	200.775	205.405	172.009	154.38	204.078	221.728	182.167	240.107
RASGRP2	0	1.11633	5.0591	8.09484	3.51859	1.48313	3.96015	11.3766
PSME4	99.6092	100.47	82.2103	51.46	91.4832	86.0216	77.8829	73.05
IFT80	26.4587	21.2103	21.5012	21.3935	29.3215	27.4379	19.8007	10.7779
SIRT2	70.0377	75.9105	83.4751	100.607	84.446	80.8306	114.844	102.39
ERLEC1	107.391	149.588	140.39	168.257	166.546	127.549	145.205	220.946
PPP2R5B	1.55639	3.34899	3.79432	12.1423	5.86431	1.48313	0	15.568
PYGM	0	0	1.26477	0	0	0	0	0
PITX1	37.3534	50.2349	63.2387	57.2421	43.3959	37.8198	48.8418	46.1053
MAST4	0	1.11633	1.26477	0	1.17286	0	2.6401	0
SDK2	0	2.23266	15.1773	0	1.17286	0	1.32005	0
NUP133	171.203	164.101	159.362	260.191	153.645	131.257	182.167	300.583
NUCKS1	311.279	329.318	266.867	215.67	172.411	203.93	229.689	240.107
VPS35	557.189	550.351	598.238	600.175	575.875	635.522	634.944	637.092
DNAJA2	250.579	203.172	276.985	244.002	273.277	246.2	261.37	277.829
BCL3	4.66918	2.23266	0	10.4077	1.17286	2.2247	1.32005	5.9877
KCNAB2	0	3.34899	1.26477	10.4077	3.51859	5.19096	6.60025	0
ABCC9	0	2.23266	1.26477	1.15641	2.34572	1.48313	3.96015	0
GAL	9.33836	18.9776	7.58864	7.51664	3.51859	5.93252	1.32005	12.5742
CLEC2D	1.55639	3.34899	6.32387	0.578203	2.34572	2.96626	9.24035	0
FUNDC1	210.113	225.499	190.981	110.437	191.176	172.043	151.806	85.6242
MAOB	12.4511	35.7226	6.32387	36.4268	2.34572	2.96626	3.96015	23.9508
RORA	10.8948	5.58166	6.32387	2.89101	8.21003	7.41565	10.5604	31.7348
DRD4	0	0	0	0.578203	0	1.48313	1.32005	0
TGFBR3	12.4511	11.1633	15.1773	1.15641	3.51859	1.48313	0	0
ATP1B3	1929.93	1905.58	1802.3	1203.82	1416.82	1436.41	1516.74	907.736
NEDD4	4.66918	12.2796	6.32387	21.9717	9.38289	5.19096	10.5604	0
PIGB	40.4662	48.0022	46.7966	42.787	46.9145	31.8873	30.3611	52.6918
MAPK6	88.7144	106.051	103.711	111.015	96.1747	113.459	112.204	169.452
GNB5	15.5639	25.6756	26.5603	43.3652	34.013	27.4379	27.721	67.0623
RAB27A	10.8948	11.1633	11.383	21.3935	8.21003	14.0897	11.8804	1.19754
CECR5	241.241	218.801	325.047	439.434	231.054	240.267	299.651	456.862
UFD1L	315.948	280.199	325.047	215.091	270.931	333.704	343.213	284.416
LRP6	132.293	97.1208	94.858	104.077	100.866	128.291	118.804	138.316
GUCY2C	0	0	0	0.578203	0	0	0	0
PHRF1	10.8948	5.58166	10.1182	10.4077	14.0743	11.865	13.2005	1.79631
IKBKAP	43.579	50.2349	61.9739	109.28	59.8159	53.3927	63.3624	237.712
NUCB2	231.903	251.174	254.22	173.461	253.338	226.919	170.286	165.261
PFN2	309.722	338.248	336.43	318.012	369.451	335.929	435.616	405.368
PTPN3	24.9023	13.396	12.6477	44.5216	16.4201	22.247	23.7609	35.3275
SLC44A1	51.361	59.1655	59.4444	57.8203	64.5074	54.8758	101.644	24.5496
TMEM260	20.2331	33.4899	32.8841	19.0807	25.803	20.7638	29.0411	68.2598
SMG6	10.8948	6.69799	6.32387	4.62562	10.5558	11.1235	9.24035	0
EXOC5	147.857	131.727	153.038	206.418	143.089	101.594	135.965	158.075
CLTCL1	3.11279	8.93065	2.52955	5.78203	15.2472	11.865	6.60025	0
FSTL3	6.22557	5.58166	1.26477	22.5499	4.69145	5.19096	1.32005	0
DGCR2	20.2331	11.1633	18.9716	43.9434	15.2472	19.2807	15.8406	111.97
RNF126	99.6092	119.447	139.125	145.707	130.188	121.617	121.445	136.52
MNT	6.22557	3.34899	7.58864	8.09484	2.34572	3.70783	1.32005	0.59877
ZXDC	14.0075	16.745	15.1773	38.1614	15.2472	21.5054	18.4807	22.7533
JMJD6	96.4964	78.1432	99.9171	42.787	70.3717	74.1565	81.8431	66.4635
POLB	149.414	167.45	177.068	101.764	139.571	181.684	126.725	201.786
WIPI1	24.9023	17.8613	35.4137	45.0998	16.4201	17.056	21.1208	31.1361
GBA2	66.9249	44.6532	69.5626	128.361	64.5074	54.1343	63.3624	114.964
NDST1	7.78196	15.6286	11.383	32.3794	10.5558	7.41565	11.8804	1.19754
ASNS	0	3.34899	2.52955	0	0	2.2247	0	1.19754
AP3M2	115.173	103.819	79.6808	130.674	91.4832	104.561	85.8032	140.112
PABPC1	673.918	712.219	603.297	334.201	728.347	740.824	564.981	419.139
TESK2	0	0	0	9.25124	0	0	0	0
CFAP20	597.655	596.121	551.441	389.709	546.554	620.69	576.862	405.368
CSNK2A2	32.6843	49.1186	63.2387	34.114	52.7788	67.4824	58.0822	58.6795
PTPN21	1.55639	2.23266	0	4.62562	2.34572	0.741565	3.96015	0
EIF2B3	311.279	359.459	375.638	242.845	333.093	328.513	302.291	235.317
TCOF1	59.1429	71.4452	86.0046	69.9625	69.1988	74.1565	106.924	106.581
CDC42	221.008	240.011	188.451	75.7446	172.411	193.549	163.686	94.6057
OSBPL3	1.55639	14.5123	15.1773	19.6589	7.03717	6.67409	3.96015	17.9631
RAD18	129.181	160.752	121.418	69.3843	151.299	166.111	141.245	177.835
ATP2B1	578.978	500.116	510.969	409.946	804.583	683.723	501.619	559.85
TRPM5	0	0	0	0	1.17286	0	0	0
NCK2	40.4662	35.7226	55.6501	42.2088	19.9386	24.4717	44.8817	20.3582
MAP4K4	225.677	229.964	282.045	145.129	229.881	176.493	264.01	175.44
MGAT4A	132.293	181.962	111.3	108.124	310.808	261.031	167.646	142.507
RPL31	1877.01	1877.67	1713.77	1027.47	1976.27	2033.37	1640.82	1104.73
WDR1	135.406	197.591	298.487	488.581	253.338	210.605	311.532	258.07
SNX13	40.4662	42.4206	35.4137	41.0524	39.8773	40.0445	34.3213	47.9016
ARHGAP10	7.78196	12.2796	10.1182	5.78203	8.21003	13.3482	3.96015	19.7594
RPS6KA2	6.22557	7.81432	12.6477	0	8.21003	6.67409	7.9203	11.9754
ING3	66.9249	75.9105	74.6217	44.5216	90.3104	64.5162	71.2827	48.5004
VASH1	9.33836	8.93065	5.0591	16.7679	7.03717	3.70783	6.60025	13.1729
LMCD1	35.797	37.9553	45.5319	50.3036	45.7416	46.7186	35.6413	4.19139
WBSCR22	603.88	630.727	690.567	508.818	600.505	692.622	706.227	704.753
SEL1L	52.9174	52.4676	36.6784	71.6971	51.6059	45.2355	47.5218	26.3459
TRIP13	216.339	225.499	207.423	254.409	109.076	131.257	179.527	220.946
ATP6AP1	196.106	192.009	209.952	446.373	265.067	215.054	168.966	332.318
TCF3	42.0226	41.3043	43.0023	35.8486	30.4944	30.4042	52.802	41.9139
TRIB2	244.354	192.009	202.364	230.125	180.621	193.549	186.127	177.236
DAZAP1	18.6767	26.7919	29.0898	37.5832	29.3215	26.6964	26.401	67.0623
MBD3	24.9023	13.396	21.5012	49.7254	18.7658	23.7301	9.24035	26.3459
HLTF	515.166	583.841	469.231	485.69	501.985	464.961	397.335	428.121
FAM50A	210.113	185.311	251.69	146.864	227.535	218.02	260.05	122.748
FAM3A	21.7895	30.1409	36.6784	45.0998	31.6673	23.7301	29.0411	10.7779
CPSF1	24.9023	33.4899	22.7659	59.5549	31.6673	42.2692	36.9614	80.834
MYO3B	0	0	0	0	1.17286	0	0	14.3705
CYBRD1	107.391	85.9575	106.241	138.19	161.855	157.953	122.765	177.835
PDCD2	340.85	369.506	374.373	340.561	389.39	350.019	442.217	371.836
SLC6A15	0	2.23266	0	0	0	0	0	0
RDH11	452.91	418.624	473.025	496.676	513.713	478.31	409.215	869.415
PRKACA	4.66918	2.23266	2.52955	3.46922	4.69145	8.89878	2.6401	11.3766
LPHN1	15.5639	16.745	15.1773	16.1897	10.5558	13.3482	6.60025	2.99385
ACTN1	66.9249	64.7472	92.3285	206.997	44.5687	51.168	85.8032	86.2229
ZFYVE26	14.0075	14.5123	3.79432	13.2987	8.21003	12.6066	3.96015	5.9877
EPN2	40.4662	40.1879	18.9716	12.1423	31.6673	34.8536	29.0411	6.58647
PTPN18	32.6843	21.2103	25.2955	49.1472	42.223	30.4042	35.6413	69.4574
LIMS2	0	0	1.26477	0	1.17286	1.48313	0	0
SPEG	0	1.11633	0	0.578203	2.34572	1.48313	1.32005	0
LNX1	4.66918	3.34899	6.32387	4.62562	3.51859	6.67409	5.2802	7.18524
ALDH3A2	149.414	141.774	153.038	190.229	173.584	158.695	174.247	193.403
TFRC	524.504	483.371	509.704	733.739	487.91	530.219	554.421	951.446
SREBF1	17.1203	34.6063	18.9716	48.569	42.223	26.6964	25.0809	58.6795
AFF4	79.376	42.4206	46.7966	34.114	35.1859	51.168	44.8817	1.79631
UBE2D1	191.436	228.848	197.305	109.859	198.214	237.301	207.248	183.823
MPP5	93.3836	114.982	77.1512	99.4509	121.978	104.561	89.7634	63.4697
RHOBTB1	32.6843	21.2103	27.825	41.0524	37.5316	20.0223	21.1208	65.8647
SMC1A	454.467	414.159	374.373	296.618	436.305	380.423	388.095	218.551
HSD17B10	698.82	644.123	679.184	475.861	596.987	648.128	669.265	334.713
MARK2	10.8948	16.745	11.383	38.7396	11.7286	7.41565	13.2005	34.7287
HMMR	154.083	173.031	111.3	128.939	171.238	190.582	135.965	266.453
CHFR	21.7895	15.6286	29.0898	44.5216	29.3215	32.6289	26.401	15.568
TRHDE	0	0	1.26477	0	0	0	0	0
P4HA2	1.55639	3.34899	0	10.9859	2.34572	2.2247	2.6401	0
NFATC3	40.4662	35.7226	40.4728	72.8536	35.1859	31.8873	48.8418	94.0069
TRNT1	216.339	183.078	174.539	176.93	200.559	203.189	158.406	161.668
ACADVL	149.414	122.796	184.657	357.908	106.73	115.684	146.526	311.959
STK10	4.66918	7.81432	3.79432	5.78203	3.51859	2.96626	1.32005	0
FBXW11	52.9174	50.2349	34.1489	47.9908	53.9516	45.2355	42.2416	167.057
ACAP1	1.55639	1.11633	3.79432	0	2.34572	0	1.32005	0.59877
CRMP1	96.4964	87.0738	98.6524	191.385	58.6431	45.2355	104.284	128.137
EVC	4.66918	8.93065	1.26477	0	2.34572	5.93252	5.2802	2.39508
DERL2	188.324	194.242	187.187	146.864	191.176	176.493	172.926	191.008
SIDT1	0	0	0	0	0	0.741565	0	0
NDE1	24.9023	21.2103	25.2955	58.3985	23.4572	14.0897	36.9614	87.4205
MRVI1	0	0	0	0	0	1.48313	0	0
TMEM38A	24.9023	31.2573	25.2955	29.4883	19.9386	22.247	14.5205	32.9324
AP1M1	155.639	111.633	141.655	301.822	105.558	109.752	129.365	125.143
PVR	14.0075	10.047	8.85342	31.223	14.0743	14.8313	5.2802	40.1176
XRCC1	29.5715	58.0492	53.1205	71.6971	53.9516	48.9433	52.802	101.791
SCARB1	96.4964	140.658	159.362	331.31	140.743	131.999	139.925	398.182
MCM2	94.94	126.145	153.038	327.841	104.385	110.493	176.887	341.898
MOV10L1	0	0	0	0	0	0	3.96015	0
PANX2	0	0	1.26477	0	0	0	0	0
ALPK1	0	0	2.52955	0	0	0	0	0
LLGL2	0	1.11633	0	0	2.34572	2.96626	3.96015	0
PDE8A	9.33836	21.2103	21.5012	31.223	22.2844	20.7638	17.1606	33.5311
CLCN4	1.55639	0	1.26477	0	2.34572	0.741565	0	0
NLE1	62.2557	46.8859	67.033	57.8203	45.7416	48.2017	58.0822	105.982
SDHA	242.797	255.64	326.312	452.733	322.537	267.705	323.412	564.042
SMARCE1	331.512	376.204	350.342	322.637	364.76	332.221	359.053	305.373
GSDMB	0	2.23266	0	5.78203	0	2.96626	0	0
KDM5A	121.399	96.0045	122.683	113.906	129.015	134.965	146.526	121.55
ADAM11	0	0	0	0	0	1.48313	0	0
PPP2R3A	71.5941	51.3512	40.4728	39.3178	41.0502	40.7861	33.0012	14.3705
FERMT2	127.624	161.868	130.272	149.755	126.669	126.066	121.445	104.186
IGF2BP2	1.55639	0	5.0591	0	0	0	0	3.59262
MAP3K13	0	1.11633	0	0	1.17286	0	0	0
ST6GAL1	45.1354	45.7696	43.0023	43.9434	29.3215	32.6289	34.3213	46.7041
VDAC1P1	1.55639	0	0	2.31281	0	1.48313	1.32005	2.39508
FRY	1.55639	2.23266	0	4.04742	19.9386	13.3482	10.5604	1.19754
PICALM	65.3685	59.1655	48.0614	35.8486	48.0873	62.2915	54.122	46.1053
NSF	122.955	130.611	106.241	203.527	97.3475	110.493	125.405	121.55
GLI2	17.1203	20.094	16.4421	4.62562	18.7658	16.3144	10.5604	3.59262
CLASP1	77.8196	48.0022	56.9148	30.0665	52.7788	46.7186	52.802	40.1176
MRPS34	621.001	631.843	684.243	466.031	598.159	665.184	733.948	586.795
NOTCH3	59.1429	34.6063	44.2671	58.3985	53.9516	55.6174	56.7621	47.3029
CLNS1A	1081.69	1064.98	1162.33	759.18	1184.59	1113.83	1081.12	896.958
TEAD2	10.8948	13.396	11.383	17.3461	16.4201	13.3482	27.721	40.7164
EED	108.948	156.286	185.922	105.811	113.768	139.414	142.565	134.125
SNCB	0	0	0	0	0	0.741565	0	0
TSG101	547.85	574.911	623.534	424.401	546.554	506.489	542.54	241.903
C17orf85	102.722	84.8412	87.2694	97.1381	92.6561	73.415	73.9228	63.4697
CA12	28.0151	22.3266	29.0898	29.4883	45.7416	40.7861	39.6015	24.5496
MGLL	10.8948	14.5123	24.0307	23.1281	5.86431	3.70783	7.9203	0
BCS1L	91.8272	88.1902	135.331	125.47	98.5204	103.819	124.085	70.0561
NUAK1	1.55639	7.81432	6.32387	0	1.17286	2.96626	7.9203	20.957
DPP8	197.662	171.915	194.775	163.631	215.807	193.549	194.047	84.4266
SLC24A1	0	3.34899	2.52955	16.1897	3.51859	4.44939	7.9203	14.9693
ZNF532	29.5715	20.094	18.9716	27.7537	24.6301	33.3704	22.4408	29.9385
LMAN1	208.557	188.66	161.891	202.949	233.399	233.593	224.408	337.706
PTPLAD1	1097.26	1129.73	1040.91	1061.58	1020.39	1146.46	914.794	1183.77
IPCEF1	1.55639	0	0	0	0	0.741565	0	0
ZZEF1	10.8948	7.81432	10.1182	9.82945	10.5558	8.89878	15.8406	25.7471
ENO1	6157.09	6320.67	7476.08	7429.33	6456.6	6380.43	8625.2	8046.28
SLC12A1	0	2.23266	0	0	0	0.741565	0	0
C19orf10	513.61	521.327	550.177	459.671	466.799	435.299	497.659	341.299
ANO8	3.11279	2.23266	0	0.578203	1.17286	2.2247	2.6401	0
TUBE1	96.4964	77.0268	70.8273	84.9958	79.7546	85.28	87.1233	102.39
ARHGEF10L	4.66918	4.46532	6.32387	8.09484	8.21003	10.3819	9.24035	0
TXK	0	0	0	0	3.51859	0	0	0
KCNQ2	445.128	465.51	440.141	785.778	419.884	405.636	566.301	630.505
TACR2	1.55639	2.23266	1.26477	0	0	0.741565	0	0
ACTR6	233.459	256.756	260.543	138.769	201.732	218.762	192.727	177.236
TIPIN	169.647	177.497	129.007	81.5266	144.262	123.1	157.086	78.4389
SRI	1296.48	1338.48	1247.07	726.223	1348.79	1451.98	1173.52	843.667
EIF4G3	130.737	111.633	102.447	80.3702	132.533	144.605	124.085	142.507
NUP37	135.406	155.17	164.421	110.437	170.065	192.807	141.245	149.094
SEMA3A	23.3459	18.9776	12.6477	38.1614	53.9516	40.7861	9.24035	52.093
GTSE1	34.2406	35.7226	39.208	54.3511	24.6301	45.2355	39.6015	73.05
SEMA3C	3.11279	18.9776	8.85342	19.0807	15.2472	10.3819	7.9203	12.5742
TTC38	23.3459	17.8613	35.4137	41.6306	26.9758	25.2132	33.0012	85.6242
ACAT1	650.572	696.591	609.621	427.292	579.394	705.97	563.661	503.566
GRAMD4	4.66918	13.396	7.58864	19.6589	4.69145	8.89878	13.2005	20.957
CELSR1	15.5639	15.6286	22.7659	28.3319	17.5929	20.0223	15.8406	49.6979
WNT8B	0	0	0	0	1.17286	0	0	0
ZNF638	309.722	291.362	235.248	205.262	340.13	299.592	274.57	250.286
SLC25A40	40.4662	23.443	20.2364	28.9101	29.3215	26.6964	23.7609	35.3275
TIMM21	435.79	446.532	452.789	318.59	411.674	476.827	452.777	459.856
ADD2	43.579	52.4676	64.5035	80.9484	29.3215	45.9771	54.122	73.05
RASAL2	49.8046	29.0246	40.4728	43.3652	22.2844	20.7638	26.401	49.6979
VPS9D1	3.11279	7.81432	6.32387	4.62562	2.34572	3.70783	5.2802	0
ZNF37A	116.729	129.494	112.565	68.2279	121.978	137.931	106.924	72.4512
MARK3	150.97	135.076	144.184	210.466	161.855	152.021	163.686	265.255
SLC25A3	2192.96	1838.6	1965.46	1569.82	1821.45	1802.75	1738.51	1552.61
FNDC3B	155.639	168.566	126.477	117.375	286.178	236.559	196.687	106.581
FOSL2	0	1.11633	2.52955	0	4.69145	5.93252	0	0
CACNG4	1.55639	1.11633	1.26477	1.73461	0	2.96626	3.96015	0
FRYL	141.632	122.796	96.1228	77.4792	102.039	114.201	122.765	99.3959
TMEM131	59.1429	69.2125	50.591	52.0383	55.1245	58.5837	29.0411	37.1238
FSCN1	3.11279	12.2796	32.8841	34.6922	4.69145	9.64035	22.4408	34.7287
ACTB	5010.03	4849.34	6259.37	7691.25	5185.22	4935.86	7144.11	6778.08
MOCOS	0	0	1.26477	1.15641	0	1.48313	5.2802	1.19754
PLD1	18.6767	10.047	2.52955	10.9859	17.5929	14.8313	10.5604	16.7656
WDR62	7.78196	10.047	1.26477	12.7205	4.69145	4.44939	5.2802	13.1729
DLG1	63.8121	68.0962	68.2978	51.46	79.7546	88.9878	73.9228	14.3705
RAB7A	821.775	885.251	973.876	908.935	755.323	784.576	897.634	709.543
BCAP29	515.166	578.26	524.881	333.623	374.143	324.806	328.692	430.516
SEC31B	6.22557	1.11633	3.79432	20.2371	7.03717	5.93252	5.2802	0
SART3	96.4964	92.6555	93.5933	124.892	103.212	111.976	102.964	40.1176
TUBA3D	0	0	0	0	1.17286	0	0	0
EXOSC7	399.993	447.649	370.579	241.111	377.661	447.164	402.615	413.152
KIFAP3	351.745	410.81	275.721	396.647	368.279	344.828	419.776	546.079
MKRN2	150.97	120.564	173.274	189.072	170.065	173.526	138.605	276.033
MCM6	228.79	262.338	325.047	344.031	294.388	263.256	370.934	498.177
REXO2	175.872	166.333	170.744	112.171	110.249	169.818	166.326	137.717
RBM7	45.1354	49.1186	50.591	37.5832	32.8401	25.2132	33.0012	5.38893
RBMS2	7.78196	12.2796	10.1182	1.73461	14.0743	15.5729	13.2005	14.9693
BAZ2A	20.2331	20.094	20.2364	50.8818	37.5316	33.3704	38.2814	58.0807
PTPN23	10.8948	10.047	12.6477	7.51664	9.38289	14.0897	5.2802	0.59877
MLH1	116.729	99.3535	84.7399	176.93	116.113	123.841	91.0834	182.026
UNG	192.993	224.383	256.749	272.912	166.546	196.515	286.451	299.385
FMO4	4.66918	4.46532	2.52955	0	5.86431	1.48313	2.6401	0
KLHL20	32.6843	45.7696	46.7966	51.46	43.3959	40.7861	33.0012	13.7717
RGS11	0	0	0	0.578203	2.34572	1.48313	0	0
SLC46A1	9.33836	8.93065	17.7068	16.1897	14.0743	8.89878	9.24035	8.98156
PLXNA2	12.4511	5.58166	2.52955	10.4077	29.3215	18.5391	3.96015	13.1729
SPAG5	59.1429	80.3758	88.5342	183.868	85.6189	72.6734	88.4433	338.904
ANKRD13A	18.6767	24.5593	30.3546	27.7537	26.9758	19.2807	30.3611	32.3336
TPD52	169.647	151.821	135.331	89.0432	100.866	127.549	77.8829	105.384
ACACB	3.11279	4.46532	0	18.5025	2.34572	1.48313	1.32005	0
TRAF4	9.33836	7.81432	16.4421	19.6589	31.6673	12.6066	13.2005	14.9693
PAG1	49.8046	46.8859	43.0023	70.5407	59.8159	57.8421	42.2416	20.3582
GPATCH1	45.1354	42.4206	21.5012	36.4268	46.9145	40.0445	25.0809	16.1668
NT5C2	45.1354	46.8859	32.8841	56.0857	43.3959	38.5614	26.401	93.4082
MCAM	6.22557	10.047	10.1182	8.67304	4.69145	2.2247	7.9203	10.7779
GPC4	32.6843	29.0246	29.0898	86.1522	52.7788	31.8873	25.0809	41.3152
MBNL3	1.55639	0	13.9125	6.93843	0	0	0	0
CAMSAP3	0	1.11633	0	0.578203	0	0	0	0
RAP1GAP	3.11279	5.58166	3.79432	6.36023	2.34572	0.741565	1.32005	4.79016
XAB2	7.78196	8.93065	3.79432	12.1423	9.38289	7.41565	11.8804	2.39508
ARHGEF1	4.66918	5.58166	6.32387	24.2845	11.7286	8.89878	21.1208	32.9324
MAP2K7	1.55639	3.34899	1.26477	0.578203	4.69145	4.44939	5.2802	0
DGKD	17.1203	25.6756	20.2364	17.3461	8.21003	18.5391	17.1606	32.3336
CTTNBP2	96.4964	68.0962	31.6193	79.792	60.9888	61.5499	44.8817	20.3582
RARB	0	0	0	0	1.17286	1.48313	0	0
TOP2B	328.399	312.573	298.487	315.121	342.476	344.828	332.652	297.589
TM9SF3	387.542	347.179	368.049	344.031	358.896	331.48	294.371	565.239
NFKB2	3.11279	1.11633	1.26477	1.73461	3.51859	2.96626	2.6401	0
UBE2T	1024.11	1109.63	987.788	518.07	812.793	955.878	943.835	702.358
PPP1R12B	18.6767	33.4899	18.9716	21.3935	23.4572	17.7976	17.1606	25.7471
DNAJC10	189.88	165.217	131.536	226.655	246.301	220.986	158.406	272.441
GTF3C1	59.1429	56.9329	72.0921	47.9908	51.6059	72.6734	54.122	51.4943
USP33	147.857	164.101	144.184	185.025	192.349	171.302	165.006	207.175
PAK3	3.11279	2.23266	0	0.578203	1.17286	2.96626	1.32005	0
DCX	29.5715	40.1879	22.7659	13.2987	9.38289	11.865	11.8804	0
SNRPA	202.331	195.358	188.451	306.447	200.559	223.953	216.488	259.268
SPAG6	0	0	0	5.20383	0	0	0	0
EXOSC5	256.805	251.174	269.397	206.418	253.338	269.93	273.25	111.97
DYNC1I2	200.775	240.011	217.541	185.603	192.349	169.818	201.968	183.224
LRCH4	0	0	0	2.31281	0	0	0	2.99385
FAM76B	71.5941	61.3982	50.591	53.1947	46.9145	38.5614	47.5218	56.8832
SIRT6	15.5639	8.93065	10.1182	6.93843	3.51859	8.15722	7.9203	14.3705
POLD3	154.083	181.962	189.716	83.2612	131.361	145.347	162.366	162.866
ACTN2	21.7895	23.443	16.4421	20.8153	28.1487	8.89878	18.4807	40.7164
CAPZB	451.354	390.716	409.787	298.931	414.02	413.793	447.497	334.713
GPR137B	29.5715	29.0246	44.2671	45.0998	55.1245	43.7524	38.2814	59.877
NAALAD2	1.55639	0	1.26477	0	0	0.741565	0	0
JADE1	42.0226	63.6309	39.208	71.6971	71.5446	67.4824	50.1619	161.069
SLC25A43	23.3459	29.0246	12.6477	6.93843	25.803	20.7638	23.7609	28.741
UBE2A	171.203	199.823	211.217	146.864	193.522	173.526	211.208	156.279
FGFR1	161.865	174.148	203.629	180.977	225.189	204.672	194.047	174.242
SMC1B	0	2.23266	0	0	1.17286	0	0	2.99385
FBLN1	365.752	377.32	497.056	906.622	362.414	406.378	402.615	571.227
MAP2	687.926	589.423	519.822	607.691	609.888	589.544	549.141	358.663
PIAS2	119.842	83.7248	99.9171	72.8536	89.1375	85.28	83.1631	101.192
ARAF	40.4662	37.9553	58.1796	138.19	46.9145	38.5614	54.122	130.532
MCCC1	87.158	81.4922	69.5626	124.314	104.385	88.9878	66.0025	255.076
LAMP3	0	0	0	0	0	0.741565	0	0
FAP	0	0	1.26477	0	0	0	0	0
NEBL	1.55639	0	0	0	0	0	0	0
ACER3	48.2482	62.5145	45.5319	54.9293	55.1245	43.0108	48.8418	16.1668
UBE2K	186.767	161.868	172.009	116.797	178.275	193.549	167.646	123.347
PIK3C3	140.075	112.749	121.418	122.001	112.595	134.223	105.604	93.4082
N4BP2	96.4964	104.935	79.6808	64.7587	114.94	103.819	91.0834	77.8401
C12orf5	113.617	180.846	158.097	171.726	111.422	110.493	100.324	92.8094
TULP3	51.361	36.8389	37.9432	83.2612	111.422	114.943	125.405	304.175
SYNJ2	7.78196	10.047	5.0591	9.25124	9.38289	16.3144	9.24035	8.98156
PPP2R5C	238.128	240.011	231.454	237.641	277.968	281.053	271.93	367.645
PMS2P1	136.963	106.051	88.5342	90.7778	114.94	136.448	106.924	91.0131
GNB1	175.872	185.311	226.395	300.087	174.756	203.189	204.608	420.337
HOXA9	0	0	1.26477	0	0	0	7.9203	0
EDN1	12.4511	12.2796	0	1.15641	0	1.48313	5.2802	0
MLLT10	93.3836	88.1902	63.2387	36.4268	117.286	122.358	109.564	32.3336
ZCWPW1	10.8948	4.46532	13.9125	10.9859	9.38289	8.89878	9.24035	31.7348
ADCYAP1R1	14.0075	4.46532	5.0591	39.896	21.1115	20.0223	21.1208	25.1484
NRD1	311.279	346.063	287.104	477.596	300.253	277.345	310.212	402.374
VDAC3	1519.04	1648.82	1654.32	1066.78	1362.87	1508.34	1486.38	1380.17
PCM1	477.813	529.141	403.463	322.637	592.295	600.668	460.697	402.972
TNRC6C	32.6843	17.8613	39.208	26.0191	34.013	25.2132	36.9614	42.5127
CBFA2T2	37.3534	37.9553	35.4137	45.678	43.3959	35.5951	56.7621	26.3459
ITCH	79.376	89.3065	70.8273	71.6971	121.978	88.2463	69.9626	19.7594
TP53INP2	1.55639	1.11633	0	5.78203	2.34572	4.44939	0	2.99385
SDF4	144.745	123.913	158.097	367.159	182.966	127.549	163.686	208.372
TP73	0	1.11633	0	0	0	0	0	0
TOLLIP	49.8046	37.9553	44.2671	80.3702	45.7416	44.4939	73.9228	61.0746
UBE2D4	23.3459	25.6756	24.0307	29.4883	34.013	32.6289	34.3213	24.5496
CLUL1	0	0	0	0	0	0.741565	0	0
THOC1	207	238.895	180.863	117.375	233.399	253.615	217.808	97.0008
FKBP7	222.564	223.266	202.364	104.655	179.448	216.537	155.766	189.81
OSBPL6	18.6767	6.69799	7.58864	15.6115	3.51859	8.89878	9.24035	0
SLC1A3	244.354	276.85	212.482	286.789	403.464	318.132	264.01	335.311
XRCC5	2066.89	2194.71	2191.85	1929.46	2159.24	2355.95	2423.61	3153.72
LXN	0	0	0	0	0	0.741565	1.32005	0
MKNK1	23.3459	18.9776	27.825	28.9101	31.6673	14.8313	27.721	33.5311
REXO1	0	0	3.79432	2.31281	3.51859	1.48313	2.6401	0
SAR1A	412.444	362.808	349.078	334.201	328.401	336.671	380.174	401.775
CDC14A	17.1203	22.3266	8.85342	5.78203	26.9758	23.7301	17.1606	32.9324
RAPGEF3	0	3.34899	1.26477	0	0	0	0	0
SENP1	70.0377	79.2595	58.1796	63.6023	70.3717	65.2578	58.0822	138.915
DUSP13	0	0	0	0	0	0	1.32005	0
CIC	1.55639	3.34899	6.32387	6.36023	0	1.48313	2.6401	7.78401
LIPE	0	1.11633	0	0	1.17286	1.48313	1.32005	0.59877
FDFT1	3430.29	3270.85	3550.22	4549.88	2690.54	2757.14	3213	4191.39
PAFAH1B3	627.226	561.515	615.945	449.842	521.923	571.747	630.984	383.213
OPHN1	21.7895	21.2103	21.5012	37.005	24.6301	17.7976	11.8804	0
KIF22	160.308	185.311	178.333	374.097	204.078	229.144	220.448	377.824
LRRC16A	21.7895	26.7919	22.7659	15.6115	16.4201	25.9548	18.4807	10.1791
PGM1	32.6843	39.0716	29.0898	100.607	31.6673	30.4042	58.0822	232.922
DDX1	701.933	752.407	808.191	827.986	693.161	767.52	751.108	870.612
DNM2	6.22557	15.6286	17.7068	21.9717	15.2472	8.15722	9.24035	14.3705
EPB41L2	68.4813	70.3289	48.0614	64.1805	62.1617	71.1903	51.4819	92.2106
MOXD1	12.4511	5.58166	122.683	0	1.17286	2.96626	2.6401	0
STX7	35.797	42.4206	104.976	50.8818	62.1617	33.3704	54.122	44.309
RABL2B	24.9023	30.1409	30.3546	58.9767	32.8401	17.056	22.4408	82.0315
KEAP1	74.7069	59.1655	64.5035	178.665	78.5817	50.4264	120.125	73.05
DDX43	20.2331	11.1633	12.6477	11.5641	11.7286	20.0223	1.32005	1.79631
SLC35C2	52.9174	55.8166	69.5626	138.769	69.1988	48.9433	67.3225	124.544
CRYBG3	76.2633	39.0716	17.7068	80.9484	92.6561	75.6397	54.122	26.9447
EPHA6	0	0	0	0	2.34572	0	0	0
RFX3	196.106	193.125	177.068	130.674	206.424	167.594	154.446	124.544
RIF1	252.136	254.523	242.837	220.873	245.128	237.301	213.848	128.736
RAB21	40.4662	35.7226	51.8557	54.9293	24.6301	25.2132	38.2814	11.3766
SLC4A4	77.8196	65.8635	45.5319	59.5549	64.5074	60.0668	36.9614	78.4389
SMARCA2	4.66918	7.81432	6.32387	2.89101	8.21003	1.48313	5.2802	0
SESN1	43.579	62.5145	39.208	135.878	41.0502	34.112	31.6812	277.829
MID2	0	1.11633	1.26477	15.6115	3.51859	4.44939	2.6401	13.7717
SRCAP	0	1.11633	2.52955	2.31281	2.34572	2.96626	1.32005	1.19754
KIAA0020	375.091	375.087	452.789	338.249	377.661	387.097	401.295	322.138
CPB2	0	1.11633	0	0	1.17286	1.48313	1.32005	2.99385
CHRNA3	0	1.11633	2.52955	0.578203	1.17286	1.48313	0	0
KCNN2	3.11279	5.58166	1.26477	1.73461	11.7286	2.96626	5.2802	14.3705
CNOT4	54.4738	70.3289	59.4444	95.9817	76.236	64.5162	67.3225	29.9385
PSEN1	76.2633	107.168	106.241	174.617	131.361	101.594	125.405	159.273
CPOX	7.78196	10.047	10.1182	11.5641	21.1115	10.3819	11.8804	32.9324
CLDND1	301.94	346.063	408.522	204.684	250.992	179.459	246.849	232.323
MOK	7.78196	6.69799	25.2955	31.8012	15.2472	11.865	9.24035	20.957
HSP90AA1	5081.62	5829.48	5429.67	3703.39	3605.38	4373.01	4655.81	2906.43
RBL1	45.1354	43.5369	40.4728	24.2845	38.7044	36.3367	46.2017	37.7225
DLGAP4	20.2331	21.2103	16.4421	21.9717	10.5558	20.7638	18.4807	14.3705
IGSF9B	0	0	0	3.46922	0	0.741565	3.96015	0
CROCCP3	0	5.58166	5.0591	2.89101	5.86431	2.2247	0	0
NDC80	238.128	277.966	174.539	253.831	254.511	265.48	186.127	178.434
AP4E1	20.2331	12.2796	12.6477	12.7205	14.0743	9.64035	5.2802	44.309
RSBN1	57.5865	39.0716	35.4137	34.6922	49.2602	48.2017	30.3611	88.618
MAGI3	7.78196	8.93065	5.0591	12.7205	8.21003	5.19096	7.9203	0
CXCL2	1.55639	0	0	1.73461	2.34572	0.741565	0	0
COL4A4	1.55639	0	1.26477	0	3.51859	0	0	0
TCF7	3.11279	2.23266	0	4.62562	0	0	0	0
OSTM1	124.511	88.1902	84.7399	143.972	93.8289	86.7631	108.244	119.754
PCNP	460.692	450.998	474.29	323.794	432.786	478.31	443.537	596.375
EXD2	34.2406	32.3736	32.8841	68.8061	42.223	38.5614	42.2416	41.3152
ARG2	0	3.34899	5.0591	9.82945	4.69145	2.2247	3.96015	4.79016
MEF2C	163.421	157.403	177.068	119.688	90.3104	102.336	139.925	71.2537
PTPRC	0	0	0	0	0	0.741565	0	0
PKP1	0	0	0	0	0	0.741565	0	0
UBA5	101.166	100.47	110.035	145.129	110.249	137.19	133.325	106.581
STK17B	4.66918	7.81432	7.58864	12.7205	8.21003	4.44939	7.9203	1.79631
CDC14B	14.0075	36.8389	26.5603	4.04742	17.5929	14.8313	10.5604	28.741
ZNF510	35.797	25.6756	17.7068	34.6922	30.4944	13.3482	7.9203	14.9693
ZNF506	1.55639	4.46532	2.52955	1.15641	5.86431	4.44939	2.6401	1.19754
JMJD4	6.22557	5.58166	3.79432	17.9243	11.7286	5.93252	3.96015	5.9877
DUSP12	438.903	450.998	459.113	348.078	446.86	431.591	500.299	344.293
AACS	6.22557	17.8613	17.7068	17.3461	15.2472	11.865	19.8007	20.957
KIAA0141	40.4662	36.8389	37.9432	81.5266	42.223	32.6289	29.0411	56.8832
CADPS2	0	0	2.52955	0	0	0	1.32005	0
PCDHB4	0	0	0	1.73461	2.34572	0.741565	0	0
PCDHA6	0	1.11633	0	0	0	0	0	0
HSPB11	119.842	133.96	127.742	63.0241	103.212	105.302	124.085	100.593
PHLPP1	12.4511	16.745	16.4421	15.0333	24.6301	18.5391	23.7609	0
ATP8B1	3.11279	4.46532	32.8841	1.73461	12.9015	1.48313	2.6401	0
IL12RB2	0	0	12.6477	0	0	0.741565	0	0
SMARCD3	135.406	137.309	134.066	247.471	147.781	112.718	168.966	171.248
WDR70	79.376	110.517	92.3285	106.968	105.558	118.65	125.405	140.711
MPP4	0	0	0	0	0	0.741565	0	0
STRADB	197.662	176.38	258.014	182.134	234.572	214.312	260.05	228.73
BZW1	558.745	581.609	642.505	515.757	623.962	656.285	690.386	532.307
PGR	14.0075	10.047	17.7068	4.04742	4.69145	8.15722	17.1606	0
C1QTNF3	7.78196	8.93065	2.52955	35.2704	21.1115	19.2807	17.1606	14.3705
ME2	252.136	281.315	285.839	309.338	232.227	263.997	285.131	306.57
C5orf22	113.617	100.47	117.624	169.413	91.4832	120.875	130.685	277.231
CCNT2	168.09	171.915	141.655	183.868	93.8289	123.841	149.166	180.829
FAM135A	40.4662	33.4899	21.5012	46.8344	46.9145	51.168	36.9614	53.2906
EPB41L3	1.55639	12.2796	5.0591	12.1423	8.21003	14.0897	2.6401	8.38279
COBLL1	23.3459	29.0246	16.4421	26.5973	18.7658	14.8313	13.2005	8.38279
KCNK2	43.579	45.7696	43.0023	115.641	22.2844	40.0445	22.4408	17.9631
TRAF5	42.0226	69.2125	43.0023	56.0857	58.6431	51.9096	34.3213	74.8463
MRPL22	566.527	589.423	619.739	283.319	485.565	482.759	521.42	382.015
GEMIN5	110.504	118.331	110.035	150.911	110.249	109.01	109.564	126.341
OPRK1	0	2.23266	5.0591	0	1.17286	3.70783	6.60025	0
NFE2L1	9.33836	14.5123	15.1773	23.1281	19.9386	21.5054	26.401	7.78401
SEMA5B	4.66918	14.5123	13.9125	14.4551	11.7286	9.64035	14.5205	8.98156
GSK3B	51.361	53.5839	59.4444	54.9293	59.8159	65.2578	76.5629	37.7225
ITGB5	462.249	487.837	478.085	1121.71	368.279	331.48	472.578	696.37
ERC1	70.0377	101.586	67.033	64.7587	111.422	76.3812	84.4832	67.6611
XPO1	191.436	210.987	196.04	183.868	168.892	190.582	168.966	155.68
RNF13	298.827	361.691	316.193	292.571	397.6	408.603	326.052	270.045
TRPM3	46.6918	48.0022	44.2671	27.1755	56.2974	53.3927	58.0822	32.9324
PALB2	70.0377	84.8412	35.4137	84.9958	78.5817	80.8306	71.2827	23.9508
DOPEY1	9.33836	15.6286	8.85342	26.0191	16.4201	16.3144	10.5604	27.5434
LYRM2	442.016	405.228	398.404	228.39	336.611	308.491	360.374	271.243
BCKDHB	77.8196	83.7248	88.5342	79.792	109.076	88.2463	112.204	123.945
KAT6A	96.4964	82.6085	51.8557	44.5216	75.0631	99.3698	76.5629	20.957
ZCCHC6	48.2482	48.0022	55.6501	67.0715	72.7174	58.5837	44.8817	19.7594
ULK2	24.9023	27.9083	26.5603	38.1614	28.1487	27.4379	22.4408	17.9631
TNPO1	205.444	185.311	180.863	111.015	106.73	144.605	200.648	135.921
PLOD1	68.4813	70.3289	83.4751	220.295	100.866	97.8866	92.4035	176.637
P2RX5	10.8948	7.81432	8.85342	6.36023	7.03717	8.15722	9.24035	2.39508
ITGAE	214.782	237.779	228.924	142.238	204.078	246.2	249.489	131.729
DIS3	175.872	167.45	161.891	116.797	160.682	154.987	162.366	155.68
PIBF1	119.842	102.702	107.506	109.859	145.435	137.931	73.9228	65.8647
TDRD3	76.2633	59.1655	53.1205	76.901	75.0631	86.0216	64.6824	77.2414
NUFIP1	70.0377	80.3758	70.8273	69.9625	56.2974	55.6174	59.4022	68.2598
PDS5B	169.647	175.264	206.158	158.428	188.831	163.886	191.407	191.607
OXCT1	211.669	241.128	180.863	327.841	242.782	205.414	211.208	388.602
RRAGB	34.2406	36.8389	25.2955	42.2088	37.5316	31.8873	23.7609	54.4881
CYLD	20.2331	22.3266	15.1773	41.6306	41.0502	26.6964	17.1606	50.2967
SLC27A5	57.5865	59.1655	56.9148	42.787	80.9275	99.3698	67.3225	63.4697
ZNF324	10.8948	6.69799	10.1182	4.04742	11.7286	6.67409	13.2005	27.5434
ZNF671	12.4511	5.58166	3.79432	16.7679	8.21003	8.89878	1.32005	0
ZNF416	32.6843	16.745	13.9125	42.787	29.3215	19.2807	26.401	23.352
ZNF586	32.6843	33.4899	46.7966	57.2421	35.1859	48.2017	50.1619	23.9508
ZNF446	3.11279	3.34899	8.85342	5.78203	2.34572	5.19096	1.32005	14.9693
ZNF264	18.6767	7.81432	6.32387	21.9717	11.7286	10.3819	11.8804	4.79016
RPS5	2733.03	2681.43	2585.2	1440.3	2446.59	2613.28	2378.73	1407.71
FAT1	107.391	104.935	134.066	122.001	130.188	142.381	117.484	37.7225
YTHDC1	79.376	118.331	123.948	61.8677	102.039	123.841	130.685	89.2168
CHMP2B	124.511	155.17	125.213	126.048	106.73	109.752	96.3636	128.137
SMAP2	85.6016	72.5615	87.2694	148.598	64.5074	52.6511	100.324	125.742
PPIE	291.045	306.991	306.075	268.864	269.758	348.536	323.412	283.218
ZMPSTE24	404.662	497.884	427.494	319.746	450.379	444.939	382.814	432.911
STARD7	336.181	299.177	376.903	712.346	344.821	312.199	460.697	667.03
NOA1	48.2482	42.4206	49.3262	78.0574	21.1115	24.4717	25.0809	104.186
REST	308.166	275.734	266.867	252.675	341.303	307.008	269.29	255.675
HAL	0	0	0	0	0	0	1.32005	0
SSH1	17.1203	25.6756	12.6477	42.2088	17.5929	13.3482	14.5205	20.957
GSTP1	3445.85	3227.31	3352.92	2039.32	2602.58	2622.92	3062.52	1577.76
APLP2	571.196	523.559	642.505	813.531	837.423	688.173	740.548	1107.73
KIAA1467	17.1203	4.46532	2.52955	16.7679	10.5558	15.5729	7.9203	2.39508
SLCO1A2	1.55639	0	0	0	0	0	0	0
WBP11	242.797	248.942	258.014	291.414	274.45	272.896	269.29	408.96
EIF3I	1850.55	1758.22	2022.37	1312.52	1753.43	1761.96	1895.59	1402.92
NKAIN1	28.0151	31.2573	36.6784	76.3228	35.1859	34.8536	36.9614	105.982
COL16A1	0	3.34899	0	0	0	0	1.32005	0
TXLNA	73.1505	77.0268	92.3285	72.8536	92.6561	83.0553	75.2428	91.0131
NCOA1	43.579	33.4899	39.208	41.0524	39.8773	52.6511	42.2416	111.371
AGBL5	31.1279	27.9083	51.8557	116.219	57.4702	43.0108	44.8817	142.507
EFR3B	32.6843	29.0246	26.5603	46.8344	36.3587	21.5054	21.1208	1.19754
KIF3C	23.3459	15.6286	13.9125	25.4409	19.9386	17.056	17.1606	0.59877
RAB10	280.151	282.432	313.664	376.988	290.87	295.143	336.613	400.577
HADHA	566.527	536.955	615.945	924.546	550.072	537.635	516.139	867.618
MAPRE3	4.66918	3.34899	2.52955	3.46922	1.17286	0.741565	1.32005	0
CAD	59.1429	65.8635	70.8273	68.8061	48.0873	69.7071	55.4421	47.3029
CD59	60.6993	74.7942	92.3285	60.1331	48.0873	40.7861	97.6837	38.9201
CD82	1.55639	0	1.26477	0	0	0	1.32005	0
BCORL1	4.66918	1.11633	1.26477	4.04742	4.69145	2.96626	9.24035	0
ATRX	597.655	507.931	569.148	325.528	659.148	626.623	551.781	390.398
TAF9	289.489	409.694	289.633	133.565	233.399	299.592	299.651	219.749
MYNN	76.2633	84.8412	45.5319	48.569	72.7174	86.0216	79.203	69.4574
SCAMP1	266.143	236.662	202.364	183.868	158.336	186.133	167.646	247.891
PREP	104.278	122.796	166.95	281.585	117.286	110.493	187.447	229.329
HACE1	17.1203	16.745	11.383	20.2371	14.0743	10.3819	7.9203	8.98156
SEH1L	200.775	216.568	230.189	233.594	248.647	204.672	236.289	398.182
WDR47	28.0151	26.7919	32.8841	104.655	22.2844	17.7976	26.401	31.1361
WDFY1	60.6993	53.5839	61.9739	94.2471	70.3717	57.8421	60.7223	163.464
OVGP1	0	0	2.52955	0	1.17286	2.96626	1.32005	0
SLC25A24	1.55639	0	0	0	0	0	1.32005	0
MAP3K4	52.9174	36.8389	29.0898	29.4883	45.7416	39.303	36.9614	43.7102
PILRA	0	0	1.26477	0	2.34572	0.741565	0	0
IGSF9	10.8948	8.93065	10.1182	25.4409	9.38289	11.865	10.5604	19.7594
ZNF213	9.33836	4.46532	5.0591	12.1423	7.03717	2.96626	0	0
AKR1B1	826.445	771.385	832.221	791.56	687.297	679.274	802.59	714.333
CPNE3	219.451	189.776	192.246	249.784	185.312	206.155	157.086	273.039
RRN3	90.2708	96.0045	86.0046	156.693	121.978	91.9541	109.564	134.125
CTTN	57.5865	70.3289	79.6808	142.816	66.8531	72.6734	108.244	102.989
WNT11	0	0	0	0	3.51859	1.48313	0	0
MTIF2	146.301	131.727	108.771	106.389	157.163	150.538	133.325	229.928
DDHD2	93.3836	90.4228	123.948	128.361	132.533	115.684	108.244	274.836
TTC39A	0	0	5.0591	0	4.69145	2.96626	3.96015	0
EPS15	68.4813	63.6309	50.591	69.3843	77.4089	68.9656	60.7223	73.05
ORC1	21.7895	21.2103	41.7375	46.8344	31.6673	23.7301	38.2814	52.093
MGST2	14.0075	18.9776	18.9716	6.36023	21.1115	21.5054	10.5604	20.957
CHERP	9.33836	11.1633	8.85342	15.6115	1.17286	11.865	10.5604	14.3705
ATG16L1	21.7895	31.2573	35.4137	41.0524	26.9758	28.1795	33.0012	62.8709
USP40	43.579	25.6756	40.4728	50.3036	44.5687	27.4379	48.8418	32.9324
POMGNT1	90.2708	75.9105	98.6524	255.566	90.3104	86.7631	96.3636	110.773
RAD54L	9.33836	10.047	6.32387	23.1281	11.7286	3.70783	7.9203	47.9016
MAST2	12.4511	12.2796	11.383	31.8012	17.5929	20.0223	10.5604	35.3275
DNAJA1	1839.66	1931.25	1728.95	1292.28	1568.12	1594.37	1886.35	1268.79
B4GALT1	1.55639	2.23266	2.52955	0	2.34572	2.96626	0	7.18524
CHMP5	533.843	602.819	493.262	369.472	467.972	510.197	469.938	410.756
NFX1	76.2633	61.3982	72.0921	138.769	91.4832	67.4824	96.3636	59.2783
AQP6	0	0	0	0	1.17286	0	1.32005	0
DIMT1	445.128	486.72	470.496	301.244	415.193	468.669	421.096	405.966
IPO11	71.5941	89.3065	96.1228	110.437	102.039	110.493	100.324	192.804
FOLH1	31.1279	24.5593	15.1773	56.0857	8.21003	11.865	13.2005	13.1729
EIF2AK1	249.023	285.781	302.281	442.325	310.808	276.604	311.532	470.634
EPDR1	40.4662	60.2819	50.591	94.8253	36.3587	41.5277	62.0423	21.5557
SNX10	3.11279	5.58166	3.79432	2.89101	1.17286	1.48313	3.96015	0
SEPHS1	275.482	248.942	294.692	242.267	247.474	278.829	281.171	284.416
MRPL28	280.151	255.64	328.841	371.206	249.82	301.817	372.254	261.663
HBQ1	18.6767	20.094	21.5012	7.51664	14.0743	35.5951	22.4408	25.1484
ITPKC	7.78196	4.46532	11.383	15.6115	7.03717	8.89878	5.2802	1.19754
FAT2	1.55639	0	0	0	0	0	0	0
RBM22	155.639	154.054	173.274	178.665	213.461	175.751	195.367	159.273
TMED2	798.43	829.434	899.254	919.921	857.362	802.374	978.157	1113.71
ERO1LB	18.6767	20.094	11.383	20.2371	30.4944	21.5054	14.5205	44.9078
ZFAND6	747.069	792.595	796.808	510.553	916.005	907.676	929.315	635.894
TXLNG	130.737	122.796	146.714	101.764	130.188	162.403	163.686	114.365
LAT2	0	0	1.26477	0	0	0	0	0.59877
HUWE1	141.632	132.843	130.272	104.077	127.842	154.246	121.445	149.693
ZW10	52.9174	62.5145	73.3569	83.8394	77.4089	63.7746	91.0834	77.8401
ALG9	7.78196	10.047	3.79432	2.89101	10.5558	10.3819	6.60025	16.7656
ACOX3	21.7895	42.4206	21.5012	67.6497	32.8401	25.2132	40.9215	88.0192
MTMR2	239.685	217.685	221.335	298.931	221.671	228.402	250.809	279.027
PPP1R15A	12.4511	5.58166	3.79432	12.7205	18.7658	10.3819	9.24035	0
HSD17B14	6.22557	13.396	7.58864	1.15641	7.03717	9.64035	2.6401	0
TRIP6	62.2557	49.1186	43.0023	94.8253	85.6189	48.2017	77.8829	32.9324
ACHE	0	1.11633	0	0	0	0	0	0.59877
FTL	4018.61	4076.84	4224.35	2645.86	3739.08	3835.38	3510.01	2487.89
SRRT	96.4964	96.0045	99.9171	101.185	107.903	100.853	141.245	125.143
BAX	40.4662	33.4899	29.0898	89.0432	25.803	34.112	21.1208	50.8955
NLK	18.6767	13.396	10.1182	12.7205	9.38289	14.0897	11.8804	0
PIGS	71.5941	59.1655	102.447	163.053	98.5204	91.2125	109.564	238.909
ADAMTS2	1.55639	0	1.26477	0	3.51859	2.96626	1.32005	11.9754
ATXN7L3	9.33836	2.23266	3.79432	8.67304	7.03717	5.93252	6.60025	10.1791
PGS1	24.9023	32.3736	30.3546	35.8486	43.3959	19.2807	25.0809	34.7287
PSMC5	754.851	678.729	722.186	532.525	742.421	694.105	737.908	581.406
UIMC1	144.745	121.68	178.333	116.797	201.732	190.582	161.046	159.273
MMP2	4.66918	1.11633	0	13.2987	4.69145	2.2247	2.6401	0
MT3	65.3685	62.5145	49.3262	17.9243	17.5929	25.9548	14.5205	6.58647
GNAO1	0	1.11633	0	0	1.17286	0	0	0
OGFOD1	144.745	158.519	156.832	200.058	134.879	158.695	157.086	259.866
SH3BP2	14.0075	16.745	20.2364	13.2987	12.9015	7.41565	14.5205	1.19754
NOP14	46.6918	41.3043	49.3262	43.3652	52.7788	58.5837	52.802	58.0807
ADD1	172.76	171.915	126.477	225.499	165.373	150.538	141.245	74.8463
L2HGDH	23.3459	24.5593	35.4137	34.114	38.7044	28.921	27.721	61.6733
TXNDC16	32.6843	34.6063	30.3546	28.9101	35.1859	39.303	14.5205	64.0684
C14orf166	1030.33	990.186	1006.76	623.303	851.498	988.507	963.636	865.822
NID2	6.22557	4.46532	1.26477	0	4.69145	2.96626	1.32005	0.59877
GMCL1	54.4738	53.5839	74.6217	80.3702	68.026	65.9993	56.7621	88.0192
SF3B2	160.308	161.868	154.302	165.366	157.163	192.065	183.487	199.989
KLHL42	84.0452	64.7472	69.5626	34.6922	55.1245	62.2915	69.9626	44.9078
GNAS	1243.56	1304.99	1440.58	1472.1	1387.5	1297.74	1415.09	1221.49
DNM1L	224.121	252.291	271.926	310.495	253.338	272.896	270.61	355.67
ERGIC2	269.256	285.781	231.454	137.034	214.634	204.672	163.686	160.47
AURKA	230.346	227.732	177.068	254.987	222.844	264.739	274.57	308.367
PIR	0	0	0	0	0	0	1.32005	0
AAMDC	49.8046	49.1186	40.4728	23.7063	55.1245	37.0783	34.3213	22.1545
RFX2	34.2406	26.7919	26.5603	41.0524	28.1487	37.8198	44.8817	35.3275
METTL2A	96.4964	83.7248	91.0637	96.5599	92.6561	97.8866	91.0834	98.1983
ALG6	149.414	133.96	101.182	139.347	152.472	152.021	126.725	31.7348
CNOT3	10.8948	7.81432	8.85342	17.3461	16.4201	5.93252	7.9203	5.38893
PTPN4	49.8046	48.0022	34.1489	67.6497	55.1245	53.3927	35.6413	4.79016
DDX18	286.376	323.736	331.371	213.357	328.401	335.929	344.533	279.626
KHSRP	10.8948	10.047	3.79432	8.67304	7.03717	13.3482	17.1606	17.3643
GNA11	6.22557	13.396	16.4421	16.7679	18.7658	11.1235	9.24035	25.1484
ASAP3	6.22557	10.047	12.6477	14.4551	3.51859	11.1235	15.8406	35.9262
EDEM2	38.9098	52.4676	58.1796	95.9817	75.0631	51.9096	47.5218	41.9139
DNMT3B	6.22557	3.34899	3.79432	19.6589	2.34572	2.2247	3.96015	19.7594
TPX2	221.008	256.756	211.217	425.557	173.584	210.605	232.329	646.073
PDRG1	105.835	113.866	79.6808	109.28	86.7918	106.044	93.7235	59.2783
EPB41L1	6.22557	5.58166	0	0	1.17286	1.48313	1.32005	0
DOCK9	10.8948	3.34899	7.58864	4.62562	12.9015	10.3819	6.60025	0
ANKRD10	214.782	166.333	160.626	83.2612	194.695	199.481	192.727	113.168
TGDS	108.948	145.123	117.624	111.015	84.446	97.1451	67.3225	79.0377
DOCK3	28.0151	24.5593	18.9716	18.5025	37.5316	30.4042	22.4408	60.4758
C3orf18	3.11279	11.1633	7.58864	16.1897	5.86431	5.93252	3.96015	0
COQ9	364.196	350.528	297.222	422.666	411.674	324.064	356.413	310.163
KIF9	90.2708	82.6085	93.5933	58.9767	79.7546	92.6957	68.6426	81.4328
ARHGAP28	6.22557	4.46532	8.85342	8.67304	10.5558	9.64035	13.2005	31.1361
CRLS1	247.466	274.617	330.106	219.139	258.03	288.469	283.811	282.62
PPP1R13B	3.11279	1.11633	0	0.578203	1.17286	2.96626	2.6401	0
ATRN	23.3459	13.396	18.9716	13.2987	36.3587	27.4379	26.401	22.7533
SMOX	7.78196	5.58166	10.1182	28.3319	8.21003	10.3819	14.5205	0
FKBP1A	90.2708	94.8881	101.182	62.4459	96.1747	99.3698	89.7634	95.2045
NSFL1C	140.075	130.611	153.038	189.072	132.533	135.706	174.247	207.175
SLC4A11	1.55639	3.34899	0	29.4883	2.34572	4.44939	3.96015	8.98156
C20orf194	17.1203	17.8613	11.383	36.4268	21.1115	15.5729	18.4807	6.58647
ZNF343	12.4511	12.2796	11.383	21.9717	10.5558	8.89878	9.24035	30.5373
EBF4	0	0	0	0	0	0	1.32005	0
CPXM1	35.797	46.8859	31.6193	63.0241	35.1859	21.5054	43.5616	85.0254
MAVS	14.0075	15.6286	10.1182	28.3319	22.2844	19.2807	14.5205	43.1115
XRN2	350.188	384.018	426.229	309.917	319.018	329.255	438.256	401.775
KIZ	54.4738	66.9799	113.83	27.7537	131.361	82.3138	155.766	32.9324
DYNLL1	2319.03	2307.46	2027.43	1296.91	1961.02	2056.36	2172.8	1492.14
TESC	0	0	0	0	0	0	2.6401	0
SNX5	312.835	348.295	285.839	315.699	406.983	374.491	336.613	346.688
RPL6	1120.6	1140.89	1114.27	827.408	984.031	1172.41	910.834	898.754
MAPKAPK5	56.0301	68.0962	77.1512	96.5599	134.879	114.943	114.844	137.717
P2RX7	7.78196	6.69799	2.52955	9.82945	7.03717	3.70783	11.8804	32.9324
ESF1	203.887	185.311	166.95	80.9484	166.546	197.256	138.605	137.118
RBBP9	46.6918	31.2573	50.591	62.4459	36.3587	45.2355	34.3213	126.939
ANAPC5	672.362	608.4	713.333	916.451	639.21	619.949	735.268	813.729
SLC23A2	26.4587	24.5593	24.0307	25.4409	14.0743	25.2132	15.8406	4.79016
SLC8B1	0	0	0	4.04742	0	2.2247	1.32005	0
TMEM230	922.941	916.508	876.488	590.345	971.129	972.192	859.352	599.369
DZANK1	9.33836	7.81432	3.79432	2.89101	5.86431	11.1235	3.96015	17.9631
KDM2B	28.0151	14.5123	17.7068	16.7679	22.2844	17.7976	18.4807	12.5742
CFAP61	3.11279	0	6.32387	8.09484	0	4.44939	1.32005	0.59877
TASP1	71.5941	66.9799	75.8864	61.2895	79.7546	65.2578	75.2428	37.1238
OAS1	0	0	0	0	2.34572	0.741565	1.32005	10.7779
GCN1L1	82.4888	59.1655	48.0614	63.6023	72.7174	59.3252	80.523	31.7348
RPLP0	3153.25	3040.89	2964.63	2480.49	3812.97	3735.26	3154.92	2914.81
PXN	1.55639	2.23266	2.52955	7.51664	1.17286	2.96626	2.6401	4.19139
SIRT4	28.0151	12.2796	10.1182	10.9859	14.0743	12.6066	15.8406	35.9262
RPH3A	0	0	0	0	0	0	1.32005	0
KIF16B	15.5639	18.9776	11.383	30.0665	25.803	22.9885	10.5604	20.957
TRMT6	129.181	98.2371	147.979	83.8394	114.94	132.74	145.205	66.4635
PEBP1	1813.2	1781.66	2228.53	1689.51	1719.42	1758.99	2059.28	1680.15
TBX5	71.5941	74.7942	69.5626	48.569	73.8903	65.9993	71.2827	158.075
BRAP	90.2708	61.3982	88.5342	131.252	80.9275	68.224	110.884	108.377
ERP29	118.286	145.123	137.86	199.48	119.632	134.223	134.645	255.675
FUS	115.173	121.68	107.506	141.66	121.978	134.223	143.885	146.1
IGBP1	143.188	117.215	112.565	88.465	134.879	126.066	128.045	108.377
ZNF302	87.158	89.3065	68.2978	71.6971	127.842	109.752	102.964	126.341
GRAMD1A	9.33836	16.745	16.4421	46.8344	26.9758	22.9885	17.1606	29.3397
HEPH	0	0	0	0	1.17286	0	2.6401	0
CDIP1	9.33836	10.047	15.1773	24.2845	4.69145	8.15722	27.721	14.3705
CMTM1	0	0	0	0.578203	0	0	0	0
KCNH4	1.55639	0	0	1.73461	0	0	0	0
GANAB	46.6918	46.8859	25.2955	128.939	32.8401	28.1795	60.7223	234.718
GMIP	0	2.23266	2.52955	16.1897	1.17286	2.96626	2.6401	8.98156
RBM41	68.4813	64.7472	78.416	37.005	56.2974	54.1343	80.523	34.7287
BIRC5	256.805	294.711	258.014	305.291	310.808	366.333	384.134	722.117
LAG3	0	1.11633	1.26477	0	0	0	1.32005	0
MLF2	888.7	739.011	895.46	1078.35	734.211	675.566	851.432	668.827
OTUB2	6.22557	3.34899	2.52955	5.78203	1.17286	5.93252	3.96015	0
DDX24	305.053	303.642	351.607	499.567	285.005	331.48	335.293	521.529
ZBTB25	34.2406	39.0716	35.4137	26.5973	41.0502	42.2692	34.3213	28.741
NECAP1	82.4888	65.8635	67.033	145.129	95.0018	76.3812	60.7223	183.224
ARHGAP4	0	0	0	0	0	1.48313	0	2.39508
DHX32	91.8272	84.8412	118.889	172.883	93.8289	86.0216	117.484	100.593
RCOR1	23.3459	25.6756	25.2955	12.1423	12.9015	21.5054	17.1606	15.568
GPATCH2L	98.0528	81.4922	88.5342	112.171	82.1003	83.7969	71.2827	56.8832
LTBP4	21.7895	18.9776	15.1773	21.3935	22.2844	23.7301	27.721	18.5619
BLVRB	34.2406	33.4899	26.5603	24.8627	25.803	17.056	25.0809	4.19139
SLC9A1	0	6.69799	1.26477	19.0807	4.69145	3.70783	3.96015	0
SPTLC1	135.406	122.796	141.655	120.266	191.176	153.504	135.965	201.786
PAPOLA	249.023	223.266	177.068	159.006	209.942	227.661	238.929	177.835
CCNK	32.6843	17.8613	30.3546	5.20383	30.4944	27.4379	23.7609	5.38893
PCBP4	82.4888	68.0962	75.8864	183.868	51.6059	53.3927	64.6824	61.6733
YPEL3	43.579	75.9105	70.8273	31.223	62.1617	44.4939	47.5218	9.58033
MRPS33	241.241	243.36	268.132	161.319	220.498	218.762	209.888	235.317
NDUFB2	448.241	449.881	442.671	232.438	417.539	389.322	374.894	248.49
NUDC	905.821	883.018	905.578	964.442	910.141	937.339	1012.48	722.716
MAEA	154.083	139.541	192.246	298.353	166.546	180.942	232.329	252.082
STRN4	32.6843	25.6756	43.0023	96.5599	43.3959	34.8536	42.2416	64.6672
LYZ	0	1.11633	0	0	0	0	0	0
MUL1	87.158	48.0022	91.0637	148.02	82.1003	81.5722	113.524	108.377
TFAP4	3.11279	2.23266	1.26477	1.15641	2.34572	2.2247	3.96015	0
PDCD7	34.2406	50.2349	50.591	47.9908	48.0873	52.6511	59.4022	79.0377
SPG21	522.948	511.28	638.711	670.137	504.331	507.972	596.662	704.753
DNAJB11	85.6016	72.5615	130.272	170.57	107.903	108.269	114.844	138.316
LEPREL1	0	0	0	0	1.17286	0	0	0
RAB11FIP3	15.5639	20.094	16.4421	11.5641	16.4201	16.3144	23.7609	2.99385
GNPTG	129.181	111.633	127.742	115.062	97.3475	97.8866	73.9228	54.4881
ZNF268	70.0377	93.7718	67.033	164.21	85.6189	58.5837	79.203	137.717
GOLGA3	20.2331	14.5123	29.0898	17.3461	19.9386	18.5391	25.0809	4.79016
PABPC4	94.94	106.051	79.6808	68.2279	103.212	111.976	60.7223	43.7102
CERS4	17.1203	6.69799	5.0591	19.0807	11.7286	8.15722	15.8406	21.5557
MCOLN1	35.797	21.2103	20.2364	46.8344	29.3215	19.2807	23.7609	33.5311
USP48	140.075	140.658	137.86	163.053	150.126	156.47	142.565	49.0992
EFNB1	6.22557	7.81432	5.0591	7.51664	3.51859	2.2247	6.60025	25.1484
PDPR	34.2406	24.5593	29.0898	30.0665	28.1487	22.247	35.6413	47.3029
AARS	116.729	131.727	126.477	393.756	116.113	152.762	120.125	483.806
GLG1	174.316	164.101	140.39	191.963	194.695	183.908	149.166	164.063
KIF4A	90.2708	79.2595	65.7682	92.5124	72.7174	97.8866	84.4832	40.1176
TNRC6A	87.158	92.6555	55.6501	44.5216	117.286	109.01	69.9626	35.9262
PLEKHG2	9.33836	1.11633	7.58864	2.89101	5.86431	6.67409	7.9203	0
DLL3	124.511	128.378	122.683	119.688	120.805	148.313	130.685	161.069
NAT14	34.2406	56.9329	37.9432	72.8536	34.013	28.921	35.6413	44.9078
PITPNM2	0	4.46532	0	1.73461	1.17286	2.2247	5.2802	10.7779
EXOC1	112.06	85.9575	70.8273	164.21	129.015	89.7294	66.0025	112.569
RBM27	12.4511	10.047	13.9125	10.9859	18.7658	12.6066	15.8406	2.39508
OSBPL8	227.233	229.964	242.837	111.593	265.067	259.548	237.609	99.3959
DTX2	1.55639	1.11633	2.52955	19.0807	4.69145	5.93252	1.32005	29.9385
NLRC4	0	1.11633	1.26477	0.578203	1.17286	0	0	0
PUS7	146.301	158.519	225.13	117.953	178.275	172.785	191.407	212.563
NRCAM	23.3459	39.0716	40.4728	27.1755	30.4944	45.2355	34.3213	0
LAMB1	115.173	118.331	79.6808	79.2138	110.249	106.044	108.244	68.8586
SLC26A4	37.3534	42.4206	31.6193	30.6447	22.2844	20.7638	31.6812	20.957
DLD	803.099	779.199	710.803	604.222	619.271	634.038	645.504	906.538
WDR7	17.1203	21.2103	21.5012	28.3319	17.5929	15.5729	14.5205	37.7225
TXNL1	465.362	443.183	427.494	284.476	398.773	433.816	455.417	290.404
ABCC6	12.4511	3.34899	5.0591	5.20383	8.21003	9.64035	7.9203	0
CMTM6	175.872	199.823	188.451	161.897	172.411	143.864	186.127	299.385
ITGA6	152.527	152.937	103.711	132.408	119.632	106.044	91.0834	77.2414
RAPGEF4	3.11279	4.46532	3.79432	20.2371	7.03717	3.70783	6.60025	22.7533
FH	356.414	343.83	402.198	359.642	375.316	412.31	423.736	656.252
SEL1L3	0	13.396	3.79432	37.5832	8.21003	18.5391	14.5205	10.7779
TF	91.8272	65.8635	59.4444	186.181	65.6803	43.0108	50.1619	135.322
CDV3	90.2708	84.8412	89.799	46.2562	109.076	116.426	79.203	95.2045
MYO15A	1.55639	3.34899	0	0	1.17286	1.48313	0	0
ALKBH5	26.4587	48.0022	43.0023	72.2753	34.013	37.8198	38.2814	66.4635
NLRP1	32.6843	41.3043	17.7068	51.46	36.3587	28.921	22.4408	16.1668
SPAG7	918.272	875.204	836.016	670.715	918.351	925.474	875.193	643.678
ORC6	340.85	330.434	317.458	187.338	308.463	329.255	326.052	196.995
ZFHX4	0	2.23266	8.85342	2.89101	7.03717	2.2247	17.1606	0
ZC3HC1	166.534	184.195	178.333	233.594	184.139	187.616	192.727	280.823
RGS17	4.66918	2.23266	5.0591	5.78203	2.34572	5.19096	5.2802	0
ANGPT2	0	2.23266	2.52955	0.578203	0	1.48313	0	0
TMEM101	57.5865	84.8412	61.9739	87.3086	87.9646	83.7969	77.8829	61.0746
CD200	17.1203	22.3266	12.6477	39.3178	14.0743	8.15722	7.9203	0
CCDC80	431.121	444.3	356.666	437.121	731.866	658.51	561.021	910.73
PSME1	466.918	500.116	634.917	383.927	561.801	671.858	528.02	382.015
PPP2R3C	200.775	229.964	190.981	132.408	211.115	201.706	192.727	210.168
HAUS4	21.7895	14.5123	22.7659	28.9101	31.6673	25.2132	26.401	26.3459
JPH4	3.11279	4.46532	0	5.78203	0	0	0	0
MYH7	0	1.11633	5.0591	9.25124	1.17286	0	1.32005	0
OSGEP	214.782	214.336	240.307	204.106	247.474	258.065	316.812	279.626
SLC22A17	1.55639	5.58166	5.0591	22.5499	5.86431	7.41565	5.2802	43.1115
RNF31	0	3.34899	1.26477	1.15641	2.34572	1.48313	2.6401	2.39508
SCFD1	270.812	238.895	260.543	205.262	340.13	338.154	319.452	262.86
G2E3	233.459	292.479	202.364	214.513	270.931	284.761	234.969	216.156
HECTD1	202.331	179.729	151.773	162.475	204.078	173.526	132.005	76.6426
HNRNPC	2568.05	2836.6	2969.69	2520.96	2489.99	2759.36	2869.79	2799.85
RPGRIP1	0	0	0	0	1.17286	0	0	0
SUPT16H	1006.99	1100.7	967.552	714.08	1064.96	1100.48	924.035	1159.82
TOX4	82.4888	62.5145	86.0046	100.607	65.6803	52.6511	51.4819	102.989
GEMIN2	164.978	159.635	149.243	135.299	124.323	149.796	137.285	187.415
TGM1	0	0	0	0	0	2.96626	0	0
TINF2	112.06	113.866	107.506	215.091	118.459	105.302	149.166	192.804
DAZL	0	0	0	0	0	0	1.32005	0
SEMA6A	32.6843	34.6063	27.825	37.005	24.6301	41.5277	23.7609	17.3643
TRPM7	63.8121	66.9799	58.1796	51.46	64.5074	65.9993	43.5616	81.4328
TYRO3	7.78196	5.58166	6.32387	24.8627	4.69145	5.19096	10.5604	13.7717
WDR76	31.1279	22.3266	30.3546	16.1897	32.8401	25.9548	23.7609	16.1668
SNAP23	143.188	150.705	126.477	200.636	141.916	131.999	124.085	116.76
PHGDH	541.625	584.958	638.711	966.177	587.604	608.084	774.869	981.983
COL9A3	9.33836	6.69799	11.383	21.9717	5.86431	6.67409	5.2802	0
EZR	191.436	208.754	261.808	361.955	201.732	254.357	196.687	223.94
MYL6	907.377	839.481	1005.5	574.734	863.226	907.676	1030.96	571.826
AGO1	21.7895	21.2103	17.7068	25.4409	48.0873	52.6511	43.5616	20.3582
TEKT2	1.55639	2.23266	2.52955	3.46922	0	1.48313	0	0
CLSPN	115.173	151.821	173.274	97.7163	137.225	109.01	151.806	108.976
RFFL	1.55639	2.23266	3.79432	4.62562	0	6.67409	0	0
MFSD11	26.4587	22.3266	10.1182	52.0383	29.3215	31.1457	13.2005	27.5434
DPYSL2	222.564	248.942	235.248	330.732	248.647	175.751	232.329	282.62
TGFB2	155.639	114.982	102.447	73.4318	117.286	98.6282	100.324	105.384
GPATCH2	115.173	112.749	98.6524	77.4792	121.978	108.269	104.284	101.192
NUP50	77.8196	87.0738	93.5933	72.8536	71.5446	72.6734	58.0822	78.4389
CDC45	133.85	228.848	216.276	150.333	206.424	186.133	264.01	294.595
COMT	398.437	425.322	413.581	475.283	429.267	392.288	421.096	255.076
ECHDC1	250.579	285.781	269.397	175.195	276.795	239.526	248.169	111.97
LRRFIP2	45.1354	33.4899	58.1796	57.2421	49.2602	48.9433	63.3624	47.9016
SEC22C	115.173	147.356	153.038	166.522	110.249	147.572	132.005	215.557
XYLB	29.5715	35.7226	21.5012	16.1897	32.8401	37.8198	27.721	31.7348
HDAC6	26.4587	40.1879	13.9125	46.8344	32.8401	31.1457	18.4807	127.538
CDC6	191.436	185.311	233.983	319.168	163.028	203.93	252.129	335.311
UPRT	51.361	37.9553	51.8557	76.901	26.9758	42.2692	38.2814	85.0254
CDC23	87.158	108.284	139.125	95.4035	79.7546	76.3812	75.2428	26.9447
AAAS	297.271	265.687	240.307	417.462	282.66	291.435	287.771	480.214
CBX5	578.978	589.423	505.91	444.06	519.578	537.635	566.301	476.621
FMO2	0	1.11633	1.26477	0	1.17286	5.93252	0	0
SUCO	185.211	131.727	94.858	213.357	179.448	177.976	124.085	252.082
MSH2	247.466	288.013	308.605	226.655	300.253	303.3	270.61	293.397
MAP3K1	24.9023	26.7919	18.9716	24.8627	19.9386	23.7301	15.8406	34.1299
DHPS	331.512	341.597	303.546	316.855	280.314	350.76	327.372	371.836
HOOK2	32.6843	39.0716	31.6193	19.0807	38.7044	32.6289	27.721	10.1791
ARCN1	175.872	164.101	183.392	341.718	204.078	149.055	229.689	374.83
EPB41L4B	0	5.58166	0	0	2.34572	2.2247	1.32005	0
TMEM38B	101.166	139.541	121.418	75.7446	127.842	117.909	91.0834	180.829
PSMD5	82.4888	104.935	89.799	168.257	126.669	121.617	79.203	171.847
PTGS1	1.55639	0	0	1.73461	0	1.48313	5.2802	9.58033
NUP188	63.8121	64.7472	64.5035	91.9342	62.1617	60.0668	81.8431	198.792
CRAT	35.797	23.443	30.3546	80.3702	39.8773	20.0223	30.3611	49.6979
NANS	82.4888	82.6085	96.1228	68.8061	90.3104	100.853	99.0037	92.2106
TBC1D2	0	0	0	4.04742	0	0	0	0
DFNB31	1.55639	3.34899	5.0591	0.578203	0	0	2.6401	0
PDE6C	0	1.11633	0	0	0	0	0	0
CWF19L1	96.4964	85.9575	79.6808	74.01	79.7546	77.8644	80.523	211.366
SEMA4G	1.55639	0	0	4.62562	2.34572	1.48313	3.96015	0
BTAF1	152.527	140.658	116.359	120.266	187.658	157.953	139.925	150.89
IKZF5	43.579	58.0492	45.5319	51.46	52.7788	49.6849	43.5616	79.6365
TLL2	21.7895	12.2796	8.85342	23.1281	7.03717	7.41565	11.8804	0
SORBS1	18.6767	40.1879	15.1773	38.1614	12.9015	20.7638	7.9203	5.38893
CRTAC1	0	2.23266	0	0	0	0	0	0
BAMBI	88.7144	128.378	98.6524	143.394	179.448	143.864	172.926	134.723
WAC	182.098	180.846	185.922	100.029	153.645	165.369	163.686	161.069
CREM	80.9324	58.0492	49.3262	45.678	79.7546	60.8084	66.0025	37.1238
NUBP2	323.73	290.246	384.491	352.126	344.821	378.198	429.016	317.947
HIVEP1	28.0151	27.9083	18.9716	52.0383	38.7044	30.4042	23.7609	55.6856
FKBP5	199.218	185.311	212.482	308.76	235.745	232.11	212.528	239.508
SRPK1	347.076	312.573	259.279	174.617	371.797	387.839	364.334	427.522
BRPF3	12.4511	4.46532	15.1773	15.0333	14.0743	8.89878	13.2005	26.9447
MRPS18A	65.3685	69.2125	99.9171	52.0383	73.8903	88.2463	81.8431	81.4328
TMEM14A	146.301	174.148	175.804	66.4933	121.978	120.134	125.405	71.2537
EFHC1	231.903	245.593	233.983	161.319	225.189	229.885	212.528	111.371
HSP90AB1	4999.13	4928.6	4947.8	4715.24	4697.31	4933.63	4820.82	4440.48
CDC5L	329.955	375.087	318.723	262.504	288.524	320.356	335.293	282.021
ITPR3	0	2.23266	0	0	1.17286	0	0	0
ZNF184	42.0226	54.7002	40.4728	84.9958	45.7416	47.4602	31.6812	0
SIRT1	40.4662	59.1655	45.5319	32.3794	46.9145	54.1343	46.2017	52.093
HNRNPH3	944.731	990.186	755.07	691.531	940.635	1036.71	842.192	705.351
IFT74	138.519	178.613	117.624	126.048	158.336	158.695	109.564	176.637
JAK2	7.78196	7.81432	7.58864	6.36023	4.69145	12.6066	6.60025	6.58647
ABL1	32.6843	33.4899	51.8557	53.7729	50.4331	36.3367	43.5616	64.0684
ACOT7	466.918	467.743	557.765	562.591	448.033	496.849	737.908	569.431
SH3GLB1	186.767	160.752	159.362	121.423	327.228	257.323	221.768	125.742
CDC7	163.421	168.566	172.009	178.665	215.807	172.785	172.926	307.768
PCSK5	12.4511	14.5123	7.58864	13.2987	9.38289	11.865	10.5604	28.741
SCD	663.023	655.286	679.184	1105.52	455.07	470.894	541.22	1374.18
TMED1	15.5639	14.5123	8.85342	23.1281	19.9386	16.3144	15.8406	28.1422
ABLIM1	228.79	174.148	241.572	183.868	212.288	215.054	167.646	132.927
ERMP1	18.6767	18.9776	13.9125	33.5358	10.5558	18.5391	21.1208	0
RAB18	619.444	638.541	547.647	408.789	552.418	585.095	554.421	325.132
NRP1	15.5639	14.5123	12.6477	21.9717	38.7044	28.1795	29.0411	64.6672
HSD17B7P2	23.3459	32.3736	27.825	60.1331	17.5929	14.0897	23.7609	34.7287
PRTFDC1	77.8196	112.749	45.5319	50.3036	130.188	121.617	91.0834	59.2783
TSPAN15	7.78196	4.46532	0	17.9243	3.51859	4.44939	15.8406	0
H2AFY2	180.542	194.242	239.042	336.514	206.424	212.088	295.691	380.219
FAM21A	66.9249	63.6309	68.2978	93.0907	85.6189	57.1005	64.6824	44.9078
MAST3	4.66918	6.69799	8.85342	5.20383	1.17286	5.93252	10.5604	1.19754
MZF1	23.3459	14.5123	11.383	15.6115	31.6673	20.0223	22.4408	0
OCEL1	6.22557	20.094	16.4421	26.5973	14.0743	13.3482	23.7609	5.9877
MYO9B	40.4662	34.6063	37.9432	18.5025	28.1487	28.1795	27.721	19.1607
KCNK6	0	0	2.52955	0	0	0	0	0
CATSPERG	0	0	0	2.89101	1.17286	0	2.6401	5.38893
PSMD8	905.821	836.132	1001.7	768.432	785.817	840.935	925.355	815.525
STX1B	0	0	0	0	1.17286	0	0	0
HSD3B7	1.55639	4.46532	1.26477	2.31281	0	1.48313	0	0
SETD1A	6.22557	15.6286	6.32387	5.78203	9.38289	11.1235	6.60025	4.79016
BCL7C	57.5865	55.8166	58.1796	56.6639	92.6561	63.7746	63.3624	37.1238
EFNA2	3.11279	1.11633	1.26477	2.31281	2.34572	2.2247	0	0.59877
CIRBP	192.993	210.987	261.808	382.192	232.227	197.256	241.569	337.706
ATP5D	647.459	555.933	658.947	503.615	521.923	667.409	597.982	595.178
C19orf26	3.11279	3.34899	1.26477	4.62562	2.34572	2.96626	1.32005	1.79631
IGFALS	0	1.11633	0	0	0	0	0	0
HNRNPM	359.527	339.365	399.669	522.695	399.946	344.086	459.377	429.318
MARCH2	7.78196	23.443	20.2364	28.3319	24.6301	11.1235	30.3611	47.9016
NDUFB7	546.294	571.562	564.089	357.908	466.799	555.432	564.981	317.947
TECR	907.377	963.394	861.311	800.811	826.867	918.799	889.713	700.561
TIMM13	1299.59	1357.46	1310.31	711.189	1082.55	1319.24	1273.85	790.976
CDC34	208.557	184.195	242.837	235.329	265.067	234.335	275.89	222.743
MTAP	107.391	145.123	116.359	102.342	155.991	150.538	122.765	88.0192
CEP170B	0	0	0	0.578203	0	0	0	0
POLR2E	964.964	958.928	1040.91	949.987	905.449	981.833	1124.68	833.488
POLRMT	20.2331	23.443	29.0898	15.6115	18.7658	22.247	25.0809	25.7471
CDHR5	0	0	0	0	0	0.741565	0	0
RASSF7	6.22557	4.46532	7.58864	16.7679	3.51859	2.96626	6.60025	17.3643
GADD45B	17.1203	15.6286	13.9125	30.0665	16.4201	8.15722	11.8804	47.3029
PALM	14.0075	10.047	6.32387	4.04742	16.4201	5.19096	7.9203	9.58033
MKNK2	31.1279	31.2573	11.383	19.6589	39.8773	43.0108	14.5205	35.9262
ARVCF	6.22557	3.34899	7.58864	2.31281	5.86431	2.96626	6.60025	0
TRMT2A	32.6843	34.6063	39.208	61.8677	39.8773	24.4717	46.2017	30.5373
RANBP1	1097.26	1370.85	1176.24	805.436	715.446	989.99	996.637	835.883
ZDHHC8	6.22557	1.11633	3.79432	3.46922	5.86431	5.19096	1.32005	2.39508
KLHL22	3.11279	13.396	8.85342	18.5025	9.38289	6.67409	7.9203	8.38279
MED15	12.4511	13.396	20.2364	31.8012	28.1487	25.9548	29.0411	18.5619
SNAP29	60.6993	54.7002	72.0921	82.1048	62.1617	49.6849	59.4022	91.0131
CRKL	57.5865	72.5615	82.2103	64.1805	49.2602	44.4939	56.7621	102.989
LZTR1	15.5639	13.396	12.6477	12.7205	12.9015	13.3482	18.4807	10.7779
MMP11	20.2331	26.7919	32.8841	19.0807	24.6301	22.9885	19.8007	31.1361
CECR2	26.4587	32.3736	18.9716	15.0333	35.1859	25.2132	23.7609	19.1607
SMARCB1	76.2633	83.7248	75.8864	100.029	87.9646	70.4487	76.5629	125.143
DERL3	49.8046	68.0962	69.5626	62.4459	53.9516	83.0553	64.6824	116.161
BCL2L13	54.4738	56.9329	69.5626	132.408	59.8159	68.9656	64.6824	130.532
DDTL	3.11279	2.23266	1.26477	0.578203	3.51859	2.2247	1.32005	0
DDT	3.11279	0	0	0.578203	0	0	0	0.59877
CABIN1	52.9174	46.8859	43.0023	24.2845	59.8159	40.0445	31.6812	12.5742
TBC1D10A	0	1.11633	1.26477	4.04742	0	1.48313	2.6401	0
SUSD2	0	0	0	0	1.17286	0	0	0
SF3A1	68.4813	59.1655	51.8557	58.3985	62.1617	65.2578	63.3624	58.0807
RNF215	0	0	1.26477	5.78203	1.17286	0.741565	0	1.19754
SEC14L2	9.33836	15.6286	8.85342	15.0333	7.03717	7.41565	10.5604	18.5619
SPECC1L	7.78196	7.81432	2.52955	1.73461	5.86431	3.70783	1.32005	7.18524
PPIL2	21.7895	5.58166	17.7068	52.0383	8.21003	15.5729	13.2005	0
YPEL1	9.33836	16.745	16.4421	20.8153	19.9386	25.9548	25.0809	34.1299
SNRPD3	638.121	697.707	715.862	453.889	593.468	769.745	724.707	554.461
PES1	60.6993	49.1186	70.8273	133.565	52.7788	41.5277	69.9626	184.421
MAPK1	96.4964	120.564	107.506	127.783	124.323	114.943	132.005	186.816
GGT1	0	2.23266	1.26477	6.36023	2.34572	0	0	0
PRODH	0	0	0	0	0	0	0	1.79631
PPM1F	15.5639	8.93065	12.6477	10.4077	7.03717	6.67409	1.32005	8.38279
SLC35E4	0	4.46532	2.52955	11.5641	0	0	3.96015	20.957
TOP3B	0	0	0	0	1.17286	0	0	0
DGCR14	23.3459	16.745	26.5603	41.0524	26.9758	17.056	34.3213	50.2967
CRYBB2P1	161.865	219.917	179.598	150.333	161.855	174.268	150.486	147.896
MFNG	0	0	2.52955	0	0	1.48313	2.6401	0
CARD10	1.55639	0	2.52955	0	0	1.48313	2.6401	10.1791
LRP5L	1.55639	11.1633	10.1182	25.4409	7.03717	8.15722	3.96015	0
SLC25A1	294.158	264.57	405.992	545.823	295.561	283.278	394.695	390.997
ADRBK2	0	1.11633	0	6.36023	1.17286	0	1.32005	0
PLA2G3	62.2557	26.7919	58.1796	208.153	62.1617	56.359	56.7621	97.0008
GGA1	40.4662	20.094	39.208	32.3794	19.9386	22.247	23.7609	32.9324
HIRA	4.66918	5.58166	10.1182	14.4551	14.0743	10.3819	14.5205	2.99385
SH3BP1	0	0	0	3.46922	0	0	1.32005	0
SEZ6L	138.519	119.447	111.3	58.3985	56.2974	74.8981	95.0436	57.482
LGALS1	449.798	450.998	488.203	281.007	513.713	411.569	541.22	272.441
HPS4	34.2406	42.4206	21.5012	78.0574	30.4944	51.168	39.6015	61.6733
PIK3IP1	23.3459	12.2796	10.1182	56.0857	18.7658	19.2807	6.60025	8.38279
SRRD	40.4662	44.6532	50.591	60.1331	36.3587	54.1343	48.8418	95.2045
PATZ1	46.6918	40.1879	59.4444	52.6165	46.9145	68.9656	67.3225	64.0684
TRIOBP	31.1279	31.2573	36.6784	48.569	39.8773	15.5729	60.7223	62.8709
TFIP11	18.6767	34.6063	22.7659	50.3036	29.3215	27.4379	44.8817	79.6365
GCAT	345.519	290.246	337.695	383.348	383.526	418.984	369.614	350.281
ANKRD54	77.8196	56.9329	112.565	101.764	62.1617	60.0668	92.4035	29.9385
EIF3L	541.625	533.606	570.413	556.809	612.234	551.725	514.819	651.462
NHP2L1	1528.38	1593	1513.93	871.352	1274.9	1496.48	1355.69	975.996
MICALL1	4.66918	8.93065	11.383	2.89101	10.5558	10.3819	15.8406	0
POLR2F	0	0	0	0.578203	0	0	0	0
CCDC134	4.66918	3.34899	7.58864	6.36023	5.86431	3.70783	7.9203	46.1053
DEPDC5	23.3459	32.3736	25.2955	21.3935	22.2844	35.5951	29.0411	88.618
PICK1	6.22557	10.047	7.58864	12.7205	9.38289	7.41565	6.60025	28.1422
TTC28	43.579	43.5369	53.1205	41.6306	48.0873	54.8758	50.1619	3.59262
CENPM	309.722	334.899	295.957	229.547	269.758	336.671	318.132	263.459
SEPT3	23.3459	36.8389	16.4421	19.0807	9.38289	13.3482	25.0809	1.79631
KDELR3	65.3685	123.913	84.7399	95.9817	39.8773	43.7524	44.8817	30.5373
DDX17	409.331	298.06	303.546	183.868	405.81	404.153	322.092	135.921
DMC1	1.55639	0	1.26477	0.578203	1.17286	0.741565	0	0
TCF20	7.78196	2.23266	5.0591	0	14.0743	8.89878	9.24035	0
HSCB	49.8046	33.4899	37.9432	31.223	24.6301	22.247	30.3611	23.9508
CBY1	118.286	111.633	122.683	160.74	119.632	116.426	137.285	110.773
TOMM22	691.038	683.195	768.983	489.16	584.085	695.588	698.306	550.27
RTDR1	14.0075	4.46532	6.32387	16.7679	9.38289	5.19096	6.60025	0
XBP1	395.324	376.204	404.728	415.728	410.502	364.85	440.897	480.813
RTCB	666.136	646.356	756.335	716.393	653.284	642.937	735.268	562.245
JOSD1	28.0151	18.9776	25.2955	6.93843	25.803	37.8198	19.8007	0
FBXO7	311.279	300.293	368.049	313.964	326.056	341.862	372.254	444.886
GTPBP1	15.5639	13.396	13.9125	16.1897	7.03717	14.0897	17.1606	10.1791
POLDIP3	45.1354	56.9329	55.6501	152.646	39.8773	51.168	63.3624	199.989
RAB36	38.9098	37.9553	45.5319	116.219	19.9386	25.2132	31.6812	143.705
TIMP3	4.66918	1.11633	0	23.1281	2.34572	0.741565	1.32005	0
PPP6R2	29.5715	32.3736	32.8841	35.8486	44.5687	30.4042	33.0012	49.6979
SBF1	15.5639	22.3266	15.1773	34.6922	18.7658	12.6066	21.1208	28.741
SUN2	3.11279	0	2.52955	5.78203	5.86431	2.96626	2.6401	10.7779
CYB5R3	135.406	122.796	116.359	268.864	148.953	106.785	149.166	267.052
DNAL4	17.1203	22.3266	16.4421	31.8012	17.5929	15.5729	14.5205	30.5373
LMF2	12.4511	3.34899	6.32387	10.4077	2.34572	8.89878	7.9203	16.1668
RHBDD3	49.8046	37.9553	50.591	76.901	36.3587	52.6511	56.7621	33.5311
PACSIN2	24.9023	20.094	25.2955	37.5832	19.9386	27.4379	23.7609	26.9447
TTLL1	87.158	85.9575	67.033	95.4035	68.026	97.8866	93.7235	122.748
AP1B1	15.5639	15.6286	18.9716	19.0807	11.7286	14.8313	13.2005	22.1545
HMGXB4	140.075	137.309	155.567	79.2138	131.361	130.516	105.604	135.921
TOM1	10.8948	10.047	24.0307	24.2845	12.9015	11.865	19.8007	43.1115
NEFH	4.66918	4.46532	5.0591	7.51664	2.34572	2.2247	2.6401	0
CHKB	0	0	1.26477	0	1.17286	0	0	0
BIK	0	0	0	0	0	0	1.32005	0
HMOX1	1.55639	3.34899	10.1182	11.5641	1.17286	2.2247	2.6401	17.9631
MCAT	74.7069	81.4922	93.5933	74.01	82.1003	95.6619	120.125	91.6119
THOC5	188.324	177.497	206.158	256.144	132.533	161.661	158.406	161.668
MCM5	63.8121	97.1208	151.773	262.504	132.533	103.819	161.046	318.546
ARSA	1.55639	3.34899	3.79432	6.36023	5.86431	2.96626	5.2802	0
TSPO	954.069	874.087	916.961	690.952	896.066	947.721	955.716	644.876
TTLL12	57.5865	52.4676	67.033	79.792	29.3215	44.4939	56.7621	192.205
CBX7	0	1.11633	0	0	0	0.741565	1.32005	0
CABP7	1.55639	2.23266	1.26477	1.15641	1.17286	0	2.6401	0
RPL3	5623.25	5343.88	5513.15	4840.71	6013.26	5905.83	5297.36	3748.3
ZMAT5	57.5865	59.1655	68.2978	38.7396	37.5316	49.6849	47.5218	46.1053
RBFOX2	264.587	224.383	231.454	186.181	347.167	285.503	287.771	59.877
SYNGR1	46.6918	54.7002	74.6217	28.3319	50.4331	51.168	56.7621	40.1176
TAB1	6.22557	3.34899	12.6477	2.89101	4.69145	8.89878	2.6401	8.98156
ASCC2	101.166	98.2371	115.094	176.352	84.446	91.2125	95.0436	181.427
MTMR3	12.4511	13.396	5.0591	6.36023	11.7286	16.3144	10.5604	4.19139
MIEF1	28.0151	48.0022	39.208	56.6639	35.1859	37.0783	52.802	35.9262
APOL4	0	0	0	0	5.86431	2.96626	2.6401	0
PNPLA3	51.361	43.5369	63.2387	188.494	55.1245	33.3704	56.7621	125.742
MYH9	26.4587	45.7696	54.3853	52.0383	45.7416	53.3927	66.0025	56.2844
CACNA1I	0	0	0	3.46922	0	0	0	0
SAMM50	303.497	312.573	362.99	210.466	273.277	281.053	257.41	229.329
TXN2	863.798	816.038	857.517	660.886	751.804	704.487	774.869	499.374
FOXRED2	23.3459	54.7002	40.4728	95.4035	39.8773	41.5277	33.0012	73.6488
GRAP2	0	0	1.26477	0	2.34572	2.2247	0	6.58647
EIF3D	793.76	821.62	780.366	827.986	877.301	840.194	789.39	877.199
TNRC6B	147.857	125.029	103.711	77.4792	133.706	137.19	85.8032	78.4389
IFT27	15.5639	16.745	17.7068	16.1897	18.7658	14.8313	17.1606	28.1422
KIAA0930	3.11279	4.46532	7.58864	12.7205	11.7286	9.64035	11.8804	0.59877
SLC25A17	171.203	151.821	130.272	146.285	105.558	166.111	143.885	78.4389
FAM118A	20.2331	31.2573	32.8841	70.5407	34.013	28.1795	30.3611	68.8586
KCTD17	9.33836	1.11633	6.32387	19.0807	8.21003	8.15722	10.5604	17.9631
ST13	1094.14	1223.5	1039.64	1121.14	1280.76	1332.59	1302.89	1026.89
RBX1	863.798	1019.21	997.907	567.217	849.152	923.99	916.114	687.987
EP300	52.9174	55.8166	53.1205	55.5075	66.8531	62.2915	52.802	55.6856
L3MBTL2	29.5715	25.6756	30.3546	52.6165	32.8401	26.6964	36.9614	71.8524
CHADL	0	1.11633	1.26477	0	1.17286	0.741565	0	0
RANGAP1	35.797	24.5593	46.7966	49.7254	29.3215	25.2132	55.4421	65.266
ZC3H7B	7.78196	5.58166	11.383	2.89101	12.9015	10.3819	6.60025	2.99385
PHF5A	49.8046	59.1655	43.0023	16.1897	52.7788	68.224	51.4819	31.1361
ACO2	135.406	120.564	142.919	288.523	145.435	117.167	141.245	269.447
POLR3H	183.654	161.868	180.863	156.115	148.953	129.032	200.648	133.526
TRMU	124.511	144.007	161.891	115.062	114.94	149.055	182.167	99.9947
PMM1	38.9098	31.2573	34.1489	60.7113	44.5687	35.5951	44.8817	46.1053
DESI1	59.1429	71.4452	69.5626	79.792	49.2602	71.1903	58.0822	55.0869
CERK	28.0151	34.6063	51.8557	51.46	30.4944	33.3704	29.0411	56.8832
BRD1	20.2331	27.9083	41.7375	27.7537	36.3587	31.1457	26.401	44.309
ZBED4	49.8046	29.0246	34.1489	19.0807	34.013	43.7524	30.3611	76.6426
MLC1	85.6016	83.7248	70.8273	168.257	100.866	84.5385	72.6027	141.909
ABHD4	35.797	25.6756	22.7659	66.4933	24.6301	28.921	36.9614	20.3582
KHNYN	4.66918	6.69799	2.52955	1.73461	4.69145	5.19096	13.2005	0
FKBP3	572.753	563.747	588.12	323.794	475.009	543.567	517.459	450.275
SDR39U1	9.33836	8.93065	5.0591	22.5499	11.7286	12.6066	13.2005	8.38279
RBM23	186.767	267.919	255.484	350.969	220.498	205.414	274.57	303.577
PRMT5	62.2557	81.4922	94.858	182.134	84.446	79.3475	108.244	255.675
COCH	4.66918	14.5123	1.26477	12.1423	5.86431	3.70783	5.2802	17.3643
AP4S1	24.9023	18.9776	22.7659	4.04742	32.8401	20.7638	30.3611	11.9754
POLE2	146.301	197.591	206.158	72.8536	211.115	230.627	219.128	105.384
VCPKMT	42.0226	53.5839	27.825	23.1281	43.3959	30.4042	36.9614	36.525
SOS2	28.0151	31.2573	25.2955	30.6447	24.6301	31.1457	35.6413	38.3213
CDKL1	3.11279	2.23266	2.52955	4.04742	2.34572	4.44939	0	7.78401
NIN	98.0528	89.3065	75.8864	32.3794	105.558	65.2578	83.1631	45.5065
PYGL	239.685	214.336	235.248	541.776	197.041	206.897	298.331	448.479
TRIM9	250.579	223.266	174.539	229.547	202.905	209.121	203.288	204.779
PSMC6	619.444	636.309	584.326	359.642	604.024	605.117	583.462	384.411
GNPNAT1	96.4964	97.1208	72.0921	45.678	90.3104	81.5722	83.1631	47.3029
DDHD1	38.9098	56.9329	44.2671	38.1614	29.3215	44.4939	55.4421	89.8156
CDKN3	253.692	304.758	246.631	165.944	304.944	416.76	306.252	224.539
CNIH1	535.399	531.374	452.789	278.116	493.775	487.208	414.496	276.632
CGRRF1	105.835	113.866	93.5933	64.7587	104.385	110.493	97.6837	148.495
ATP6V1D	421.782	454.347	507.174	276.381	419.884	418.984	422.416	296.391
PIGH	160.308	123.913	146.714	102.92	139.571	135.706	141.245	121.55
PSMA3	1388.3	1536.07	1468.4	727.379	1047.37	1256.95	1330.61	782.593
VTI1B	57.5865	43.5369	49.3262	65.3369	55.1245	55.6174	63.3624	53.2906
TIMM9	101.166	101.586	104.976	69.3843	116.113	126.066	73.9228	95.2045
GSTZ1	130.737	103.819	107.506	97.7163	100.866	82.3138	88.4433	73.6488
KIAA0586	144.745	120.564	75.8864	89.6214	116.113	143.864	124.085	137.717
TMED8	26.4587	23.443	21.5012	19.0807	25.803	37.8198	27.721	43.1115
SAMD15	10.8948	8.93065	8.85342	13.2987	5.86431	12.6066	5.2802	8.98156
AHSA1	625.67	626.262	709.538	555.653	496.12	565.814	522.74	492.788
DAAM1	189.88	178.613	173.274	174.617	160.682	172.043	141.245	160.47
ISM2	1.55639	0	0	0	1.17286	0.741565	0	0
SPTLC2	73.1505	33.4899	48.0614	52.0383	35.1859	47.4602	52.802	26.3459
RIN3	9.33836	5.58166	6.32387	4.62562	3.51859	8.15722	1.32005	1.79631
LGMN	286.376	304.758	318.723	430.761	349.513	316.648	281.171	376.028
ALKBH1	49.8046	56.9329	99.9171	95.9817	65.6803	75.6397	99.0037	96.402
SNW1	300.384	277.966	284.574	174.617	262.721	315.907	270.61	311.959
CHGA	0	0	0	0	1.17286	0	0	0
ITPK1	10.8948	3.34899	3.79432	28.9101	14.0743	11.865	15.8406	8.38279
DHRS7	297.271	379.553	389.55	275.225	316.673	293.66	282.491	168.853
PPM1A	56.0301	52.4676	44.2671	49.7254	34.013	40.7861	56.7621	20.3582
SIX4	37.3534	15.6286	22.7659	15.6115	26.9758	15.5729	23.7609	7.78401
GALNT16	17.1203	17.8613	26.5603	16.1897	5.86431	12.6066	25.0809	80.2352
ASB2	0	0	1.26477	0.578203	0	0	3.96015	0
CEP128	17.1203	29.0246	16.4421	26.0191	16.4201	26.6964	18.4807	19.1607
ERH	217.895	174.148	149.243	193.698	146.608	186.133	135.965	285.015
HIF1A	298.827	337.132	400.933	432.496	375.316	333.704	385.454	452.67
KIAA0247	3.11279	5.58166	3.79432	1.73461	2.34572	5.93252	6.60025	0
SRSF5	669.249	573.794	566.619	533.681	781.126	748.981	603.263	541.887
EIF5	641.234	701.056	876.488	438.856	721.31	718.577	962.316	819.118
DICER1	63.8121	55.8166	78.416	46.2562	100.866	91.2125	68.6426	25.1484
ZFYVE21	163.421	190.893	233.983	178.086	247.474	224.694	220.448	195.798
MTHFD1	258.361	252.291	308.605	433.074	259.202	248.424	248.169	849.655
ZC3H14	247.466	282.432	255.484	205.262	324.883	272.154	337.933	372.435
TELO2	0	7.81432	5.0591	23.7063	7.03717	7.41565	7.9203	3.59262
PCNX	18.6767	31.2573	21.5012	12.7205	42.223	25.2132	33.0012	23.352
GSKIP	236.572	256.756	244.101	126.626	287.351	241.009	241.569	146.1
VRK1	438.903	544.77	536.264	283.898	484.392	597.702	512.179	534.702
PSMC1	93.3836	109.4	132.801	105.811	95.0018	103.078	104.284	119.754
PAPLN	0	0	0	0	0	1.48313	0	0
RPS6KA5	9.33836	10.047	30.3546	13.8769	24.6301	12.6066	14.5205	17.9631
SMEK1	88.7144	79.2595	77.1512	109.859	79.7546	69.7071	88.4433	87.4205
C14orf93	14.0075	10.047	12.6477	26.0191	7.03717	7.41565	3.96015	8.98156
PSMB5	2669.21	2574.26	2709.15	1425.85	2179.18	2140.16	2570.14	1366.39
YY1	132.293	123.913	142.919	62.4459	138.398	152.762	143.885	95.2045
ACIN1	88.7144	65.8635	70.8273	55.5075	78.5817	71.1903	69.9626	31.7348
CCNB1IP1	211.669	231.081	209.952	201.215	238.091	246.941	195.367	221.545
TRIP11	127.624	137.309	93.5933	53.1947	130.188	125.325	85.8032	96.402
APEX1	2160.27	1907.81	2143.79	1547.27	1903.55	1923.62	2108.12	1455.61
PABPN1	37.3534	31.2573	27.825	39.3178	43.3959	40.7861	39.6015	56.8832
EFS	4.66918	4.46532	1.26477	8.09484	3.51859	4.44939	5.2802	0.59877
ARHGAP5	532.286	521.327	356.666	404.742	571.184	508.714	394.695	339.503
CINP	149.414	188.66	164.421	131.252	143.089	156.47	116.164	167.656
DHRS2	1.55639	2.23266	0	0	0	4.44939	0	3.59262
SRP54	322.173	313.689	314.929	250.94	331.92	287.727	281.171	304.175
CHD8	62.2557	50.2349	40.4728	62.4459	45.7416	60.8084	46.2017	38.9201
PCK2	9.33836	8.93065	18.9716	25.4409	9.38289	7.41565	5.2802	43.7102
KIAA0391	1.55639	3.34899	1.26477	4.62562	0	0.741565	3.96015	4.19139
DCAF11	29.5715	15.6286	35.4137	116.797	35.1859	37.0783	22.4408	183.823
PSMA6	18.6767	29.0246	22.7659	23.1281	26.9758	31.1457	39.6015	19.7594
NFKBIA	98.0528	146.239	102.447	79.2138	87.9646	120.875	125.405	80.834
EMC9	79.376	66.9799	70.8273	75.7446	77.4089	97.1451	76.5629	46.1053
[truncated: 15,413 more rows]
