# Supplementary material for: N-cadherin dynamically regulates pediatric glioma cell migration in complex environments
Source: J Cell Biol. 2024 Mar 13;223(6):e202401057. doi: 10.1083/jcb.202401057 (PMC10937189; doi:10.1083/jcb.202401057)
Supplement: Table S3 — shows RNA sequencing results comparing leader and follower cells. [file JCB_202401057_TableS3.xlsx]

## Sheet: result_DESeq2
gene_symbol	baseMean	log2FoldChange	lfcSE	stat	pvalue	padj
TSPAN6	1215.06	0.0257343	0.113648	0.226439	0.82086	0.999711
TNMD	0.439437	1.16106	3.48886	0.33279	0.739293	NA
DPM1	848.027	0.140046	0.118862	1.17822	0.238709	0.999711
SCYL3	100.97	-0.258093	0.250328	-1.03102	0.302531	0.999711
C1orf112	324.791	-0.110539	0.15466	-0.714721	0.474781	0.999711
FUCA2	664.289	-0.0231035	0.12126	-0.190528	0.848895	0.999711
GCLC	137.115	0.137102	0.215836	0.635214	0.525289	0.999711
NFYA	189.807	0.196458	0.217453	0.903454	0.366285	0.999711
STPG1	17.3876	-0.479257	0.591811	-0.809815	0.418046	0.999711
NIPAL3	21.9732	-0.489996	0.615567	-0.796009	0.426027	0.999711
LAS1L	529.881	-0.125687	0.127446	-0.986196	0.324037	0.999711
ENPP4	116.295	-0.756827	0.266165	-2.84345	0.00446275	0.273574
SEMA3F	5.4072	-0.994527	1.03154	-0.964115	0.334988	0.999711
CFTR	9.84553	0.820996	0.789333	1.04011	0.298287	0.999711
ANKIB1	125.88	-0.0945058	0.251909	-0.375158	0.707543	0.999711
CYP51A1	53.3764	-0.022559	0.339722	-0.0664044	0.947056	0.999711
KRIT1	196.846	-0.00959309	0.192638	-0.0497984	0.960283	0.999711
RAD52	84.3817	0.242351	0.284517	0.851798	0.394326	0.999711
MYH16	0.847905	0.862235	3.23226	0.266759	0.789655	NA
BAD	127.233	-0.109343	0.225844	-0.484152	0.628278	0.999711
LAP3	1800.88	-0.0814442	0.0989873	-0.822774	0.410636	0.999711
CD99	376.976	-0.600389	0.189672	-3.1654	0.00154869	0.145353
HS3ST1	128.621	-1.00926	0.233964	-4.31373	1.60526e-05	0.00520141
AOC1	0.109497	0.85167	3.52495	0.241612	0.809081	NA
WNT16	0.6558	-0.944407	3.47609	-0.271687	0.785863	NA
HECW1	46.6456	0.360909	0.402683	0.89626	0.370114	0.999711
MAD1L1	66.3475	-0.355526	0.307075	-1.15778	0.246952	0.999711
LASP1	18.2175	-0.857411	0.584266	-1.4675	0.142239	0.999711
SNX11	136.615	0.266119	0.226577	1.17452	0.240186	0.999711
M6PR	636.674	0.185892	0.117958	1.57592	0.115044	0.999711
KLHL13	21.7482	-0.165737	0.652719	-0.253917	0.79956	0.999711
CYP26B1	1.88886	-0.927879	1.88634	-0.491894	0.622795	NA
ICA1	40.888	-0.211277	0.396504	-0.532849	0.594138	0.999711
DBNDD1	192.616	-0.326799	0.226855	-1.44056	0.149708	0.999711
ALS2	181.322	0.130098	0.192242	0.676742	0.49857	0.999711
CASP10	0.1093	-0.467955	3.52618	-0.132709	0.894424	NA
CFLAR	138.952	-0.0461495	0.217146	-0.212527	0.831696	0.999711
TFPI	0.683648	0.364014	3.43235	0.106054	0.91554	NA
NDUFAF7	268.648	-0.015264	0.16361	-0.0932951	0.925669	0.999711
RBM5	450.768	-0.134681	0.152079	-0.885599	0.375834	0.999711
MTMR7	5.53293	-0.915026	1.03948	-0.880272	0.378712	0.999711
SLC7A2	0.1497	0.885408	3.52976	0.25084	0.801937	NA
ARF5	716.728	0.0885046	0.120754	0.732934	0.463598	0.999711
SARM1	15.2478	-0.291133	0.655286	-0.444284	0.656837	0.999711
POLDIP2	1355.82	-0.1043	0.101381	-1.02879	0.303578	0.999711
PLXND1	8.15688	0.0155879	1.10631	0.0140901	0.988758	0.999711
AK2	1344.01	0.0981269	0.0932922	1.05182	0.292881	0.999711
CD38	2.294	2.02683	1.84988	1.09566	0.273229	0.999711
FKBP4	591.655	0.175361	0.127699	1.37323	0.169681	0.999711
KDM1A	1701.19	-0.029825	0.104491	-0.28543	0.775315	0.999711
RBM6	403.308	0.139969	0.138492	1.01067	0.312174	0.999711
CAMKK1	5.39273	-1.18643	1.06293	-1.11619	0.264341	0.999711
RECQL	293.056	-0.0538095	0.172841	-0.311323	0.755555	0.999711
CCDC132	272.503	0.295375	0.191152	1.54524	0.122289	0.999711
HSPB6	0.442073	0.246054	3.46501	0.071011	0.943389	NA
ARHGAP33	4.17293	-0.826689	1.29329	-0.639213	0.522685	0.999711
NDUFAB1	2181.11	-0.0528751	0.0881179	-0.60005	0.548473	0.999711
PDK4	13.3179	-1.51782	0.822688	-1.84495	0.0650442	0.98346
SLC22A16	0.514779	0.632188	3.47744	0.181797	0.855742	NA
ZMYND10	4.62426	0.98664	1.22434	0.805852	0.420328	0.999711
ARX	52.2999	-0.377761	0.3449	-1.09528	0.273395	0.999711
SLC25A13	295.468	0.0208599	0.166454	0.125319	0.900271	0.999711
ST7	174.925	0.322824	0.205571	1.57038	0.116327	0.999711
CDC27	615.014	0.0353663	0.115288	0.306765	0.759022	0.999711
HCCS	254.349	0.0928039	0.170051	0.545743	0.585243	0.999711
DVL2	125.415	-0.341015	0.291995	-1.16788	0.242855	0.999711
UPF1	75.8274	0.14796	0.290465	0.50939	0.610479	0.999711
SKAP2	2.94499	-0.143441	1.46276	-0.0980613	0.921884	0.999711
SLC25A5	3617.94	0.100706	0.0783156	1.28589	0.19848	0.999711
CCDC109B	229.567	0.141463	0.194721	0.726488	0.46754	0.999711
HOXA11	1.42712	0.301304	2.21624	0.135953	0.891858	NA
POLR2J	826.106	0.00544342	0.105998	0.0513541	0.959043	0.999711
DHX33	262.241	0.138479	0.166553	0.831441	0.405724	0.999711
MEOX1	0.549526	0.438562	3.47787	0.126101	0.899652	NA
THSD7A	5.0967	0.15734	1.26311	0.124566	0.900867	0.999711
LIG3	289.575	-0.151624	0.218073	-0.695291	0.486873	0.999711
RPAP3	363.774	0.210803	0.177277	1.18912	0.234393	0.999711
ACSM3	3.29712	0.685123	1.38699	0.493965	0.621331	0.999711
CIAPIN1	1477.38	0.0491485	0.0992055	0.495421	0.620303	0.999711
SPPL2B	44.1744	-0.619826	0.381164	-1.62614	0.10392	0.999711
FAM214B	21.3378	-1.51829	0.648523	-2.34116	0.0192242	0.647582
COPZ2	2.00136	1.24182	1.9894	0.624222	0.532482	NA
PRKAR2B	390.93	0.217732	0.140933	1.54493	0.122364	0.999711
MSL3	219.679	-0.0676276	0.188394	-0.358968	0.719619	0.999711
CREBBP	212.095	-0.164791	0.200338	-0.822564	0.410756	0.999711
BZRAP1	2.90497	1.19756	1.5261	0.784722	0.432616	0.999711
PON1	0.841892	1.97676	3.46753	0.570076	0.568626	NA
GCFC2	201.465	0.2417	0.195183	1.23832	0.215596	0.999711
WDR54	1222.95	-0.118924	0.105293	-1.12946	0.258704	0.999711
CROT	51.0094	-0.266443	0.376634	-0.707431	0.479299	0.999711
ABCB4	1.25945	-2.50016	2.57318	-0.971622	0.331239	NA
KMT2E	732.249	-0.0388378	0.126831	-0.306216	0.75944	0.999711
RHBDD2	1433.7	0.139742	0.0918741	1.52101	0.128257	0.999711
SOX8	222.996	0.0998615	0.17788	0.561399	0.574526	0.999711
IBTK	414.336	-0.130225	0.14155	-0.919996	0.357575	0.999711
ZNF195	773.268	0.0846506	0.118676	0.713292	0.475665	0.999711
MYCBP2	229.994	-0.183389	0.181882	-1.00829	0.313317	0.999711
FBXL3	140.45	0.0832124	0.212612	0.391381	0.695515	0.999711
PDK2	64.8993	-0.260525	0.308877	-0.84346	0.398971	0.999711
ITGA3	0.515484	0.274285	3.48425	0.0787213	0.937254	NA
ZFX	308.892	0.0974444	0.169877	0.573619	0.566226	0.999711
LAMP2	253.208	0.194086	0.170076	1.14117	0.2538	0.999711
ITGA2B	0.522479	0.203695	3.47236	0.0586619	0.953221	NA
ASB4	0.218993	1.16014	3.51267	0.330274	0.741193	NA
GDE1	473.491	0.166518	0.133659	1.24584	0.212822	0.999711
C19orf60	581.572	-0.149619	0.119605	-1.25094	0.210957	0.999711
CRLF1	28.4358	-0.8415	0.505094	-1.66603	0.0957081	0.999711
OSBPL7	19.5875	-0.296503	0.56215	-0.527444	0.597885	0.999711
TMEM98	1457.21	0.173354	0.0918975	1.88639	0.0592429	0.969198
YBX2	2.1385	-0.216712	1.76513	-0.122774	0.902286	NA
MAP3K14	19.0942	0.0296635	0.589917	0.0502843	0.959896	0.999711
ABCC8	44.1891	0.269163	0.416366	0.646458	0.517982	0.999711
TMEM132A	59.6865	-0.639333	0.379685	-1.68385	0.0922102	0.999711
AP2B1	372.77	-0.145572	0.142916	-1.01859	0.308398	0.999711
TAC1	10.9607	-1.94205	3.43019	-0.566166	0.571281	0.999711
ZNF263	171.071	-0.354299	0.240036	-1.47603	0.139937	0.999711
CX3CL1	5.18459	1.2365	1.28947	0.958922	0.337598	0.999711
SPATA20	80.0211	-0.058804	0.365174	-0.16103	0.87207	0.999711
TNFRSF12A	315.33	1.00226	0.155901	6.42879	1.28627e-10	1.59135e-07
DLX6	34.2382	1.17254	0.461809	2.539	0.0111169	0.474262
MAP3K9	0.402258	0.466182	3.48	0.13396	0.893434	NA
RALA	304.484	0.109674	0.1553	0.706209	0.480058	0.999711
BAIAP2L1	7.87009	-1.33471	0.908858	-1.46856	0.141953	0.999711
KDM7A	97.4865	0.24534	0.268054	0.915264	0.360053	0.999711
ETV1	502.327	0.0263856	0.128898	0.204701	0.837806	0.999711
AGK	548.107	0.0786826	0.130085	0.604854	0.545276	0.999711
ALDH3B1	2.15404	3.10123	1.80766	1.7156	0.0862355	NA
PHTF2	394.247	0.167638	0.153029	1.09546	0.273314	0.999711
FARP2	47.1295	-0.00615185	0.402269	-0.0152929	0.987799	0.999711
USH1C	3.16755	-1.18221	1.59099	-0.743069	0.45744	0.999711
GGCT	197.838	0.188994	0.190712	0.990992	0.32169	0.999711
DBF4	499.829	0.0186117	0.134494	0.138383	0.889938	0.999711
IFRD1	637.404	0.186548	0.120148	1.55266	0.120504	0.999711
COX10	158.734	-0.222442	0.212978	-1.04444	0.296283	0.999711
GTF2IRD1	82.3658	-0.157384	0.302807	-0.51975	0.603238	0.999711
PAF1	365.781	-0.157805	0.173669	-0.908655	0.363532	0.999711
VPS41	359.948	0.129854	0.165397	0.785109	0.432389	0.999711
ARHGAP44	2.03012	1.89698	1.84034	1.03077	0.302646	NA
ELAC2	462.735	-0.00978397	0.160449	-0.0609785	0.951376	0.999711
SCIN	0.118386	-0.484167	3.52849	-0.137217	0.89086	NA
ARSD	36.5279	-0.290321	0.416584	-0.696909	0.48586	0.999711
ADIPOR2	163.122	0.253118	0.202325	1.25105	0.210918	0.999711
CDKL3	10.8844	0.127969	0.771092	0.165958	0.86819	0.999711
UPP2	0.1497	0.885408	3.52976	0.25084	0.801937	NA
MARK4	9.24584	0.335741	0.798906	0.420251	0.674302	0.999711
PROM1	524.864	0.422747	0.182191	2.32036	0.0203217	0.663208
CCDC124	826.382	0.0524831	0.114634	0.457832	0.647073	0.999711
PAFAH1B1	365.552	-0.0518151	0.152063	-0.340747	0.733294	0.999711
DNAH9	17.3467	-0.473693	0.66106	-0.716566	0.473642	0.999711
KIAA0100	194.921	-0.128068	0.197796	-0.647478	0.517323	0.999711
TRAPPC6A	670.12	-0.064238	0.11185	-0.574323	0.565749	0.999711
MATK	5.4419	-0.201954	1.04454	-0.193343	0.84669	0.999711
SCN4A	0.118386	-0.484167	3.52849	-0.137217	0.89086	NA
ST7L	189.453	-0.0433877	0.192796	-0.225044	0.821945	0.999711
TKTL1	2.28166	-1.49429	2.11262	-0.707316	0.47937	0.999711
PAX6	134.729	-0.176965	0.283678	-0.623823	0.532744	0.999711
RPUSD1	269.694	-0.0819767	0.206962	-0.396095	0.692035	0.999711
RHBDF1	24.9418	1.01754	0.550771	1.84748	0.0646779	0.981469
LUC7L	698.893	0.0241627	0.111727	0.216265	0.828781	0.999711
CACNA2D2	3.04457	0.570688	1.36259	0.418826	0.675343	0.999711
BAIAP3	3.02037	0.569843	1.44872	0.393342	0.694067	0.999711
TSR3	450.712	-0.00938106	0.132774	-0.0706544	0.943673	0.999711
PIGQ	60.1303	0.127034	0.318213	0.39921	0.689738	0.999711
CRAMP1L	39.3533	0.224182	0.445245	0.503502	0.614611	0.999711
TEAD3	7.09081	1.72858	0.93966	1.83958	0.0658292	0.984395
DNAJC11	413.411	0.0637482	0.139832	0.455892	0.648468	0.999711
FMO3	1.96573	-2.37352	2.11265	-1.12348	0.261234	NA
MYLIP	3.04596	1.79041	1.62621	1.10097	0.270908	0.999711
NOX1	4.84018	0.357169	1.22804	0.290845	0.77117	0.999711
E2F2	39.4106	0.86176	0.442117	1.94916	0.0512757	0.930961
PSMB1	4339.58	0.0958899	0.0853068	1.12406	0.260988	0.999711
SYN1	1.2607	1.79198	2.50945	0.714095	0.475168	NA
JARID2	51.3859	-0.170479	0.364992	-0.467076	0.640445	0.999711
CDKL5	8.63597	0.150995	0.85753	0.176081	0.86023	0.999711
CAMK1G	3.72491	-4.22714	3.27493	-1.29076	0.196788	0.999711
CDK11A	5.06447	0.687291	1.11042	0.618949	0.53595	0.999711
NADK	98.6476	-0.0239819	0.274407	-0.0873955	0.930357	0.999711
DLEC1	0.5465	-0.92952	3.48094	-0.267031	0.789445	NA
CYTH3	14.9215	0.126659	0.687324	0.184278	0.853795	0.999711
ADAM22	70.1372	-0.0731303	0.334494	-0.21863	0.826938	0.999711
SYPL1	1437.5	-0.0552441	0.105731	-0.522497	0.601325	0.999711
CYB561	52.2312	0.198007	0.352831	0.561196	0.574664	0.999711
SPAG9	359.264	0.0622399	0.158955	0.391558	0.695385	0.999711
CELSR3	12.1132	-0.323636	0.692614	-0.467268	0.640308	0.999711
AASS	130.71	-0.174975	0.268098	-0.652652	0.513981	0.999711
PLEKHG6	1.39199	1.06315	2.70568	0.392934	0.694368	NA
SS18L2	407.64	0.0651137	0.151799	0.428946	0.667962	0.999711
MPND	8.33728	-0.883652	0.834332	-1.05911	0.289548	0.999711
MGST1	2624.42	-0.0282552	0.0893824	-0.316116	0.751914	0.999711
CRY1	147.401	0.180937	0.235785	0.76738	0.442855	0.999711
NFIX	328.579	-0.180203	0.168206	-1.07132	0.284025	0.999711
ST3GAL1	108.99	-0.277592	0.31528	-0.880463	0.378608	0.999711
MMP25	1.08978	0.0673882	2.64074	0.0255187	0.979641	NA
IL32	0.296179	1.50359	3.51556	0.427697	0.668872	NA
PKD1	74.1125	0.209877	0.303508	0.691503	0.489249	0.999711
MAPK8IP2	2.07541	-2.6506	2.08018	-1.27422	0.202586	NA
MED24	297.253	-0.557836	0.383461	-1.45474	0.145741	0.999711
RHOBTB2	14.765	0.389124	0.799414	0.486761	0.626428	0.999711
HEATR5B	97.0131	-0.264349	0.254649	-1.03809	0.299226	0.999711
SEC62	489.211	0.00372724	0.129456	0.0287916	0.977031	0.999711
RPS20	1595.6	-0.0500315	0.0993422	-0.503628	0.614523	0.999711
CSDE1	3117.95	-0.0350988	0.0850518	-0.412675	0.679844	0.999711
UBE3C	189.632	0.133938	0.204884	0.653725	0.513289	0.999711
REV3L	1105.9	-0.0167828	0.124525	-0.134774	0.892791	0.999711
MASP2	3.56125	-0.592406	1.39688	-0.424093	0.671498	0.999711
FAM76A	48.2067	0.110941	0.384518	0.288521	0.772948	0.999711
POMT2	122.524	-0.430829	0.237744	-1.81215	0.0699624	0.994899
VTA1	1798.77	0.101808	0.103144	0.987046	0.32362	0.999711
MLXIPL	4.70408	0.222266	1.08274	0.20528	0.837353	0.999711
BAZ1B	1150.41	0.071863	0.0991443	0.724833	0.468555	0.999711
RANBP9	112.278	0.418054	0.276723	1.51073	0.130857	0.999711
ETV7	0.823258	2.70994	3.21305	0.843417	0.398995	NA
SPRTN	357.946	-0.145604	0.16769	-0.868294	0.385234	0.999711
METTL13	447.455	0.115055	0.184654	0.623085	0.533229	0.999711
DYRK4	145.595	0.20532	0.216494	0.948388	0.342932	0.999711
ZNF207	2203.96	-0.0435632	0.0870578	-0.500394	0.616798	0.999711
UQCRC1	3591.72	-0.0120834	0.088783	-0.1361	0.891742	0.999711
STARD3NL	705.87	0.125417	0.113638	1.10365	0.269743	0.999711
CD9	93.1403	1.08696	0.287808	3.77669	0.000158926	0.0292274
HHATL	0.129295	0.868192	3.5274	0.246128	0.805583	NA
NCAPD2	280.97	-0.0244485	0.204597	-0.119496	0.904883	0.999711
IFFO1	93.57	-0.530467	0.270421	-1.96163	0.0498053	0.922798
PHF7	32.6809	0.700282	0.470934	1.48701	0.137013	0.999711
NISCH	160.246	-0.00934538	0.212604	-0.0439568	0.964939	0.999711
FUZ	17.8537	-0.360496	0.610231	-0.590753	0.554686	0.999711
SLC6A13	0.12495	-0.503378	3.53104	-0.142558	0.886639	NA
IDS	85.3592	0.267946	0.296005	0.905208	0.365355	0.999711
ZNF200	133.422	-0.0651057	0.225421	-0.288818	0.772721	0.999711
CD4	3.87843	-2.8203	1.55922	-1.80878	0.0704849	0.999711
LRRC23	78.7682	-0.305282	0.290511	-1.05084	0.29333	0.999711
BTK	0.744979	-0.799577	3.38911	-0.235926	0.81349	NA
HFE	9.77099	0.157557	0.877808	0.179489	0.857553	0.999711
SCMH1	128.42	0.223902	0.237297	0.943552	0.345399	0.999711
FYN	557.334	0.000997594	0.123718	0.00806345	0.993566	0.999711
HIVEP2	4.74599	0.128302	1.21993	0.105172	0.91624	0.999711
FMO1	5.33445	1.32961	1.08171	1.22918	0.219005	0.999711
TCEB3	484.871	-0.00313842	0.137172	-0.0228794	0.981746	0.999711
LYPLA2	669.791	-0.263666	0.15026	-1.75473	0.0793059	0.999711
CLCN6	124.616	-0.00206413	0.241544	-0.00854556	0.993182	0.999711
MRC2	18.0367	0.179166	0.580874	0.308442	0.757746	0.999711
TSPAN9	16.0399	-0.0327037	0.679791	-0.0481084	0.96163	0.999711
BTBD7	162.77	-0.128963	0.226418	-0.569576	0.568965	0.999711
APBA3	40.8291	-0.154362	0.424935	-0.36326	0.716411	0.999711
MKS1	342.708	-0.190154	0.166606	-1.14133	0.253731	0.999711
ABHD5	189.174	-0.00622356	0.202256	-0.0307708	0.975452	0.999711
AKAP8L	359.142	-0.00268714	0.149989	-0.0179156	0.985706	0.999711
MBTD1	113.521	0.0203889	0.247224	0.0824714	0.934272	0.999711
UTP18	934.631	0.0742914	0.110937	0.669674	0.503066	0.999711
RNF216	205.277	-0.111015	0.210222	-0.528086	0.597439	0.999711
TTC19	870.028	0.0538285	0.10253	0.525002	0.599582	0.999711
PTBP1	753.56	-0.209403	0.158885	-1.31795	0.187519	0.999711
DPF1	50.2727	0.23915	0.34954	0.684184	0.493859	0.999711
SYT7	0.22084	-1.07415	3.50915	-0.306099	0.759529	NA
LARS2	132.555	-0.217584	0.242074	-0.898833	0.368742	0.999711
PIK3C2A	445.491	0.0555633	0.153142	0.362822	0.716738	0.999711
PLAUR	17.731	0.0914224	0.650421	0.140559	0.888219	0.999711
ANLN	259.306	-0.0340718	0.192346	-0.177138	0.8594	0.999711
WIZ	50.0033	-0.173004	0.351855	-0.491692	0.622937	0.999711
RABGAP1	366.733	0.199106	0.167236	1.19057	0.233823	0.999711
QPCTL	41.4443	0.198647	0.436735	0.454847	0.64922	0.999711
PPP5C	826.129	-0.176739	0.110457	-1.60008	0.109582	0.999711
CEP68	168.8	0.244127	0.225554	1.08234	0.279101	0.999711
MAP4K3	142.861	0.0921505	0.220594	0.417739	0.676138	0.999711
ZBTB32	0.218993	1.16014	3.51267	0.330274	0.741193	NA
TMEM159	0.249899	-0.688854	3.50205	-0.1967	0.844062	NA
BRCA1	432.991	0.0963876	0.137578	0.700602	0.483552	0.999711
ERCC1	967.795	0.122168	0.102926	1.18695	0.235246	0.999711
SEMA3B	9.26486	-0.669298	0.866311	-0.772583	0.439769	0.999711
MBTPS2	172.601	-0.30044	0.207382	-1.44873	0.147413	0.999711
PRICKLE3	9.88079	-0.916115	0.784485	-1.16779	0.242891	0.999711
EXTL3	291.925	-0.0129058	0.184371	-0.0699992	0.944194	0.999711
NR1H4	0.814986	-0.0977395	2.98337	-0.0327614	0.973865	NA
ELOVL5	1495.83	0.309915	0.0979958	3.16254	0.00156401	0.145785
CALCOCO1	77.2625	-0.274988	0.294879	-0.932547	0.351054	0.999711
UBR7	460.102	-0.0189129	0.131873	-0.143418	0.88596	0.999711
MAP4K5	303.273	0.179595	0.163523	1.09828	0.27208	0.999711
EHD3	37.6079	0.930551	0.484838	1.9193	0.0549463	0.947179
PSMC4	1470.96	0.0124437	0.090279	0.137836	0.89037	0.999711
MAN2B2	29.5717	-0.636819	0.503603	-1.26453	0.206041	0.999711
SLC7A14	0.146479	0.885269	3.52975	0.250802	0.801967	NA
CLDN11	0.952409	-2.0731	2.83631	-0.730914	0.464832	NA
SLC25A39	2749.65	-0.0712801	0.0881629	-0.808504	0.418801	0.999711
MVP	1.73555	1.62257	1.84101	0.881345	0.378131	NA
NUB1	377.087	-0.0709567	0.152765	-0.464482	0.642302	0.999711
PGM3	443.704	0.130449	0.146046	0.8932	0.37175	0.999711
RWDD2A	117.543	0.119296	0.240192	0.496669	0.619423	0.999711
CLK1	541.673	0.0648691	0.122119	0.531195	0.595283	0.999711
POLR3B	136.979	-0.0764192	0.224233	-0.340803	0.733252	0.999711
ANGEL1	86.2877	-0.514428	0.298116	-1.72559	0.0844205	0.999711
RNF14	263.822	0.113464	0.161083	0.704384	0.481194	0.999711
DNASE1L1	8.64046	-0.187664	0.837482	-0.224081	0.822695	0.999711
DDX11	113.557	0.147006	0.258115	0.569539	0.568991	0.999711
HEBP1	105.727	0.130848	0.250933	0.521446	0.602056	0.999711
MAMLD1	38.0308	-0.158975	0.427018	-0.372291	0.709676	0.999711
TACC3	228.48	-0.210441	0.237818	-0.884884	0.376219	0.999711
UFL1	312.48	0.0339213	0.161026	0.210657	0.833155	0.999711
POLA2	451.69	-0.177582	0.182113	-0.975115	0.329503	0.999711
ZC3H3	29.3233	-0.184479	0.466965	-0.395059	0.692799	0.999711
CAPN1	104.373	-0.186016	0.310233	-0.5996	0.548773	0.999711
MDH1	3252.38	-0.0267371	0.0954374	-0.280153	0.77936	0.999711
SLC30A9	1167.02	-0.063602	0.107501	-0.591639	0.554092	0.999711
MTMR11	25.8501	-0.357106	0.505348	-0.706654	0.479781	0.999711
COX15	422.765	0.0906107	0.142604	0.635399	0.525168	0.999711
CCDC88C	70.5673	0.131777	0.295699	0.445645	0.655854	0.999711
YAF2	137.603	-0.0262059	0.235753	-0.111158	0.911491	0.999711
ZMYND11	470.784	-0.0459245	0.148634	-0.308978	0.757338	0.999711
WAS	0.238595	0.205667	3.53118	0.058243	0.953555	NA
BID	1377.46	0.0452013	0.0933674	0.484123	0.628299	0.999711
MATR3	17.1201	-0.390836	0.604318	-0.646739	0.517801	0.999711
XYLT2	10.0345	-1.63934	0.871841	-1.88031	0.0600652	0.970929
NUDCD3	292.554	0.152371	0.190464	0.799998	0.423712	0.999711
ISL1	621.074	0.131297	0.306297	0.42866	0.668171	0.999711
CHDH	35.66	0.00234173	0.474884	0.00493116	0.996066	0.999711
GLT8D1	515.317	0.0501766	0.131299	0.382154	0.702347	0.999711
ATP2C1	202.256	-0.0220614	0.193581	-0.113965	0.909266	0.999711
SLC38A5	26.1704	-0.815831	0.562252	-1.45101	0.146778	0.999711
RALBP1	279.531	0.00321106	0.173596	0.0184973	0.985242	0.999711
RUFY3	182.509	0.0606174	0.226509	0.267615	0.788995	0.999711
CNTN1	244.495	-0.528384	0.229864	-2.29869	0.0215228	0.670261
SLC11A1	2.97559	-1.26267	1.49526	-0.844448	0.398419	0.999711
WWTR1	271.509	0.132189	0.159488	0.828835	0.407198	0.999711
AGPS	222.639	-0.0669754	0.190422	-0.351722	0.725047	0.999711
ZNF806	0.118386	-0.484167	3.52849	-0.137217	0.89086	NA
CXorf56	135.828	-0.0435854	0.219426	-0.198634	0.842549	0.999711
ATP1A2	720.556	-0.439258	0.110015	-3.99271	6.53226e-05	0.0170957
TTC27	220.815	0.087366	0.178504	0.489436	0.624533	0.999711
ZNF582	37.3046	0.6437	0.455082	1.41447	0.157224	0.999711
VSIG2	0.926683	3.01505	3.04014	0.991746	0.321321	NA
PHLDB1	136.076	0.428078	0.252154	1.69768	0.0895673	0.999711
CYP24A1	0.1093	-0.467955	3.52618	-0.132709	0.894424	NA
PRDM11	10.7619	-0.396361	0.773382	-0.512503	0.608299	0.999711
SNAI2	192.057	-1.06623	0.261154	-4.08275	4.45053e-05	0.0123607
CD74	0.704178	-0.149965	3.46164	-0.0433221	0.965445	NA
ZRANB1	49.0339	0.0331598	0.399997	0.0829002	0.933931	0.999711
NCDN	115.779	-0.966751	0.268237	-3.6041	0.000313241	0.0463965
GPR124	0.924069	2.92871	3.05566	0.958454	0.337834	NA
ZFP64	136.262	-0.403758	0.258688	-1.56079	0.118574	0.999711
MNAT1	311.824	0.173419	0.16963	1.02234	0.306621	0.999711
SAMD4A	20.4915	-0.100358	0.537445	-0.186732	0.851871	0.999711
MRE11A	269.737	0.0746379	0.169477	0.440401	0.659647	0.999711
PLEKHB1	493.1	-0.14097	0.132739	-1.06201	0.288231	0.999711
SERPINB1	4.2126	1.20917	1.18881	1.01713	0.30909	0.999711
SLC7A9	1.09039	-0.968043	2.65413	-0.36473	0.715313	NA
SPAST	152.144	-0.0740266	0.228671	-0.323725	0.746146	0.999711
NRXN3	24.7976	0.443247	0.517742	0.856116	0.391934	0.999711
OSBPL5	10.973	-0.0536651	0.772792	-0.0694431	0.944637	0.999711
AQR	527.394	-0.077984	0.128402	-0.60734	0.543625	0.999711
CPS1	2.99967	1.85785	1.66178	1.11799	0.263572	0.999711
FHL1	903.814	0.159633	0.106435	1.49981	0.133664	0.999711
RTFDC1	828.019	0.0127956	0.108047	0.118427	0.905729	0.999711
SLC45A4	18.6242	0.274968	0.615615	0.446656	0.655124	0.999711
RNF10	398.801	-0.362033	0.202446	-1.7883	0.0737278	0.999711
ZNF839	30.3723	0.273297	0.499595	0.547037	0.584354	0.999711
ZDHHC6	746.074	0.1775	0.117072	1.51616	0.12948	0.999711
GRAMD1B	7.82219	-0.682808	0.950186	-0.718604	0.472385	0.999711
RNH1	499.337	-0.0987939	0.153591	-0.643228	0.520076	0.999711
NDUFS1	1320.89	0.0530341	0.102291	0.51846	0.604137	0.999711
RB1CC1	629.099	-0.0988101	0.130886	-0.754935	0.450288	0.999711
ERP44	644.384	0.173624	0.125195	1.38683	0.165494	0.999711
ALAS1	280.735	-0.13811	0.170283	-0.811064	0.417329	0.999711
BIRC3	1.27497	1.6152	2.66664	0.605705	0.544711	NA
AKAP11	269.942	0.0963287	0.169735	0.567526	0.570357	0.999711
GLRX2	235.646	0.22093	0.180283	1.22546	0.220401	0.999711
SNAPC1	80.5243	0.247731	0.304208	0.814346	0.415447	0.999711
DERA	603.389	0.0998297	0.131982	0.756387	0.449417	0.999711
STRAP	2826.1	0.133769	0.079429	1.68413	0.0921567	0.999711
ABCC2	2.50304	0.0766822	1.64401	0.0466435	0.962797	0.999711
DEF6	1.402	-2.20198	2.38674	-0.922589	0.356221	NA
PLEKHO1	759.073	-0.0246459	0.116715	-0.211163	0.83276	0.999711
GCLM	137.255	0.565483	0.217853	2.59571	0.00943963	0.418559
UBR2	132.473	-0.147665	0.240103	-0.615005	0.538551	0.999711
EHD2	3.49994	1.303	3.2047	0.406591	0.684309	0.999711
DEPDC1	247.947	-0.17842	0.187692	-0.950597	0.341809	0.999711
CCDC28A	130.635	-0.118466	0.223822	-0.529288	0.596605	0.999711
RRAGD	54.9935	0.60939	0.344001	1.77148	0.0764811	0.999711
HSF2	419.205	0.0180427	0.137762	0.13097	0.895799	0.999711
PHF20	489.948	0.192911	0.157738	1.22299	0.221335	0.999711
HSD17B6	31.3582	0.177563	0.514047	0.345421	0.729778	0.999711
NR1H3	52.8781	0.569821	0.339173	1.68003	0.0929514	0.999711
TYMP	32.4873	-0.150897	0.441204	-0.342012	0.732342	0.999711
NCAPH2	296.199	-0.179188	0.390922	-0.458372	0.646685	0.999711
TOMM34	2099.17	-0.0271838	0.0827929	-0.328334	0.742659	0.999711
SEC63	684.273	0.114482	0.114179	1.00265	0.31603	0.999711
KPNA6	204.392	0.164256	0.184157	0.891932	0.372429	0.999711
VIM	2157.88	0.179958	0.0928064	1.93906	0.0524935	0.942733
FAS	407.768	0.351017	0.182417	1.92426	0.054322	0.947103
RNASET2	48.8199	0.0959762	0.353092	0.271816	0.785763	0.999711
CD44	113.328	0.178815	0.285725	0.625829	0.531427	0.999711
KCNG1	1.68064	2.72583	2.09258	1.30262	0.192706	NA
AGPAT4	96.7694	-0.406471	0.266678	-1.5242	0.127459	0.999711
BTN3A1	39.3552	0.0982983	0.389253	0.252531	0.800631	0.999711
MIPEP	482.799	-0.222177	0.137816	-1.61212	0.106935	0.999711
IFNGR1	411.699	0.197549	0.165955	1.19038	0.233897	0.999711
B4GALT7	187.13	0.0877795	0.200581	0.437626	0.661657	0.999711
SH2D2A	4.41693	-0.584274	1.15118	-0.507543	0.611774	0.999711
VRK2	15.4095	1.45256	0.650786	2.23202	0.0256139	0.71577
TNFRSF1B	0.32849	1.30389	3.5031	0.37221	0.709737	NA
VEZT	430.167	0.124072	0.144829	0.856682	0.391621	0.999711
POU2F2	1.20396	0.267823	2.59675	0.103138	0.917854	NA
BRD9	315.138	-0.110775	0.184572	-0.600173	0.548391	0.999711
SNX1	740.291	-0.023699	0.115657	-0.204907	0.837645	0.999711
TBPL1	344.314	0.149854	0.145035	1.03323	0.301497	0.999711
ARNTL2	15.2703	1.05866	0.640387	1.65315	0.0983	0.999711
BCLAF1	1853.43	-0.0212729	0.0887677	-0.239647	0.810604	0.999711
SLC39A9	361.909	-0.0387675	0.145672	-0.266129	0.79014	0.999711
ANK1	4.66835	0.649163	1.44922	0.447939	0.654198	0.999711
IBSP	0.1093	-0.467955	3.52618	-0.132709	0.894424	NA
TFB1M	185.095	0.215026	0.201562	1.0668	0.286063	0.999711
RABEP1	459.862	0.141331	0.13188	1.07167	0.283869	0.999711
HMGB3	1222.29	0.0406701	0.0917665	0.443192	0.657627	0.999711
NUP160	986.903	-0.0264363	0.10715	-0.246723	0.805122	0.999711
BAK1	69.0183	0.311891	0.345383	0.903028	0.366511	0.999711
MUSK	0.814768	-1.86322	2.94874	-0.631872	0.527471	NA
IKZF2	42.2023	-0.869837	0.412725	-2.10754	0.0350705	0.819006
GRN	550.653	-0.260976	0.140591	-1.85629	0.0634126	0.978471
FAM13B	33.8404	0.443934	0.433146	1.02491	0.305408	0.999711
ARHGAP31	205.896	-0.53826	0.186447	-2.88693	0.00389017	0.25361
CENPQ	235.062	0.150673	0.176526	0.853543	0.393358	0.999711
SARS	1620.61	0.243401	0.106378	2.28808	0.0221331	0.675359
RANBP3	68.8585	-0.146585	0.3076	-0.476544	0.633687	0.999711
ARID4A	458.252	0.0699809	0.162858	0.429705	0.66741	0.999711
TSSC1	414.283	0.0911669	0.152579	0.597508	0.550168	0.999711
PNPLA6	5.61456	-0.968069	1.04446	-0.926859	0.354	0.999711
IFT88	309.771	-0.09949	0.16097	-0.618065	0.536532	0.999711
ALG1	203.205	0.13432	0.182374	0.736507	0.461422	0.999711
ZCCHC8	190.604	-0.0834566	0.18645	-0.44761	0.654435	0.999711
ABCF2	840.264	0.0257422	0.111631	0.230601	0.817625	0.999711
CHPF2	50.7691	-0.232202	0.414278	-0.560499	0.575139	0.999711
LRRC7	6.69647	-0.553228	0.999202	-0.553671	0.579804	0.999711
FUT8	286.62	-0.416544	0.168152	-2.47719	0.0132422	0.523874
UBA6	355.895	0.229203	0.187945	1.21952	0.222645	0.999711
GAB2	7.83423	0.716603	0.903507	0.793135	0.427699	0.999711
ATP6V0A1	130.607	-0.441303	0.220991	-1.99693	0.0458324	0.900713
PIAS1	690.726	-0.091191	0.147785	-0.61705	0.537202	0.999711
SLC4A7	320.608	0.150321	0.16491	0.911533	0.362015	0.999711
APBA2	307.517	-0.0790796	0.180976	-0.436962	0.662139	0.999711
MAP2K3	242.971	0.041359	0.174104	0.237553	0.812228	0.999711
EFCAB1	15.7801	-1.67625	0.747985	-2.24102	0.0250248	0.708364
TMSB10	2087.25	-0.0136704	0.0992027	-0.137802	0.890397	0.999711
ASTE1	83.3322	0.303546	0.273103	1.11147	0.266366	0.999711
RNF19A	149.315	0.28817	0.216648	1.33013	0.183477	0.999711
PEX3	311.68	0.104611	0.169943	0.615562	0.538184	0.999711
GABARAPL2	1540.64	-0.0362112	0.0962825	-0.376093	0.706848	0.999711
SH3YL1	254.696	-0.095412	0.163438	-0.583782	0.559367	0.999711
FAM136A	1298.69	0.16151	0.0915525	1.76413	0.0777105	0.999711
VCL	492.655	0.428598	0.135717	3.15802	0.00158843	0.147054
DEPDC1B	392.529	-0.0825434	0.177596	-0.464783	0.642087	0.999711
DAPK2	1.09327	0.174457	2.65318	0.065754	0.947574	NA
NSMAF	363.699	-0.177418	0.167896	-1.05671	0.290642	0.999711
ADSS	293.999	-0.161739	0.168874	-0.957746	0.338191	0.999711
STAP1	0.11154	-0.46784	3.52616	-0.132677	0.894449	NA
TIMP2	272.415	0.0618148	0.173579	0.356119	0.721751	0.999711
RFC1	686.228	0.0879765	0.114234	0.770144	0.441214	0.999711
TBC1D23	325.729	-0.0220513	0.149008	-0.147987	0.882353	0.999711
CUL3	471.747	-0.11264	0.140719	-0.800463	0.423442	0.999711
MYOM2	12.3197	0.0172067	0.696926	0.0246894	0.980303	0.999711
OTC	0.411344	0.247215	3.48965	0.0708425	0.943523	NA
CYP46A1	1.56023	-0.966853	2.10314	-0.459718	0.645719	NA
ZZZ3	545.802	0.00294658	0.125547	0.0234699	0.981275	0.999711
USP2	37.799	0.16402	0.403506	0.406487	0.684385	0.999711
CASR	0.118386	-0.484167	3.52849	-0.137217	0.89086	NA
TUBG2	92.376	-0.159145	0.274962	-0.578789	0.562732	0.999711
RPL26L1	514.654	0.0632283	0.140332	0.450563	0.652305	0.999711
FLT4	55.6413	0.12257	0.352098	0.348115	0.727754	0.999711
NSUN2	482.968	0.0661307	0.14329	0.461518	0.644427	0.999711
FBXO42	250.939	-0.263831	0.205069	-1.28655	0.198253	0.999711
MFAP3	230.024	0.0922246	0.19216	0.479937	0.631272	0.999711
MRI1	51.0957	-0.183265	0.354757	-0.516592	0.605441	0.999711
METTL1	442.995	0.154654	0.153781	1.00567	0.314572	0.999711
HOXC8	56.1859	-0.149559	0.330952	-0.451904	0.651338	0.999711
AGA	255.294	0.225747	0.169514	1.33173	0.182948	0.999711
PI4K2B	37.7245	0.203495	0.410459	0.495774	0.620054	0.999711
BOD1L1	721.368	-0.0890005	0.127614	-0.69742	0.48554	0.999711
MAT2B	1439.15	0.0999692	0.092897	1.07613	0.281869	0.999711
EDC4	32.3225	0.205231	0.499005	0.41128	0.680867	0.999711
TRIO	152.164	0.107092	0.207125	0.51704	0.605128	0.999711
VCAN	984.368	-0.0670437	0.117186	-0.572113	0.567245	0.999711
CLEC16A	146.413	-0.306683	0.220413	-1.3914	0.164104	0.999711
CDH1	0.591929	-0.852375	3.47615	-0.245206	0.806297	NA
SKIV2L2	736.021	-0.257955	0.11599	-2.22393	0.026153	0.722007
DNAH5	20.8079	0.00611425	0.533132	0.0114686	0.99085	0.999711
ZFYVE16	398.59	-0.134026	0.180099	-0.744178	0.456769	0.999711
FAM65A	46.6456	-0.101571	0.388742	-0.261282	0.793875	0.999711
RAI14	541.061	0.336639	0.139047	2.42104	0.015476	0.580201
SOX30	0.355158	-0.80793	3.49199	-0.231366	0.81703	NA
PNKP	428.831	-0.403325	0.142368	-2.83298	0.00461169	0.279137
BEST2	0.347895	0.0384181	3.49823	0.0109821	0.991238	NA
PHLPP2	92.016	0.28184	0.348815	0.807991	0.419095	0.999711
SPDL1	632.428	-0.0578451	0.137327	-0.421221	0.673594	0.999711
STAU2	342.25	0.0368578	0.156443	0.235598	0.813744	0.999711
PQLC2	114.021	-0.108429	0.28025	-0.386901	0.69883	0.999711
CTNS	98.6698	-0.0673356	0.284602	-0.236596	0.81297	0.999711
RTN4R	61.0886	-0.0627494	0.376308	-0.16675	0.867567	0.999711
PHF23	223.193	-0.205649	0.199685	-1.02987	0.303073	0.999711
CDH10	139.372	0.963779	0.249854	3.85737	0.000114614	0.0226056
INPP4A	90.5563	-0.200701	0.265825	-0.755009	0.450243	0.999711
RAB27B	11.2018	-1.06805	0.809593	-1.31924	0.187089	0.999711
PSMA4	3291.66	0.0506438	0.0893471	0.56682	0.570836	0.999711
MYO16	3.08679	-0.94887	1.4168	-0.669728	0.503031	0.999711
LSG1	489.412	0.197369	0.131196	1.50438	0.132483	0.999711
PARP3	17.9223	-0.853744	0.657908	-1.29766	0.194403	0.999711
TNC	5.0549	4.44419	1.49756	2.96763	0.0030011	0.218659
THAP3	175.252	-0.270902	0.201936	-1.34153	0.17975	0.999711
FAM65C	1.8418	-1.86632	2.16034	-0.863902	0.387642	NA
TDP1	474.236	0.0837374	0.146435	0.571841	0.56743	0.999711
AIFM2	22.9414	0.229521	0.507515	0.452245	0.651092	0.999711
SPATA7	53.6048	0.146842	0.362402	0.405191	0.685337	0.999711
MED17	55.6001	-0.231367	0.341997	-0.676516	0.498713	0.999711
RETSAT	34.0184	-0.483865	0.42388	-1.14151	0.253656	0.999711
CAPG	9.98339	-0.534445	0.80196	-0.666423	0.505141	0.999711
AP2S1	507.256	-0.146866	0.136254	-1.07788	0.281088	0.999711
USH2A	1.41986	1.41013	2.30003	0.613091	0.539816	NA
TG	0.376976	0.462669	3.481	0.132913	0.894262	NA
ADAM28	0.238792	1.46657	3.50916	0.417926	0.676001	NA
DCUN1D1	441.908	0.0339664	0.13943	0.243609	0.807534	0.999711
JADE2	3.14953	-1.62678	1.60767	-1.01189	0.311592	0.999711
ZIC2	106.066	-0.181228	0.278438	-0.650873	0.515129	0.999711
TRIT1	313.117	0.0110828	0.157098	0.0705472	0.943758	0.999711
ADRB1	5.41648	-1.68341	1.09383	-1.53901	0.123801	0.999711
CUL7	39.4655	-0.00121275	0.433141	-0.00279989	0.997766	0.999711
CTNNA1	639.795	-0.140995	0.141591	-0.995794	0.31935	0.999711
PHKA2	23.1477	-0.625493	0.527086	-1.1867	0.235346	0.999711
CNTLN	204.786	-0.0332007	0.185766	-0.178723	0.858155	0.999711
HSPA5	5710.29	0.531282	0.0788386	6.73886	1.59636e-11	2.41387e-08
GEMIN8	132.787	0.0690464	0.220698	0.312854	0.754391	0.999711
OFD1	256.666	0.0639337	0.185005	0.345578	0.72966	0.999711
GPM6B	3117.88	-0.0951345	0.0849744	-1.11957	0.262898	0.999711
PREX2	104.979	0.0345484	0.247585	0.139541	0.889022	0.999711
WDR37	77.6776	-0.39035	0.282187	-1.3833	0.166572	0.999711
YTHDC2	237.636	-0.090537	0.175817	-0.514949	0.606589	0.999711
CTPS2	185.934	-0.251768	0.199643	-1.26109	0.207276	0.999711
ATP6V1H	631.591	-0.0713833	0.123588	-0.57759	0.563541	0.999711
POLR2B	1768.5	-0.0473993	0.102696	-0.461548	0.644406	0.999711
FAM214A	110.072	-0.314792	0.291184	-1.08107	0.279664	0.999711
ARAP2	56.3089	1.15982	0.340229	3.40894	0.000652149	0.0791659
TPR	2335.57	-0.0535969	0.0830694	-0.645207	0.518793	0.999711
CP	4.01304	3.4874	1.51091	2.30814	0.0209915	0.664624
KIAA0556	45.4685	-0.294969	0.40216	-0.733464	0.463276	0.999711
DTNBP1	124.455	-0.00420556	0.229836	-0.0182981	0.985401	0.999711
XK	0.218993	1.16014	3.51267	0.330274	0.741193	NA
C12orf4	265.165	0.318278	0.211964	1.50156	0.13321	0.999711
SCML1	418.911	-0.0166295	0.148308	-0.112128	0.910722	0.999711
WWC3	55.2286	0.32024	0.352995	0.907208	0.364297	0.999711
FAM184B	8.54402	-0.433875	0.834757	-0.519762	0.603229	0.999711
MAP4	342.429	-0.0142054	0.147194	-0.0965079	0.923117	0.999711
GOPC	138.269	0.0393157	0.219876	0.178808	0.858088	0.999711
USP28	188.267	0.0203216	0.196619	0.103355	0.917681	0.999711
HDAC9	94.2704	0.378313	0.373345	1.01331	0.310913	0.999711
TSPAN17	48.9331	0.269874	0.37169	0.726073	0.467794	0.999711
NOP16	1431.44	0.153472	0.105332	1.45703	0.145107	0.999711
CC2D2A	165.195	-0.337892	0.239283	-1.4121	0.157921	0.999711
RRM2B	264.578	0.00613495	0.188536	0.03254	0.974041	0.999711
ZNF800	138.086	0.148037	0.227673	0.650217	0.515552	0.999711
SNX29	39.9925	-0.571577	0.397956	-1.43628	0.150922	0.999711
LMO3	173.621	0.0728737	0.203084	0.358836	0.719718	0.999711
MRPS10	788.507	0.0658759	0.11425	0.576595	0.564213	0.999711
RSF1	635.616	-0.11053	0.113948	-0.970007	0.332043	0.999711
VPS13D	92.6028	-0.0432956	0.262854	-0.164714	0.869169	0.999711
CELF2	39.2077	0.885596	0.454132	1.95008	0.0511661	0.930961
FAM120A	249.772	-0.237429	0.196527	-1.20812	0.227	0.999711
R3HDM1	409.913	-0.143862	0.133844	-1.07484	0.282445	0.999711
COL9A2	12.8687	-1.94923	0.764748	-2.54885	0.0108078	0.465453
KITLG	93.5511	0.0229122	0.258057	0.0887873	0.929251	0.999711
ERCC8	235.258	0.273641	0.216981	1.26113	0.207263	0.999711
ADAMTS6	26.8353	0.173038	0.522048	0.331461	0.740297	0.999711
H6PD	25.7458	0.297298	0.493588	0.60232	0.546961	0.999711
VAMP3	701.347	0.0137107	0.112449	0.121928	0.902956	0.999711
PER3	54.096	0.475348	0.34455	1.37962	0.167704	0.999711
EPN3	0.396378	0.151853	3.48484	0.0435753	0.965243	NA
LTBP1	35.2168	-0.527445	0.453766	-1.16237	0.245084	0.999711
RCN1	1045.46	0.00710417	0.098293	0.0722755	0.942383	0.999711
ELN	0.129295	0.868192	3.5274	0.246128	0.805583	NA
RFC2	1213.99	0.11073	0.0955476	1.1589	0.246498	0.999711
ARID1B	398.152	0.0378983	0.147071	0.257687	0.796649	0.999711
CLPTM1L	562.447	-0.0476287	0.140424	-0.339177	0.734476	0.999711
NEDD4L	270.659	-0.207289	0.180884	-1.14598	0.251803	0.999711
FOXP3	0.990024	-0.397252	2.74814	-0.144553	0.885064	NA
PPP1R3F	11.8221	0.309653	0.698275	0.443454	0.657437	0.999711
HEXB	479.026	0.0892164	0.134796	0.661861	0.50806	0.999711
PTCD2	192.64	-0.051096	0.200885	-0.254355	0.799222	0.999711
KIAA2022	21.3559	0.13689	0.570132	0.240102	0.810252	0.999711
JKAMP	2152.36	0.0460905	0.0947171	0.486613	0.626533	0.999711
DKK3	103.375	0.0445655	0.320912	0.138871	0.889552	0.999711
NFE2L3	48.2617	0.402664	0.362181	1.11178	0.266234	0.999711
MCUR1	346.958	0.0854682	0.149681	0.571003	0.567998	0.999711
LIMA1	339.933	0.223416	0.154535	1.44573	0.148252	0.999711
LETMD1	178.412	-0.215164	0.214478	-1.0032	0.315764	0.999711
SLC4A8	28.1086	0.0901706	0.532963	0.169187	0.865649	0.999711
LAMC3	6.17667	1.17634	1.07638	1.09287	0.274453	0.999711
MAPK9	169.918	-0.124167	0.220679	-0.56266	0.573667	0.999711
COL23A1	148.72	-0.678648	0.219704	-3.08893	0.00200881	0.170861
BCAR1	83.9273	-0.591481	0.316901	-1.86645	0.0619782	0.973974
FAM160A2	47.6779	-0.342287	0.386746	-0.885042	0.376134	0.999711
HERPUD1	1907.41	0.690569	0.0954184	7.23727	4.57792e-13	8.90012e-10
HOMER3	78.9464	-0.0981815	0.280237	-0.350352	0.726075	0.999711
RAD51	678.313	0.239695	0.119924	1.99873	0.0456376	0.900119
POLQ	232.744	-0.174596	0.198343	-0.880277	0.378709	0.999711
PIK3CB	68.1366	0.0607687	0.332684	0.182662	0.855063	0.999711
CYBA	0.627024	-0.0889499	3.31635	-0.0268216	0.978602	NA
THOC3	148.935	0.0242788	0.211734	0.114667	0.908709	0.999711
HEBP2	445.388	0.0329008	0.133146	0.247103	0.804829	0.999711
MPHOSPH9	485.248	-0.0546835	0.143939	-0.379908	0.704014	0.999711
PLEKHA5	69.6118	0.933972	0.327175	2.85466	0.00430832	0.267742
SIKE1	450.26	0.0575639	0.134362	0.428425	0.668342	0.999711
RRP12	87.826	-0.11421	0.27854	-0.410031	0.681783	0.999711
FNIP2	91.0012	0.290313	0.291197	0.996965	0.318782	0.999711
MSMO1	2851.28	0.165967	0.101981	1.62742	0.103647	0.999711
TTC17	424.532	-0.186137	0.143129	-1.30048	0.193436	0.999711
FOXN3	139.964	-0.173867	0.215472	-0.806912	0.419717	0.999711
AKR7A2	492.534	-0.0570054	0.150378	-0.379081	0.704628	0.999711
MRTO4	915.723	0.0668745	0.109169	0.61258	0.540154	0.999711
NNAT	0.495362	0.193522	3.47235	0.0557321	0.955555	NA
USE1	311.605	-0.178887	0.164183	-1.08956	0.275908	0.999711
MCF2L2	0.918222	2.16552	2.64689	0.818137	0.413279	NA
NRIP2	7.15786	-1.94153	0.981502	-1.97812	0.0479151	0.920962
LAMA3	0.446159	-0.909107	3.48796	-0.260641	0.794369	NA
AP5M1	581.217	0.0585234	0.124268	0.470943	0.637681	0.999711
ANAPC4	315.844	-0.0377798	0.154497	-0.244535	0.806816	0.999711
KCNQ1	0.4776	-0.102011	3.47603	-0.0293469	0.976588	NA
TRAPPC3	321.899	0.0071675	0.147876	0.0484697	0.961342	0.999711
THRAP3	1734.07	0.12915	0.0898022	1.43816	0.150388	0.999711
PHPT1	1427	0.0468614	0.0972782	0.481726	0.630001	0.999711
ARID4B	1346.52	-0.00996135	0.0916353	-0.108706	0.913435	0.999711
OPN3	31.5245	-0.333694	0.432865	-0.770896	0.440769	0.999711
SDCCAG8	202.24	-0.335844	0.190224	-1.76552	0.077477	0.999711
PTPRN	0.557699	-0.930088	3.48098	-0.267191	0.789322	NA
HHAT	24.2712	-1.18334	0.58934	-2.00791	0.0446531	0.887954
KIF1B	1031.08	0.243706	0.103239	2.3606	0.0182452	0.631805
FOXC1	8.47356	0.35233	0.844634	0.41714	0.676576	0.999711
TBC1D22A	54.3037	-0.347685	0.342294	-1.01575	0.309749	0.999711
SYNE2	820.594	0.167454	0.12509	1.33867	0.180677	0.999711
PLEKHH1	5.87619	-0.305284	1.13293	-0.269464	0.787573	0.999711
ATP9A	23.9044	0.910977	0.537535	1.69473	0.0901266	0.999711
CHRDL2	0.649498	0.0985467	3.4641	0.028448	0.977305	NA
FAM168A	268.28	-0.264327	0.179604	-1.47172	0.141095	0.999711
RELT	26.4353	-0.116622	0.520748	-0.22395	0.822796	0.999711
GALC	52.0357	0.21694	0.384184	0.564678	0.572293	0.999711
NOP58	2226.27	0.105544	0.0916475	1.15163	0.249475	0.999711
SZRD1	125.09	-0.05641	0.225266	-0.250415	0.802266	0.999711
KCNH2	7.08447	1.08253	1.00295	1.07935	0.280433	0.999711
CUL1	1128.32	0.0923085	0.0964682	0.956881	0.338628	0.999711
FAM114A2	270.226	0.00334453	0.167843	0.0199266	0.984102	0.999711
CYFIP2	234.983	0.217425	0.179472	1.21147	0.225715	0.999711
TAB2	184.602	-0.120065	0.204964	-0.585788	0.558018	0.999711
GINM1	193.307	-0.00365593	0.188893	-0.0193546	0.984558	0.999711
EIF2AK2	404.394	-0.0328163	0.147004	-0.223235	0.823353	0.999711
USP36	119.239	0.0768075	0.240936	0.318788	0.749887	0.999711
KMT2C	415.57	-0.00176939	0.143335	-0.0123445	0.990151	0.999711
PUM2	477.057	0.123159	0.140578	0.876092	0.38098	0.999711
MRPL43	499.57	-0.071072	0.129762	-0.547711	0.583891	0.999711
C4orf27	505.121	0.115439	0.155322	0.743225	0.457345	0.999711
ZFR	1096.73	0.013923	0.0971196	0.143359	0.886007	0.999711
ZNF280C	173.107	0.172278	0.217063	0.793679	0.427382	0.999711
PHF21B	32.5629	0.123323	0.429125	0.287383	0.773819	0.999711
TRAF1	3.08085	0.926331	1.69807	0.54552	0.585396	0.999711
RC3H2	342.236	0.0415803	0.145847	0.285095	0.775571	0.999711
IL17RB	133.83	0.613384	0.269143	2.27903	0.0226656	0.682424
TRAF3IP2	179.264	-0.024095	0.217044	-0.111015	0.911605	0.999711
GYG2	55.0673	0.0862559	0.375511	0.229703	0.818323	0.999711
DCBLD2	325.252	-0.0509201	0.163543	-0.311356	0.75553	0.999711
SOAT1	395.634	-0.0598676	0.169115	-0.354005	0.723335	0.999711
PKP2	1.05379	2.16159	2.75337	0.785072	0.432411	NA
MSH4	0.403945	1.05611	3.50019	0.301729	0.762858	NA
GDI2	3190.48	-0.031599	0.080333	-0.39335	0.694061	0.999711
ATG5	402.4	0.260334	0.167634	1.553	0.120424	0.999711
TMCC3	0.947927	1.88487	3.09837	0.608342	0.54296	NA
PITHD1	621.1	0.11156	0.120947	0.922387	0.356327	0.999711
MTA3	179.99	-0.232068	0.198858	-1.167	0.243209	0.999711
USP13	312.823	0.331628	0.154764	2.14279	0.0321299	0.795424
ATP11B	77.4984	0.652039	0.331102	1.9693	0.0489187	0.922517
LAMC2	0.738408	-0.0369633	3.46027	-0.0106822	0.991477	NA
CDK14	130.423	0.244757	0.224147	1.09195	0.274856	0.999711
SEC61A1	616.347	-0.24742	0.324107	-0.76339	0.445231	0.999711
PPP1R12A	717.532	0.050043	0.120991	0.413609	0.67916	0.999711
CAMK2B	217.779	0.450461	0.212582	2.119	0.0340904	0.812498
CROCC	27.8195	-0.339833	0.516156	-0.658392	0.510287	0.999711
POLR3E	195.076	-0.296237	0.226612	-1.30724	0.191131	0.999711
ATP2B4	314.18	-0.366333	0.173371	-2.113	0.034601	0.819006
ZC3H11A	1.03771	0.882393	2.69335	0.32762	0.743199	NA
RIOK2	580.735	0.0517465	0.123152	0.420183	0.674352	0.999711
YIPF1	131.047	0.138479	0.261668	0.529217	0.596655	0.999711
NDC1	615.199	-0.0288444	0.133743	-0.215671	0.829245	0.999711
DGKG	17.3927	-2.43978	0.760234	-3.20925	0.00133081	0.132197
FLYWCH1	35.0292	0.207999	0.41834	0.497201	0.619048	0.999711
UNKL	35.7721	-0.0328587	0.445322	-0.0737864	0.94118	0.999711
TBXAS1	38.742	-0.331666	0.41568	-0.797889	0.424935	0.999711
PARP12	93.4771	-0.170177	0.268003	-0.634983	0.525439	0.999711
ALDH18A1	638.295	-0.0220381	0.120173	-0.183387	0.854495	0.999711
TARBP1	206.915	0.135725	0.195281	0.695028	0.487038	0.999711
GATB	345.381	-0.393975	0.17593	-2.23939	0.0251309	0.708364
MXD1	24.1431	0.625493	0.547095	1.1433	0.252914	0.999711
CDK17	181.842	0.0353458	0.19083	0.185222	0.853055	0.999711
DNAJC25	68.2353	0.0794565	0.336463	0.236152	0.813314	0.999711
SLC2A3	185.455	-0.374914	0.258844	-1.44842	0.1475	0.999711
PSD	3.97336	-0.670707	1.25233	-0.535567	0.592258	0.999711
CTDP1	24.904	0.239982	0.526551	0.455761	0.648562	0.999711
YBX3	981.327	-0.0392245	0.116918	-0.335487	0.737258	0.999711
WNK1	205.649	0.0547378	0.1883	0.290695	0.771285	0.999711
RPS17P5	0.4087	0.236313	3.49035	0.0677047	0.946021	NA
CCAR1	1609.9	-0.158984	0.094195	-1.68781	0.0914469	0.999711
OGFR	39.6642	-0.610963	0.480467	-1.2716	0.203514	0.999711
PIGV	48.9003	0.25658	0.354568	0.72364	0.469286	0.999711
SNRNP40	2291.53	0.108791	0.083392	1.30457	0.192038	0.999711
RIMBP2	1.1569	-0.0452279	2.59921	-0.0174006	0.986117	NA
COL11A1	12.4391	1.02299	0.823919	1.24162	0.214377	0.999711
QSER1	434.712	0.403929	0.13353	3.02502	0.00248617	0.193418
MPC1	1324.62	0.53196	0.107809	4.93426	8.04534e-07	0.000405515
ACAA1	201.841	-0.131302	0.191599	-0.685295	0.493158	0.999711
BCAT1	1498.26	0.0299655	0.0985304	0.304124	0.761033	0.999711
HDAC7	46.4955	0.258857	0.403351	0.641766	0.521025	0.999711
LZTS1	1.02535	1.22045	3.46717	0.352001	0.724838	NA
WNT8A	2.96725	-1.49034	1.63862	-0.909509	0.363082	0.999711
SPAG4	6.05084	-1.37627	1.24375	-1.10655	0.268487	0.999711
NCKAP1	536.486	0.181592	0.12918	1.40574	0.159803	0.999711
MRPS35	1209.53	0.0396192	0.0996843	0.397447	0.691038	0.999711
GUCY1B3	188.139	-0.288211	0.72423	-0.397955	0.690663	0.999711
SFSWAP	140.684	-0.0864544	0.221849	-0.389699	0.696759	0.999711
TNK2	13.9154	-0.2998	0.676235	-0.443337	0.657522	0.999711
MON2	225.21	0.110937	0.186504	0.594821	0.551963	0.999711
CDH3	69.0762	0.555908	0.367229	1.51379	0.130078	0.999711
GPBP1	1073.85	0.0540348	0.106593	0.506928	0.612206	0.999711
DGAT2	19.9218	0.159879	0.552531	0.289358	0.772308	0.999711
ZNF112	94.8368	0.209559	0.280931	0.745947	0.4557	0.999711
CS	1233.7	-0.00102541	0.120118	-0.00853669	0.993189	0.999711
MRPS24	4.72086	1.0818	1.15548	0.936234	0.349153	0.999711
ELMO2	187.77	-0.0400627	0.18939	-0.211535	0.83247	0.999711
WAPAL	378.809	-0.0743467	0.145876	-0.509656	0.610293	0.999711
VMP1	798.028	0.098938	0.117138	0.844627	0.398319	0.999711
APPBP2	186.657	0.187421	0.212405	0.882377	0.377573	0.999711
POLD1	59.4247	-0.312238	0.389953	-0.800706	0.423302	0.999711
SEZ6	4.7248	-0.777168	1.31369	-0.591593	0.554123	0.999711
EIF4B	711.652	-0.0553897	0.114352	-0.484381	0.628116	0.999711
SLC6A16	6.90829	0.972517	1.07194	0.907251	0.364274	0.999711
GLTSCR1	9.34427	-0.703273	0.786067	-0.894674	0.370962	0.999711
SPHK2	23.1977	-0.789421	0.521355	-1.51417	0.129982	0.999711
RPL18	3986.79	0.0389239	0.0845068	0.4606	0.645085	0.999711
CA11	44.151	-0.0480528	0.370942	-0.129543	0.896928	0.999711
ISOC2	266.072	-0.202114	0.183108	-1.1038	0.269681	0.999711
U2AF2	77.7789	-0.240847	0.296861	-0.811312	0.417186	0.999711
EPN1	53.2873	-0.495235	0.36037	-1.37424	0.169368	0.999711
MED29	344.929	-0.0312661	0.146173	-0.213899	0.830626	0.999711
AHRR	0.784123	-0.0697605	3.03458	-0.0229885	0.981659	NA
ZNF275	73.3331	0.0577245	0.323898	0.178218	0.858552	0.999711
MTMR1	56.0016	0.148211	0.351925	0.421142	0.673651	0.999711
GPC1	67.1575	-0.33005	0.337323	-0.978439	0.327857	0.999711
ADCK1	92.9007	0.370262	0.280382	1.32057	0.186646	0.999711
HAGH	599.789	-0.0278261	0.134254	-0.207265	0.835803	0.999711
RNF4	432.38	0.123568	0.15723	0.785911	0.431919	0.999711
CASP8	0.537585	1.95494	3.49453	0.559429	0.575869	NA
LIMCH1	1112.35	-0.0276822	0.0998977	-0.277105	0.781699	0.999711
ASUN	598.335	-0.130799	0.132718	-0.985547	0.324355	0.999711
TM7SF3	772.612	0.265301	0.108853	2.43725	0.0147994	0.564162
DLX3	0.78832	1.08472	3.2615	0.332584	0.739448	NA
SPA17	48.6256	-0.57281	0.365193	-1.56851	0.116762	0.999711
WISP2	0.25859	1.18158	3.51367	0.336281	0.736659	NA
DMRT3	2.46959	-0.340744	2.09139	-0.162927	0.870576	0.999711
ST3GAL6	107.495	0.127271	0.251227	0.506599	0.612436	0.999711
ATP2C2	0.2186	-0.780093	3.5133	-0.22204	0.824283	NA
NGFR	32.0561	-2.10141	0.647789	-3.24398	0.00117874	0.122453
CDON	4.3673	-0.0258878	1.34735	-0.0192139	0.98467	0.999711
TAF2	432.282	0.0663816	0.142258	0.466629	0.640765	0.999711
HIPK2	251.763	0.0553003	0.166079	0.332975	0.739153	0.999711
TNPO3	510.533	0.0650046	0.171621	0.378768	0.70486	0.999711
RFXANK	546.471	-0.161191	0.130194	-1.23808	0.215685	0.999711
TMEM161A	245.527	-0.102482	0.205587	-0.498487	0.618141	0.999711
LPAR2	167.39	-0.134033	0.219357	-0.611026	0.541182	0.999711
CTSA	359.888	-0.122035	0.151727	-0.804308	0.421219	0.999711
SUGP2	351.245	-0.0506703	0.163191	-0.310497	0.756183	0.999711
SLC12A2	107.077	-0.367852	0.262384	-1.40196	0.160927	0.999711
SNX24	68.0185	-0.382174	0.317423	-1.20399	0.228594	0.999711
EYA2	35.2719	0.139176	0.455078	0.305829	0.759735	0.999711
CNN2	466.213	0.522472	0.153885	3.39521	0.000685756	0.0811518
ABCA7	4.5396	-0.319418	1.17392	-0.272095	0.785549	0.999711
SNCAIP	182.385	0.270147	0.205956	1.31168	0.18963	0.999711
DDX20	323.207	-0.0229568	0.173744	-0.13213	0.894881	0.999711
BTBD1	476.68	0.00659248	0.137044	0.0481048	0.961633	0.999711
FAR2	7.16129	0.020875	0.964342	0.0216469	0.98273	0.999711
BCAS1	0.361721	-1.4023	3.5019	-0.400438	0.688834	NA
CHI3L2	12.0721	0.783445	0.790202	0.99145	0.321466	0.999711
SBNO2	3.28344	0.295654	1.27961	0.23105	0.817276	0.999711
PMS1	625.359	-0.0497877	0.12976	-0.38369	0.701208	0.999711
HMG20B	527.78	0.00184192	0.143864	0.0128032	0.989785	0.999711
CALCRL	86.5326	0.0482791	0.677715	0.071238	0.943208	0.999711
TAF11	543.152	-0.122971	0.131723	-0.933553	0.350534	0.999711
ANKS1A	77.9569	-0.101658	0.306035	-0.332179	0.739754	0.999711
AP3D1	533.205	-0.122693	0.174496	-0.703132	0.481974	0.999711
ZNF76	177.197	-0.0695638	0.255246	-0.272537	0.785209	0.999711
SLC9A3R2	26.3789	-0.176116	0.480892	-0.366227	0.714195	0.999711
NTHL1	617.231	0.119296	0.121843	0.979093	0.327534	0.999711
UHRF1BP1	95.2583	0.0185643	0.281152	0.0660292	0.947355	0.999711
GNAI3	1418.74	0.118464	0.0946202	1.25199	0.210573	0.999711
IPO5	1323.14	0.00558733	0.0998901	0.0559347	0.955394	0.999711
OAT	337.92	0.196372	0.173228	1.1336	0.256961	0.999711
WDR3	691.578	0.1103	0.12785	0.862731	0.388285	0.999711
PKN2	233.574	-0.0707531	0.171231	-0.413202	0.679459	0.999711
WDR18	1184.11	-0.0188949	0.109949	-0.171851	0.863555	0.999711
TRAM2	24.3775	-0.391405	0.516816	-0.757339	0.448847	0.999711
NTN1	15.452	0.375196	0.670741	0.559376	0.575905	0.999711
MCM10	559.336	0.280703	0.128103	2.19122	0.0284355	0.743799
DGKA	17.1114	-0.138266	0.691193	-0.200039	0.84145	0.999711
ERBB3	2.31644	1.72566	1.91331	0.901923	0.367098	0.999711
ANKRD44	49.7615	-0.257684	0.374178	-0.688667	0.491033	0.999711
KARS	2683.93	0.103923	0.0791326	1.31328	0.189088	0.999711
ADAT1	177.102	0.0681523	0.234164	0.291046	0.771016	0.999711
PDIA5	55.1431	0.169032	0.361789	0.467211	0.640349	0.999711
TBC1D22B	16.3187	-0.0199723	0.671072	-0.0297618	0.976257	0.999711
NDUFB4	1233.12	-0.0580938	0.112949	-0.514336	0.607017	0.999711
SPEN	478.066	0.0489319	0.137948	0.354712	0.722805	0.999711
MYLK	43.9634	0.225508	0.453674	0.497071	0.619139	0.999711
ZC3H15	1321.88	0.0232646	0.0904667	0.257162	0.797054	0.999711
MAP2K4	356.972	-0.0277104	0.165502	-0.167433	0.867029	0.999711
TMEM206	555.969	0.113229	0.126754	0.893299	0.371697	0.999711
SLK	265.08	0.243866	0.170639	1.42914	0.152965	0.999711
CYB5R4	101.839	0.209847	0.257393	0.815277	0.414914	0.999711
COL17A1	0.557699	-0.930088	3.48098	-0.267191	0.789322	NA
GSTO2	5.66274	1.1017	1.10678	0.995414	0.319535	0.999711
SEC61A2	154.688	0.12865	0.216129	0.595247	0.551679	0.999711
PRKCQ	0.223079	-0.779931	3.5133	-0.221994	0.824318	NA
TLE2	57.3622	-0.0503723	0.339541	-0.148354	0.882063	0.999711
ASB1	123.541	0.0443981	0.229623	0.193352	0.846683	0.999711
FAM107B	239.243	0.236065	0.172185	1.371	0.170375	0.999711
ME1	2.38086	3.64287	2.12612	1.71339	0.086641	0.999711
TBC1D1	76.223	-0.247507	0.297731	-0.831311	0.405798	0.999711
CDK13	177.724	0.117944	0.1943	0.607021	0.543837	0.999711
MTHFD2	1062.2	0.242494	0.108217	2.24082	0.0250376	0.708364
SLC9A7	37.7712	0.431761	0.427552	1.00985	0.312569	0.999711
FOXJ2	45.1577	-0.0810129	0.432963	-0.187113	0.851572	0.999711
YBX1	1066.59	0.0559491	0.101996	0.54854	0.583321	0.999711
PDE4A	81.1936	-0.120588	0.275325	-0.437985	0.661397	0.999711
PPP2R5A	90.6082	0.30887	0.299462	1.03141	0.302346	0.999711
ELAVL1	858.53	0.138758	0.106695	1.30051	0.193427	0.999711
DIP2B	172.984	0.273983	0.200233	1.36832	0.171211	0.999711
SMARCD1	214.701	-0.0119394	0.20465	-0.0583406	0.953477	0.999711
KDM4A	109.217	-0.0648441	0.281289	-0.230525	0.817684	0.999711
NFYC	521.628	-0.00692342	0.127531	-0.0542881	0.956706	0.999711
ZMYND12	0.973441	-0.0785579	2.78512	-0.0282063	0.977498	NA
SLC9A3	0.109497	0.85167	3.52495	0.241612	0.809081	NA
NGEF	0.366067	-0.0729493	3.48052	-0.0209593	0.983278	NA
ASPM	782.038	-0.0872604	0.142395	-0.612804	0.540006	0.999711
ELOVL1	471.621	-0.03619	0.130554	-0.277204	0.781623	0.999711
SPI1	0.591929	-0.852375	3.47615	-0.245206	0.806297	NA
ZNRD1	204.313	-0.103419	0.189166	-0.546708	0.58458	0.999711
MPPED2	859.786	-0.332301	0.108147	-3.07268	0.00212145	0.173921
CLDN18	3.78165	1.62663	1.41497	1.14958	0.250315	0.999711
ZBTB11	124.544	0.0929889	0.245721	0.378432	0.70511	0.999711
ATXN3	200.169	-0.00460695	0.196331	-0.0234652	0.981279	0.999711
GOLGA5	314.269	0.0956579	0.151785	0.63022	0.528551	0.999711
FGFR2	19.3186	0.715659	0.579738	1.23445	0.217034	0.999711
LRRC40	374.311	0.00919692	0.154893	0.0593758	0.952653	0.999711
ISOC1	206.847	0.371784	0.206036	1.80446	0.071159	0.999711
EML1	303.888	0.050707	0.15967	0.317574	0.750808	0.999711
TRMT11	470.261	-0.0218915	0.137222	-0.159534	0.873248	0.999711
THUMPD1	306.859	0.043799	0.15796	0.27728	0.781565	0.999711
MSANTD3	289.275	0.0534019	0.159718	0.334351	0.738114	0.999711
ATG2B	81.7791	-0.00100639	0.366904	-0.00274292	0.997811	0.999711
ARFGEF1	236.906	0.0858094	0.18411	0.466076	0.641161	0.999711
ZFAT	9.60056	-0.105558	0.868565	-0.121532	0.90327	0.999711
MTFR1	123.75	-0.0610496	0.227455	-0.268403	0.788389	0.999711
STAG3	8.13476	-0.693822	0.874775	-0.793143	0.427694	0.999711
FECH	255.396	0.290462	0.180193	1.61195	0.106974	0.999711
MYO9A	127.736	0.285375	0.262467	1.08728	0.276914	0.999711
DDX3Y	0.146479	0.885269	3.52975	0.250802	0.801967	NA
PFKP	352.25	0.184983	0.158944	1.16383	0.244493	0.999711
IDI1	4958.83	0.192026	0.0919896	2.08748	0.036845	0.83226
SP100	4.54189	-0.138667	1.10145	-0.125895	0.899815	0.999711
KLF6	435.035	0.03742	0.133601	0.280087	0.77941	0.999711
PPAP2A	112.705	-0.227677	0.236598	-0.962294	0.335902	0.999711
NEO1	158.543	0.496035	0.203952	2.43212	0.0150109	0.569034
TRAM1	708.933	0.0748291	0.116915	0.64003	0.522153	0.999711
PHKA1	131.458	-0.526496	0.278539	-1.89021	0.0587298	0.968793
TNFRSF1A	69.5068	-0.196798	0.306156	-0.642804	0.520351	0.999711
CACNB1	18.133	0.68015	0.582224	1.16819	0.242729	0.999711
EVI5	248.373	0.0917739	0.174479	0.525989	0.598896	0.999711
STOML1	20.9565	-0.727708	0.688121	-1.05753	0.29027	0.999711
PKM	3938.68	-0.0638122	0.103043	-0.619281	0.535732	0.999711
DHX29	353.422	-0.0370673	0.148825	-0.249066	0.80331	0.999711
DNTTIP2	1817.7	0.0244959	0.0829375	0.295354	0.767724	0.999711
METTL22	235.595	0.07994	0.198757	0.402199	0.687537	0.999711
TP53BP1	315.703	-0.149957	0.161499	-0.92853	0.353132	0.999711
TRO	136.561	-0.00748593	0.280444	-0.0266931	0.978704	0.999711
RRP15	496.093	0.291818	0.142317	2.05048	0.0403173	0.868162
RHOA	3643.11	0.0803171	0.0767211	1.04687	0.295159	0.999711
DHX8	217.507	-0.2299	0.209036	-1.09981	0.271414	0.999711
PMS2P4	22.3714	-0.330543	0.51045	-0.647552	0.517275	0.999711
PRKCZ	80.2647	0.157073	0.293031	0.536029	0.591939	0.999711
IARS2	989.596	-0.169485	0.117328	-1.44454	0.148587	0.999711
SYT1	19.1432	0.661702	0.618826	1.06929	0.28494	0.999711
NAV3	7.51545	1.46667	1.3006	1.12769	0.259452	0.999711
IDH3G	1072.47	-0.111568	0.105065	-1.0619	0.288281	0.999711
ROGDI	125.403	-0.135133	0.249865	-0.540826	0.588628	0.999711
PDZD4	2.77107	0.00341947	1.40552	0.00243288	0.998059	0.999711
ROCK1	343.871	0.00745415	0.165517	0.0450356	0.964079	0.999711
CBFB	564.614	0.146572	0.128452	1.14106	0.253845	0.999711
PDK3	169.827	0.0452591	0.235565	0.19213	0.84764	0.999711
HYAL2	655.966	-0.0782206	0.124372	-0.628926	0.529398	0.999711
HDAC4	40.1964	-0.00616836	0.416784	-0.0147999	0.988192	0.999711
RASSF1	131.583	0.195076	0.223392	0.873244	0.38253	0.999711
FGFR3	3.74095	0.955057	1.27293	0.75028	0.453086	0.999711
IFI35	2.73328	0.990837	1.75807	0.563592	0.573032	0.999711
HEATR6	156.44	-0.156831	0.209199	-0.749672	0.453452	0.999711
COASY	384.886	-0.440436	0.162031	-2.71822	0.0065635	0.33914
PLEKHH3	58.6884	-0.78588	0.343779	-2.286	0.022254	0.675727
MEF2A	158.613	0.282295	0.20095	1.4048	0.16008	0.999711
OTUD5	123.578	0.116928	0.256648	0.455596	0.648681	0.999711
TFE3	36.91	-0.181656	0.408794	-0.444371	0.656774	0.999711
TBC1D25	73.8403	-0.218135	0.359772	-0.606313	0.544307	0.999711
ACSL4	142.013	0.437914	0.229737	1.90615	0.0566303	0.957369
INPP5A	67.7379	-0.13591	0.306689	-0.443154	0.657655	0.999711
GPKOW	217.471	-0.18096	0.217159	-0.833307	0.404672	0.999711
GRIPAP1	97.9047	-0.179089	0.266327	-0.672442	0.501302	0.999711
FTSJ1	636.125	0.192977	0.125788	1.53415	0.124994	0.999711
PRR11	165.981	-0.0871367	0.243291	-0.358158	0.720225	0.999711
REEP1	201.527	0.496302	0.196385	2.52719	0.0114979	0.483639
ATP11A	71.7239	0.135369	0.332618	0.406979	0.684024	0.999711
POLR1A	152.323	0.010029	0.213007	0.047083	0.962447	0.999711
LAPTM4A	1232.17	-0.0535632	0.0938128	-0.570958	0.568028	0.999711
TTC7A	8.14258	0.0913892	0.861019	0.106141	0.915471	0.999711
IP6K2	1092.77	-0.0748819	0.0962062	-0.778348	0.436364	0.999711
SRBD1	334.195	-0.0730689	0.16547	-0.441583	0.658791	0.999711
KIF2A	521.003	0.0385587	0.129208	0.298423	0.76538	0.999711
RASGRP2	4.54453	2.05012	1.25597	1.6323	0.102617	0.999711
PSME4	299.24	-0.0502703	0.152967	-0.328635	0.742432	0.999711
IFT80	70.4194	-0.285832	0.308828	-0.925537	0.354687	0.999711
SIRT2	293.3	-0.174288	0.15672	-1.1121	0.266096	0.999711
ERLEC1	363.357	-0.15381	0.150319	-1.02323	0.3062	0.999711
PPP2R5B	15.5355	-0.421665	0.693908	-0.607667	0.543408	0.999711
PYGM	1.62445	-1.34077	2.42611	-0.552643	0.580508	NA
PITX1	157.195	-0.198341	0.224343	-0.884096	0.376644	0.999711
MAST4	1.62728	-0.272411	2.20112	-0.12376	0.901505	NA
SDK2	11.8066	0.327033	0.809023	0.404232	0.686042	0.999711
NUP133	654.216	-0.112765	0.117754	-0.957627	0.338251	0.999711
NUCKS1	993.837	0.105365	0.100586	1.04751	0.294865	0.999711
VPS35	1712.78	0.0688962	0.0888216	0.775669	0.437944	0.999711
DNAJA2	850.643	0.149404	0.109784	1.36089	0.173549	0.999711
BCL3	6.23729	0.53772	1.06106	0.506778	0.61231	0.999711
KCNAB2	8.27373	0.732399	0.85343	0.858183	0.390791	0.999711
ABCC9	0.66366	2.03939	3.48667	0.584912	0.558607	NA
GAL	37.2748	-0.166299	0.409566	-0.406037	0.684715	0.999711
CLEC2D	17.9101	-0.408088	0.569576	-0.716477	0.473697	0.999711
FUNDC1	329.659	-0.0471696	0.164804	-0.286217	0.774712	0.999711
MAOB	15.5904	4.59628	1.6076	2.85909	0.00424861	0.267742
RORA	26.8402	-0.802511	0.51383	-1.56182	0.11833	0.999711
DRD4	0.255976	1.47951	3.51126	0.421361	0.673491	NA
TGFBR3	22.1451	-1.07891	0.55726	-1.93609	0.0528562	0.942733
HES2	0.2994	1.11691	3.50571	0.318598	0.750032	NA
ATP1B3	3803.24	0.0588105	0.0783746	0.750377	0.453028	0.999711
NEDD4	27.0925	1.04661	0.596303	1.75516	0.0792324	0.999711
PIGB	67.7363	-0.00137094	0.304631	-0.00450035	0.996409	0.999711
MAPK6	352.12	0.110089	0.167608	0.656824	0.511294	0.999711
GNB5	94.0259	0.120561	0.30187	0.399381	0.689612	0.999711
RAB27A	35.4596	-0.260917	0.418172	-0.623947	0.532662	0.999711
CECR5	903.868	0.0385699	0.126145	0.305758	0.759789	0.999711
UFD1L	834.784	0.110148	0.105807	1.04103	0.297862	0.999711
LRP6	401.702	0.264504	0.138757	1.90624	0.0566188	0.957369
GUCY2C	0.118386	-0.484167	3.52849	-0.137217	0.89086	NA
PHRF1	47.9983	-0.511768	0.380812	-1.34389	0.178986	0.999711
IKBKAP	247.784	-0.181372	0.194178	-0.934046	0.35028	0.999711
NUCB2	620.885	0.0558484	0.114991	0.485677	0.627196	0.999711
PFN2	1510.83	0.0381648	0.0873208	0.437065	0.662064	0.999711
PTPN3	70.9678	0.0517905	0.31149	0.166267	0.867947	0.999711
SPTB	0.223079	-0.779931	3.5133	-0.221994	0.824318	NA
SLC44A1	168.144	0.245945	0.22333	1.10127	0.270781	0.999711
TMEM260	85.5559	-0.214352	0.281771	-0.760732	0.446817	0.999711
SMG6	43.7563	-0.0868534	0.375248	-0.231456	0.816961	0.999711
EXOC5	502.644	0.128983	0.132032	0.97691	0.328614	0.999711
CLTCL1	35.6549	-0.679557	0.455417	-1.49216	0.135656	0.999711
FGF22	0.109497	0.85167	3.52495	0.241612	0.809081	NA
FSTL3	23.3228	-0.625105	0.510766	-1.22386	0.221006	0.999711
DGCR2	63.9437	0.131674	0.365023	0.360729	0.718302	0.999711
RNF126	501.248	-0.13896	0.135457	-1.02586	0.304956	0.999711
MNT	18.9144	-0.366702	0.561373	-0.653223	0.513612	0.999711
ZXDC	111.857	-0.077465	0.300885	-0.257457	0.796826	0.999711
JMJD6	322.583	0.0937247	0.166495	0.562927	0.573485	0.999711
POLB	301.466	-0.12047	0.16217	-0.742861	0.457566	0.999711
ST6GALNAC1	0.1093	-0.467955	3.52618	-0.132709	0.894424	NA
WIPI1	88.9742	0.199958	0.271863	0.735509	0.46203	0.999711
FRMPD1	0.589137	1.94272	3.49147	0.556419	0.577924	NA
GBA2	286.086	-0.202071	0.228642	-0.883785	0.376812	0.999711
NDST1	39.5374	0.416606	0.389465	1.06969	0.28476	0.999711
ASNS	9.34299	1.20924	0.930576	1.29945	0.193789	0.999711
AP3M2	258.233	0.00871238	0.167144	0.0521251	0.958429	0.999711
ST6GALNAC2	0.2186	-0.780093	3.5133	-0.22204	0.824283	NA
PABPC1	1649.15	-0.106937	0.0866614	-1.23396	0.217216	0.999711
TESK2	1.34592	0.682813	2.36574	0.288626	0.772868	NA
CFAP20	1293.49	0.183079	0.105271	1.73912	0.0820136	0.999711
CSNK2A2	234.892	0.116497	0.184206	0.632424	0.52711	0.999711
PTPN21	12.061	-0.360061	0.708723	-0.508042	0.611424	0.999711
EIF2B3	888.017	0.151103	0.103597	1.45856	0.144686	0.999711
TCOF1	260.401	0.0170502	0.196049	0.0869691	0.930696	0.999711
CDC42	419.988	0.0817667	0.157502	0.519148	0.603658	0.999711
OSBPL3	77.4268	0.595219	0.323155	1.8419	0.0654904	0.984064
EPHA8	1.15299	0.0628741	3.10342	0.0202596	0.983836	NA
RAD18	573.009	0.140835	0.1189	1.18449	0.236221	0.999711
ATP2B1	949.048	0.0583221	0.099983	0.58332	0.559678	0.999711
NCK2	158.311	0.0128128	0.228151	0.0561591	0.955215	0.999711
MAP4K4	864.023	0.135496	0.117285	1.15528	0.247976	0.999711
MGAT4A	401.12	-0.469338	0.143736	-3.26528	0.00109357	0.118114
RPL31	2955.67	-0.0256175	0.0828762	-0.309106	0.757241	0.999711
WDR1	1205.92	0.20916	0.134813	1.55148	0.120786	0.999711
SNX13	131.305	0.160045	0.247435	0.646817	0.51775	0.999711
ARHGAP10	38.4982	0.08618	0.420749	0.204825	0.837709	0.999711
RPS6KA2	34.9092	0.525995	0.421509	1.24788	0.212073	0.999711
ING3	218.166	0.29129	0.199844	1.45758	0.144955	0.999711
VASH1	50.4921	-0.747399	0.399453	-1.87106	0.0613374	0.972897
LMCD1	115.77	-0.140057	0.313978	-0.446073	0.655545	0.999711
WBSCR22	1510.49	0.115053	0.0877301	1.31145	0.189707	0.999711
SEL1L	219.011	-0.0391394	0.191589	-0.204289	0.838128	0.999711
TRIP13	802.139	0.247984	0.122396	2.02608	0.0427568	0.881458
ATP6AP1	892.128	0.000626266	0.132564	0.00472425	0.996231	0.999711
TCF3	215.908	0.0951102	0.221385	0.429616	0.667475	0.999711
TRIB2	624.342	-0.210009	0.120518	-1.74255	0.0814128	0.999711
DAZAP1	101.522	-0.245976	0.252051	-0.975897	0.329115	0.999711
MBD3	100.969	-0.179917	0.277246	-0.648946	0.516373	0.999711
HLTF	1095.75	0.0431647	0.103922	0.415357	0.67788	0.999711
FAM50A	725.234	0.159204	0.123177	1.29248	0.196191	0.999711
FAM3A	136.625	-0.158127	0.24435	-0.647133	0.517546	0.999711
CPSF1	173.593	-0.0671637	0.212537	-0.31601	0.751995	0.999711
MYO3B	3.25894	1.34474	1.59869	0.841152	0.400263	0.999711
CYBRD1	271.746	0.277119	0.184319	1.50348	0.132717	0.999711
PDCD2	1008.93	-0.038979	0.0996607	-0.391117	0.695711	0.999711
RDH11	1057.46	0.0404989	0.104025	0.389321	0.697039	0.999711
PRKACA	29.6535	0.0425817	0.472069	0.0902022	0.928127	0.999711
LPHN1	49.3171	-0.301102	0.356266	-0.845161	0.398021	0.999711
ACTN1	496.37	0.0193084	0.16917	0.114136	0.90913	0.999711
ZFYVE26	48.2403	-0.566286	0.358422	-1.57994	0.11412	0.999711
RPS6KA6	0.473543	-0.834901	3.48229	-0.239757	0.810519	NA
EPN2	122.932	0.121867	0.245569	0.496265	0.619708	0.999711
PTPN18	82.8045	-0.156789	0.325335	-0.48193	0.629855	0.999711
LIMS2	1.18386	-0.905593	3.31384	-0.273276	0.784641	NA
ASIC4	0.2994	1.11691	3.50571	0.318598	0.750032	NA
SPEG	2.21028	-0.292571	1.74981	-0.167202	0.867211	0.999711
LNX1	28.5974	0.207363	0.49545	0.418535	0.675556	0.999711
ALDH3A2	417.459	0.303672	0.15829	1.91846	0.0550532	0.947179
TFRC	1907.9	0.0104613	0.107204	0.0975832	0.922263	0.999711
SREBF1	124.412	-0.142233	0.255139	-0.557473	0.577204	0.999711
TRPC5	0.449099	1.16059	3.48882	0.332659	0.739391	NA
AFF4	164.648	0.244767	0.214278	1.14229	0.253334	0.999711
UBE2D1	453.704	0.0678286	0.142633	0.475546	0.634398	0.999711
MPP5	267.387	0.0194922	0.16649	0.117077	0.906799	0.999711
RHOBTB1	71.0318	0.195924	0.292818	0.6691	0.503432	0.999711
SMC1A	1384.52	-0.02383	0.0986606	-0.241536	0.80914	0.999711
HSD17B10	1595.82	0.00798347	0.102096	0.0781954	0.937673	0.999711
MARK2	88.3659	0.140629	0.275398	0.51064	0.609603	0.999711
HMMR	305.989	-0.159021	0.153614	-1.0352	0.300576	0.999711
CHFR	116.133	-0.256203	0.270842	-0.945947	0.344176	0.999711
TRHDE	0.334619	-0.877272	3.49888	-0.250729	0.802024	NA
P4HA2	2.54011	1.68092	1.82125	0.922948	0.356034	0.999711
FCGR2B	0.275774	1.49089	3.51345	0.424339	0.671319	NA
NFATC3	180.734	-0.271595	0.237157	-1.14521	0.252121	0.999711
TRNT1	508.809	0.0798744	0.144087	0.554348	0.579341	0.999711
ACADVL	676.131	-0.19921	0.15375	-1.29568	0.195086	0.999711
STK10	26.9727	0.851133	0.508619	1.67342	0.0942447	0.999711
FBXW11	184.167	-0.175666	0.19989	-0.878815	0.379502	0.999711
ACAP1	5.00428	0.00357223	1.24472	0.00286991	0.99771	0.999711
CRMP1	486.321	-0.189736	0.175292	-1.0824	0.279073	0.999711
EVC	19.411	-0.36302	0.558771	-0.649677	0.515901	0.999711
DERL2	655.84	0.115558	0.120535	0.958706	0.337707	0.999711
SIDT1	0.446286	-1.54635	3.4931	-0.442685	0.657993	NA
NDE1	91.6235	-0.128084	0.271489	-0.471782	0.637083	0.999711
MRVI1	2.96244	-1.46214	1.63858	-0.892322	0.37222	0.999711
TMEM38A	76.171	0.387793	0.333569	1.16255	0.24501	0.999711
AP1M1	519.686	-0.00298055	0.148186	-0.0201136	0.983953	0.999711
PVR	48.4933	-0.0768171	0.361853	-0.212288	0.831882	0.999711
XRCC1	188.973	0.0725906	0.187408	0.387339	0.698505	0.999711
SCARB1	731.206	-0.144248	0.149378	-0.965662	0.334213	0.999711
CYP2W1	0.3279	-0.876777	3.49883	-0.250592	0.80213	NA
MCM2	722.212	-0.0611257	0.153113	-0.399219	0.689732	0.999711
PANX2	0.369559	-0.0500719	3.49262	-0.0143365	0.988562	NA
ALPK1	0.437987	1.33838	3.49147	0.383329	0.701476	NA
LLGL2	4.81092	-0.933556	1.22742	-0.760584	0.446906	0.999711
PDE8A	96.0027	0.0847069	0.298177	0.284083	0.776347	0.999711
CLCN4	1.31723	3.26463	2.65658	1.22889	0.219115	NA
NLE1	173.066	-0.156532	0.249844	-0.62652	0.530974	0.999711
SDHA	1013.6	0.0580513	0.129327	0.448872	0.653524	0.999711
SMARCE1	1013.53	0.0441317	0.0999586	0.4415	0.658851	0.999711
FNDC8	0.275774	1.49089	3.51345	0.424339	0.671319	NA
GSDMB	7.32293	-0.495824	1.08962	-0.455045	0.649077	0.999711
KDM5A	484.722	-0.039314	0.125543	-0.313151	0.754166	0.999711
ADAM11	3.14317	-0.116398	1.35623	-0.0858248	0.931606	0.999711
PPP2R3A	163.846	-0.21427	0.220705	-0.970845	0.331626	0.999711
FERMT2	474.968	0.0514584	0.128537	0.400339	0.688907	0.999711
IGF2BP2	0.77759	2.3805	3.47823	0.6844	0.493723	NA
MAP3K13	2.71646	0.0293639	1.55867	0.0188391	0.98497	0.999711
ST6GAL1	96.0685	-0.400757	0.284324	-1.40951	0.158685	0.999711
VDAC1P1	5.22607	-0.237017	1.04598	-0.226597	0.820737	0.999711
FRY	6.74324	1.34758	0.959255	1.40482	0.160074	0.999711
PICALM	165.783	0.0636948	0.212836	0.299267	0.764737	0.999711
NSF	415.145	0.060557	0.1816	0.333463	0.738785	0.999711
GLI2	48.9985	0.112403	0.382752	0.293671	0.769009	0.999711
CLASP1	220.388	0.37046	0.176248	2.10193	0.0355597	0.819006
MRPS34	1746.01	-0.0571083	0.084629	-0.674808	0.499798	0.999711
NOTCH3	160.586	-0.346515	0.216087	-1.60359	0.108805	0.999711
CLNS1A	2547.91	0.0527112	0.0892576	0.590552	0.554821	0.999711
TEAD2	91.0951	-0.189005	0.272052	-0.694739	0.487219	0.999711
EED	384	0.0321228	0.145928	0.220127	0.825772	0.999711
CDHR2	1.18513	0.670707	2.40214	0.279212	0.780082	NA
SNCB	0.616374	1.75423	3.32267	0.52796	0.597527	NA
TSG101	1266.28	0.0770188	0.105271	0.731623	0.464399	0.999711
C17orf85	266.359	-0.0332835	0.170159	-0.195603	0.844921	0.999711
ATP2A3	0.404498	0.236944	3.49037	0.0678851	0.945877	NA
CA12	43.3423	0.0826864	0.447104	0.184938	0.853278	0.999711
MGLL	21.0281	1.75251	0.593697	2.95187	0.00315858	0.223881
NTN4	0.374849	-0.728863	3.48601	-0.209082	0.834384	NA
BCS1L	397.593	-0.0928974	0.158448	-0.586295	0.557677	0.999711
NUAK1	7.77813	0.226392	0.883418	0.256268	0.797744	0.999711
DPP8	544.175	-0.102206	0.130281	-0.784504	0.432744	0.999711
SLC24A1	12.8597	1.21893	0.743801	1.63879	0.101257	0.999711
ZNF532	73.8486	0.129139	0.295873	0.436468	0.662497	0.999711
SCARF1	1.07696	0.17769	2.90777	0.0611088	0.951273	NA
LMAN1	506.134	0.0726935	0.129874	0.559725	0.575667	0.999711
PTPLAD1	2449.22	-0.0554553	0.0816784	-0.678947	0.497171	0.999711
IPCEF1	0.1093	-0.467955	3.52618	-0.132709	0.894424	NA
ZZEF1	43.7919	0.0139826	0.406915	0.0343626	0.972588	0.999711
NOX3	0.98547	1.4075	3.46952	0.405675	0.684982	NA
ENO1	20989.6	0.0823037	0.0686009	1.19975	0.230238	0.999711
SLC12A1	1.30087	0.999656	2.6617	0.375571	0.707236	NA
C19orf10	1332.22	0.293303	0.101274	2.89612	0.00377807	0.252695
ANO8	4.08136	-0.0176206	1.17632	-0.0149794	0.988049	0.999711
TUBE1	249.668	0.155353	0.171082	0.908061	0.363846	0.999711
ARHGEF10L	23.7234	0.766026	0.641026	1.195	0.232087	0.999711
WSCD2	0.700404	-1.1368	3.46301	-0.328268	0.742709	NA
KCNQ2	1355.47	-0.163252	0.109366	-1.49272	0.135512	0.999711
TACR2	2.5504	-1.85268	1.88744	-0.981582	0.326306	0.999711
ACTR6	443.652	0.0252273	0.172512	0.146235	0.883736	0.999711
TIPIN	338.229	0.133265	0.187109	0.71223	0.476322	0.999711
SRI	2323.98	0.146128	0.103704	1.40908	0.158811	0.999711
EIF4G3	476.207	0.011253	0.137615	0.0817717	0.934828	0.999711
NUP37	370.798	0.179299	0.151661	1.18224	0.23711	0.999711
SEMA3A	78.1317	0.563819	0.378959	1.48781	0.136801	0.999711
GTSE1	152.563	-0.179698	0.236368	-0.760246	0.447107	0.999711
SEMA3C	1.26869	-0.480036	2.79544	-0.171721	0.863657	NA
TTC38	154.211	-0.570039	0.255092	-2.23464	0.0254408	0.714786
ACAT1	1203.88	-0.0915014	0.10117	-0.904431	0.365767	0.999711
GRAMD4	34.2353	-0.316774	0.47325	-0.669359	0.503266	0.999711
CELSR1	54.4491	0.0687725	0.342127	0.201014	0.840687	0.999711
ZNF638	1035.49	-0.0911966	0.105318	-0.865915	0.386537	0.999711
SLC25A40	96.7038	-0.303239	0.263412	-1.1512	0.249652	0.999711
TIMM21	1046.48	0.207625	0.110298	1.8824	0.0597822	0.969198
ADD2	225.236	0.0170642	0.185102	0.0921879	0.926549	0.999711
RASAL2	85.6707	0.439786	0.277512	1.58475	0.113024	0.999711
VPS9D1	16.9552	-0.164433	0.59399	-0.276828	0.781912	0.999711
ZNF37A	346.751	-0.125801	0.149261	-0.842825	0.399326	0.999711
MARK3	617.297	-0.0755748	0.118744	-0.636453	0.524481	0.999711
SLC25A3	4661.8	0.0704435	0.0842542	0.836083	0.403108	0.999711
FNDC3B	537.096	0.197442	0.140322	1.40706	0.159409	0.999711
FOSL2	11.1844	0.565249	0.730274	0.774023	0.438917	0.999711
CACNG4	6.53745	1.14295	0.940504	1.21526	0.224268	0.999711
FRYL	335.988	0.00982515	0.159312	0.0616723	0.950824	0.999711
TMEM131	210.963	-0.398738	0.189566	-2.10342	0.035429	0.819006
FSCN1	197.549	-0.285894	0.196933	-1.45173	0.146576	0.999711
ACTB	18126.5	0.257221	0.0756893	3.39838	0.000677864	0.0809215
MOCOS	3.23585	3.03475	1.75575	1.72847	0.0839048	0.999711
PLD1	22.8323	-1.08341	0.545105	-1.98753	0.0468637	0.911098
WDR62	38.5477	0.247823	0.428549	0.578283	0.563073	0.999711
DLG1	318.87	0.106133	0.150681	0.704356	0.481211	0.999711
RAB7A	2326.91	0.0645795	0.0827153	0.780744	0.434953	0.999711
BCAP29	1007.73	0.0476375	0.103426	0.460595	0.645089	0.999711
SEC31B	17.178	-1.1631	0.655366	-1.77474	0.0759411	0.999711
SART3	402.044	-0.000547837	0.143747	-0.00381112	0.996959	0.999711
ARHGAP15	0.4372	-0.90857	3.48791	-0.260491	0.794485	NA
TUBA3D	0.490734	-0.816806	3.47819	-0.234836	0.814336	NA
PAX2	0.249899	-0.688854	3.50205	-0.1967	0.844062	NA
EXOSC7	840.056	0.0728957	0.108757	0.67026	0.502692	0.999711
KIFAP3	1854.48	-0.157949	0.0902498	-1.75013	0.0800952	0.999711
MKRN2	505.433	-0.0989992	0.131015	-0.755631	0.449871	0.999711
MCM6	979.413	0.157924	0.105898	1.49129	0.135885	0.999711
REXO2	368.288	0.283021	0.16177	1.74953	0.0802002	0.999711
RBM7	128.184	0.105063	0.250783	0.418938	0.675261	0.999711
RBMS2	28.8517	-0.101189	0.541855	-0.186745	0.851861	0.999711
BAZ2A	118.297	-0.0610176	0.236651	-0.257838	0.796532	0.999711
PTPN23	33.3106	-0.213096	0.43238	-0.492844	0.622123	0.999711
MLH1	371.283	0.0336124	0.164111	0.204815	0.837717	0.999711
UNG	687.013	0.305684	0.12132	2.51966	0.0117468	0.491885
FMO4	4.29087	-1.85603	1.38692	-1.33824	0.180818	0.999711
KLHL20	151.975	0.342966	0.207905	1.64963	0.0990185	0.999711
RGS11	1.48661	-1.15473	2.18548	-0.528364	0.597246	NA
SLC46A1	26.9621	-0.0955613	0.483495	-0.197647	0.843321	0.999711
PLXNA2	42.1521	-0.43161	0.446613	-0.966406	0.333841	0.999711
SPAG5	392.687	-0.130341	0.157363	-0.828284	0.40751	0.999711
ANKRD13A	98.2053	0.0297326	0.264986	0.112204	0.910661	0.999711
TPD52	266.872	0.0072709	0.164572	0.0441808	0.96476	0.999711
ACACB	12.8324	-0.622622	0.729621	-0.853349	0.393466	0.999711
TRAF4	103.635	-0.473235	0.252437	-1.87467	0.0608385	0.972897
PAG1	166.847	0.195844	0.206622	0.947835	0.343214	0.999711
GPATCH1	124.769	0.0252782	0.225386	0.112155	0.9107	0.999711
NT5C2	185.41	0.0166376	0.19276	0.0863127	0.931218	0.999711
MCAM	36.2078	0.419765	0.562934	0.745673	0.455865	0.999711
GPC4	101.944	0.0352412	0.263593	0.133695	0.893643	0.999711
MBNL3	17.2266	0.445106	0.661001	0.673381	0.500705	0.999711
CAMSAP3	0.919483	-1.26066	2.64705	-0.476251	0.633896	NA
RAP1GAP	9.86683	-0.895806	0.80622	-1.11112	0.266517	0.999711
XAB2	78.8089	-0.455569	0.380903	-1.19602	0.231687	0.999711
ARHGEF1	68.1512	-0.179989	0.366429	-0.491196	0.623288	0.999711
MAP2K7	12.3318	-0.765411	0.698679	-1.09551	0.273292	0.999711
DGKD	60.0617	-0.279986	0.32615	-0.858459	0.390639	0.999711
CTTNBP2	213.661	-0.178048	0.187611	-0.94903	0.342605	0.999711
ACTL6B	0.598799	1.1851	3.47969	0.340575	0.733424	NA
RARB	4.43978	0.920509	1.30656	0.704531	0.481102	0.999711
TOP2B	1075.16	-0.113155	0.10839	-1.04396	0.296503	0.999711
TM9SF3	903.723	0.0435205	0.10483	0.415152	0.678031	0.999711
NFKB2	18.3043	0.554893	0.662369	0.837741	0.402176	0.999711
UBE2T	2256.48	0.159082	0.0928004	1.71424	0.0864841	0.999711
PPP1R12B	82.4523	-0.090391	0.284869	-0.317307	0.751011	0.999711
DNAJC10	716.163	0.0216894	0.114641	0.189193	0.849941	0.999711
GTF3C1	244.689	-0.128681	0.191364	-0.672439	0.501304	0.999711
USP33	450.861	-0.105142	0.146723	-0.716601	0.47362	0.999711
PAK3	21.3147	1.11409	0.596857	1.86659	0.0619582	0.973974
CAPN6	1.26245	-0.0141039	2.99614	-0.00470736	0.996244	NA
DCX	52.2623	0.0988217	0.438234	0.2255	0.82159	0.999711
SNRPA	810.985	-0.123002	0.110442	-1.11372	0.265401	0.999711
EXOSC5	676.695	0.106219	0.119652	0.887732	0.374685	0.999711
DYNC1I2	443.218	0.18201	0.131664	1.38238	0.166855	0.999711
LRCH4	2.90957	1.55648	1.50764	1.03239	0.301888	0.999711
FAM76B	204.778	0.205383	0.18333	1.12029	0.262589	0.999711
SIRT6	20.7109	-0.113943	0.545709	-0.208797	0.834606	0.999711
POLD3	550.234	-0.0264623	0.127821	-0.207027	0.835989	0.999711
ACTN2	91.1915	0.28459	0.265351	1.07251	0.283493	0.999711
CAPZB	1109.03	0.130847	0.105114	1.24481	0.213201	0.999711
GPR137B	117.693	0.451793	0.249996	1.8072	0.0707311	0.999711
NAALAD2	2.76514	-0.172094	1.63371	-0.10534	0.916106	0.999711
JADE1	207.301	-0.163694	0.224005	-0.730761	0.464925	0.999711
SLC25A43	51.421	0.272691	0.381243	0.715269	0.474443	0.999711
UBE2A	528.741	0.102479	0.125458	0.816842	0.414019	0.999711
FGFR1	448.55	-0.0193312	0.185472	-0.104227	0.916989	0.999711
SMC1B	0.630649	-0.595845	3.06815	-0.194203	0.846017	NA
FBLN1	1399.8	-0.299305	0.118178	-2.53266	0.01132	0.48142
MAP2	2216.61	-0.0553496	0.0826066	-0.670038	0.502834	0.999711
PIAS2	346.162	0.00933944	0.143123	0.0652547	0.947971	0.999711
ARAF	242.996	-0.244324	0.213679	-1.14341	0.252866	0.999711
MCCC1	290.194	-0.397792	0.192251	-2.06914	0.0385334	0.8513
LAMP3	1.68084	1.4117	2.86826	0.49218	0.622592	NA
NEBL	0.889388	1.44449	2.89256	0.499381	0.617511	NA
ACER3	125.364	0.557004	0.252247	2.20817	0.0272325	0.729596
UBE2K	490.248	0.0505399	0.130781	0.386448	0.699165	0.999711
PIK3C3	373.958	0.123484	0.149334	0.826897	0.408296	0.999711
N4BP2	381.888	-0.0526192	0.15132	-0.347735	0.72804	0.999711
C12orf5	402.157	0.349701	0.163762	2.13543	0.0327259	0.799125
TULP3	528.809	-0.0705518	0.14765	-0.477833	0.632769	0.999711
SYNJ2	33.9259	0.796734	0.429532	1.85489	0.063612	0.978471
ADCY2	0.547483	1.36133	3.48398	0.39074	0.69599	NA
PPP2R5C	722.709	-0.166433	0.116261	-1.43155	0.152272	0.999711
PMS2P1	224.441	-0.0877138	0.178134	-0.492404	0.622433	0.999711
RBFOX1	0.1093	-0.467955	3.52618	-0.132709	0.894424	NA
GNB1	872.436	-0.00549472	0.115158	-0.0477146	0.961944	0.999711
HOXA9	3.96034	2.65171	1.47854	1.79346	0.0728996	0.999711
EDN1	9.35434	0.257251	0.830576	0.309726	0.75677	0.999711
MLLT10	276.045	0.0481465	0.17371	0.277167	0.781652	0.999711
ZCWPW1	32.1093	-0.244546	0.454205	-0.538404	0.590298	0.999711
ADCYAP1R1	61.101	-0.339164	0.38356	-0.884252	0.37656	0.999711
NRD1	1162.36	-0.100742	0.0946711	-1.06413	0.287272	0.999711
VDAC3	3656.76	0.0447141	0.0891717	0.501438	0.616063	0.999711
PCM1	1576.06	0.154356	0.0923875	1.67075	0.0947716	0.999711
TNRC6C	82.3062	0.0808499	0.283382	0.285303	0.775412	0.999711
CBFA2T2	111.377	-0.286734	0.258467	-1.10936	0.267274	0.999711
ITCH	256.024	-0.0723942	0.167985	-0.430957	0.6665	0.999711
PKD2L2	1.15832	1.62494	2.4126	0.673525	0.500613	NA
TP53INP2	14.9624	0.55888	0.726942	0.768809	0.442007	0.999711
SDF4	730.038	-0.1576	0.15199	-1.03691	0.299777	0.999711
MYH7B	1.16738	-1.661	2.77551	-0.598449	0.54954	NA
TP73	0.982033	-0.996808	2.97117	-0.335494	0.737253	NA
TOLLIP	153.827	-0.0477714	0.219877	-0.217264	0.828003	0.999711
UBE2D4	92.4796	-0.118142	0.260106	-0.454207	0.64968	0.999711
CLUL1	0.376405	-0.60839	3.50117	-0.173768	0.862048	NA
CDH17	0.1093	-0.467955	3.52618	-0.132709	0.894424	NA
THOC1	616.983	-0.0856931	0.146944	-0.583167	0.559781	0.999711
FKBP7	291.433	-0.145726	0.162712	-0.895603	0.370465	0.999711
OSBPL6	52.858	0.150486	0.347264	0.433347	0.664763	0.999711
SLC1A3	963.556	-0.222154	0.109711	-2.02491	0.0428764	0.881458
XRCC5	6396.7	0.0365179	0.069996	0.521715	0.601869	0.999711
LXN	1.41963	1.06191	2.26325	0.469197	0.638929	NA
SP140	1.38298	-0.534126	2.48085	-0.215299	0.829534	NA
MKNK1	92.3156	-0.0226393	0.304479	-0.0743542	0.940729	0.999711
REXO1	7.17274	-0.528091	0.906702	-0.58243	0.560277	0.999711
SAR1A	1118.44	-0.0365417	0.094407	-0.387065	0.698708	0.999711
CDC14A	71.4199	0.134754	0.317533	0.424379	0.67129	0.999711
RAPGEF3	0.292958	1.11735	3.50576	0.318717	0.749941	NA
SENP1	217.951	0.176459	0.180137	0.979585	0.327291	0.999711
CIC	16.6458	-0.207787	0.598337	-0.347274	0.728385	0.999711
LIPE	2.64653	-1.22412	1.49889	-0.816688	0.414107	0.999711
FDFT1	9091.19	0.13914	0.0713239	1.95082	0.0510785	0.930961
PAFAH1B3	1500.46	-0.0420444	0.0951528	-0.441862	0.658589	0.999711
OPHN1	91.6457	-0.731844	0.278085	-2.63173	0.00849506	0.39694
KIF22	821.681	0.0711624	0.139228	0.511123	0.609265	0.999711
LRRC16A	39.467	-0.513118	0.418197	-1.22698	0.219831	0.999711
PGM1	227.712	0.0639348	0.179847	0.355495	0.722219	0.999711
DDX1	2436.52	-0.119587	0.0918107	-1.30254	0.192731	0.999711
DNM2	68.3015	-0.15858	0.399674	-0.396774	0.691534	0.999711
EPB41L2	176.442	0.272872	0.209445	1.30283	0.192631	0.999711
MOXD1	212.225	0.968662	0.492706	1.966	0.0492983	0.922517
STX7	208.694	0.402993	0.229617	1.75507	0.0792481	0.999711
RABL2B	137.978	-0.137178	0.22894	-0.599186	0.549049	0.999711
KEAP1	468.582	0.000677964	0.179777	0.00377114	0.996991	0.999711
DDX43	23.8282	-0.429685	0.562001	-0.764561	0.444533	0.999711
SLC35C2	222.305	-0.072066	0.178595	-0.403516	0.686569	0.999711
CRYBG3	374.504	-0.75661	0.140928	-5.36875	7.9284e-08	5.67882e-05
EPHA6	1.60671	1.05103	2.13026	0.493381	0.621743	NA
RFX3	751.959	-0.0250563	0.140167	-0.178761	0.858126	0.999711
RIF1	859.343	0.0467212	0.103412	0.451795	0.651417	0.999711
RAB21	152.736	0.110203	0.210224	0.524216	0.600128	0.999711
SLC4A4	309.647	-0.448272	0.162655	-2.75597	0.00585192	0.323735
SMARCA2	10.9878	-0.560272	0.792096	-0.707329	0.479362	0.999711
SESN1	214.454	0.40413	0.226508	1.78417	0.0743953	0.999711
MID2	12.7742	0.593595	0.752947	0.788363	0.430484	0.999711
COL5A3	0.846293	1.54397	3.22594	0.478612	0.632215	NA
SRCAP	8.43105	1.26591	0.867678	1.45896	0.144576	0.999711
KIAA0020	1075.58	0.116666	0.117504	0.992871	0.320773	0.999711
CPB2	1.8682	-1.1504	2.04288	-0.563127	0.573349	NA
CHRNA3	3.61549	1.1949	1.46915	0.813325	0.416032	0.999711
KCNN2	9.80397	0.588627	0.837213	0.70308	0.482006	0.999711
CNOT4	207.353	-0.106464	0.195782	-0.543787	0.586588	0.999711
PSEN1	383.047	0.14516	0.139184	1.04294	0.296977	0.999711
CPOX	53.4687	1.03505	0.375941	2.75324	0.00590093	0.325125
CLDND1	549.722	0.216381	0.122842	1.76145	0.0781616	0.999711
MOK	51.5896	-0.0589727	0.367286	-0.160564	0.872437	0.999711
HSP90AA1	13031	0.172974	0.0770581	2.24472	0.0247859	0.708364
RBL1	182.49	0.432113	0.2023	2.136	0.0326797	0.799125
DLGAP4	86.4939	0.155907	0.268019	0.581699	0.560769	0.999711
IGSF9B	1.62577	-0.596686	2.30033	-0.259391	0.795333	NA
CROCCP3	15.6353	0.604668	0.654376	0.924038	0.355466	0.999711
NDC80	588.133	-0.0316779	0.12706	-0.249314	0.803118	0.999711
AP4E1	65.5742	0.235356	0.340797	0.690605	0.489814	0.999711
RSBN1	175.803	-0.247153	0.194728	-1.26922	0.204363	0.999711
MAGI3	43.1175	0.200959	0.388439	0.51735	0.604912	0.999711
CXCL2	1.42609	-2.37679	2.22864	-1.06648	0.286208	NA
COL4A4	1.03738	1.45606	3.00191	0.485045	0.627644	NA
TCF7	3.37639	-0.812454	1.50128	-0.541174	0.588388	0.999711
OSTM1	218.346	0.0361571	0.175592	0.205915	0.836857	0.999711
CDH7	0.129295	0.868192	3.5274	0.246128	0.805583	NA
IMPG2	0.366067	-0.0729493	3.48052	-0.0209593	0.983278	NA
PCNP	1118.78	0.0934955	0.0994459	0.940165	0.347133	0.999711
EXD2	100.458	-0.259141	0.267934	-0.967181	0.333454	0.999711
ARG2	10.2343	-0.108103	0.779591	-0.138666	0.889714	0.999711
MEF2C	381.886	0.578371	0.160558	3.60225	0.000315476	0.0463965
PTPRC	0.11154	-0.46784	3.52616	-0.132677	0.894449	NA
UBA5	340.784	-0.00978313	0.14989	-0.0652688	0.94796	0.999711
STK17B	17.001	-0.620441	0.693396	-0.894786	0.370902	0.999711
CDC14B	157.124	0.0614622	0.212735	0.288914	0.772647	0.999711
ZNF510	82.2873	0.0440924	0.298532	0.147698	0.882581	0.999711
ZNF506	12.7072	0.496094	0.697092	0.711661	0.476675	0.999711
JMJD4	37.9231	0.118535	0.459421	0.258008	0.7964	0.999711
DUSP12	1108.97	0.168773	0.0981082	1.72027	0.0853827	0.999711
AACS	65.0898	-0.081785	0.321789	-0.254157	0.799374	0.999711
KIAA0141	118.469	-0.149028	0.247792	-0.601424	0.547558	0.999711
CADPS2	2.34241	0.639069	2.09111	0.305612	0.7599	0.999711
PCDHB4	1.15985	0.647767	2.4161	0.268104	0.788619	NA
PCDHA6	0.129295	0.868192	3.5274	0.246128	0.805583	NA
PCDHGA2	0.218993	1.16014	3.51267	0.330274	0.741193	NA
HSPB11	276.072	0.205003	0.171587	1.19474	0.232188	0.999711
PHLPP1	83.2004	0.289206	0.282118	1.02513	0.305304	0.999711
ATP8B1	31.9713	0.651211	0.507257	1.28379	0.199216	0.999711
IL12RB2	0.996583	2.59851	3.22895	0.804755	0.420961	NA
SMARCD3	550.112	-0.0568319	0.130449	-0.435663	0.663081	0.999711
WDR70	298.917	0.121299	0.167186	0.72553	0.468127	0.999711
MPP4	0.1497	0.885408	3.52976	0.25084	0.801937	NA
STRADB	607.289	-0.0695172	0.120998	-0.574531	0.565608	0.999711
BZW1	1764.07	0.0835652	0.0908554	0.91976	0.357698	0.999711
PGR	142.274	-1.09263	0.225434	-4.84678	1.25481e-06	0.000588851
C1QTNF3	27.9215	1.45479	1.1864	1.22623	0.220114	0.999711
ME2	897.989	0.13097	0.105604	1.2402	0.214901	0.999711
C5orf22	361.569	0.210278	0.14698	1.43066	0.152529	0.999711
CCNT2	416.707	0.0423977	0.141638	0.299338	0.764682	0.999711
FAM135A	145.744	0.240117	0.215537	1.11404	0.26526	0.999711
EPB41L3	9.07918	0.387655	0.938487	0.413064	0.67956	0.999711
COBLL1	57.1987	0.266171	0.36591	0.727423	0.466967	0.999711
KCNK2	228.223	0.374255	0.175224	2.13586	0.0326908	0.799125
TRAF5	149.11	0.162466	0.214681	0.75678	0.449181	0.999711
MRPL22	998.303	0.0285343	0.101747	0.280443	0.779138	0.999711
GEMIN5	358.549	0.0874851	0.156233	0.559967	0.575502	0.999711
OPRK1	3.93941	-1.20174	1.43026	-0.840224	0.400783	0.999711
NFE2L1	59.1755	-0.153187	0.342728	-0.446965	0.6549	0.999711
SEMA5B	48.7621	-0.323137	0.369683	-0.874092	0.382068	0.999711
GSK3B	276.877	0.245794	0.183993	1.33589	0.181585	0.999711
ITGB5	1342.66	-0.106288	0.234181	-0.453871	0.649922	0.999711
ERC1	312.346	0.0382782	0.175739	0.217813	0.827575	0.999711
XPO1	816.61	0.0884625	0.11173	0.791754	0.428504	0.999711
RNF13	665.933	-0.0904427	0.119447	-0.757177	0.448944	0.999711
TRPM3	287.007	-0.561935	0.181128	-3.10241	0.0019195	0.164292
PALB2	238.203	0.0312221	0.172858	0.180623	0.856663	0.999711
DOPEY1	77.0207	-0.109146	0.301613	-0.361875	0.717445	0.999711
LYRM2	918.653	-0.031316	0.107975	-0.290031	0.771793	0.999711
BCKDHB	190.263	0.119786	0.209167	0.57268	0.566862	0.999711
KAT6A	254.218	0.050361	0.18773	0.268263	0.788497	0.999711
ZCCHC6	190.695	-0.0369911	0.203601	-0.181684	0.855831	0.999711
ULK2	90.633	-0.705234	0.311546	-2.26366	0.0235951	0.699577
TNPO1	657.697	0.156966	0.123649	1.26945	0.204281	0.999711
PLOD1	339.591	-0.181458	0.208697	-0.869482	0.384584	0.999711
P2RX5	21.8624	0.0513394	0.546519	0.0939389	0.925158	0.999711
ITGAE	516.711	0.0245084	0.125019	0.196038	0.844581	0.999711
DIS3	511.157	-0.0151141	0.12575	-0.120192	0.904331	0.999711
PIBF1	317.84	-0.100814	0.152656	-0.6604	0.508997	0.999711
TDRD3	204.584	-0.0233659	0.192352	-0.121475	0.903315	0.999711
NUFIP1	222.892	0.151178	0.174567	0.866017	0.386481	0.999711
PDS5B	718.026	0.145666	0.121815	1.19579	0.231778	0.999711
OXCT1	651.977	0.000951621	0.133013	0.00715435	0.994292	0.999711
RRAGB	93.3352	0.227466	0.277564	0.819507	0.412497	0.999711
CYLD	95.9044	-0.145025	0.331766	-0.437131	0.662016	0.999711
SLC27A5	115.153	0.0118848	0.252571	0.0470554	0.962469	0.999711
ZNF324	36.8909	-0.102042	0.424519	-0.240372	0.810042	0.999711
ZNF671	21.4034	0.242274	0.543347	0.445892	0.655675	0.999711
ZNF416	70.608	-0.11048	0.318015	-0.347406	0.728287	0.999711
ZNF586	160.245	0.331729	0.219547	1.51097	0.130795	0.999711
ZNF446	26.6173	-0.264037	0.487018	-0.54215	0.587715	0.999711
ZNF264	35.3338	0.081024	0.426914	0.18979	0.849474	0.999711
RPS5	5665.98	-0.00865104	0.0910384	-0.0950262	0.924294	0.999711
FAT1	376.216	0.417618	0.153557	2.71963	0.00653546	0.33914
YTHDC1	302.962	0.0303591	0.173618	0.174862	0.861188	0.999711
CHMP2B	250.519	-0.118716	0.179406	-0.661719	0.508151	0.999711
SMAP2	204.48	0.377512	0.201808	1.87065	0.0613932	0.972897
PPIE	768.791	0.0773697	0.106985	0.72318	0.469569	0.999711
ZMPSTE24	1184.22	-0.00174562	0.106998	-0.0163145	0.986984	0.999711
STARD7	1296.87	0.145792	0.106563	1.36813	0.171273	0.999711
NOA1	134.469	-0.279215	0.224755	-1.24231	0.214123	0.999711
REST	723.599	0.00967497	0.11847	0.0816662	0.934912	0.999711
HAL	2.17301	2.63024	2.26696	1.16025	0.245946	NA
SSH1	75.8339	-0.0121948	0.311894	-0.039099	0.968811	0.999711
GSTP1	6293.57	0.0433359	0.0816534	0.530729	0.595606	0.999711
APLP2	1819.04	0.0944419	0.110412	0.85536	0.392352	0.999711
KIAA1467	27.1615	0.0890119	0.475868	0.187052	0.85162	0.999711
WBP11	889.411	0.0480775	0.106915	0.449682	0.65294	0.999711
EIF3I	4769.19	0.0110435	0.0821814	0.13438	0.893102	0.999711
NKAIN1	164.921	-0.229546	0.230306	-0.996701	0.31891	0.999711
COL16A1	2.77904	0.577382	1.47093	0.392528	0.694668	0.999711
TXLNA	336.495	-0.00753206	0.15597	-0.0482918	0.961484	0.999711
NCOA1	185.778	-0.0551614	0.201682	-0.273507	0.784464	0.999711
AGBL5	180.793	-0.135791	0.224762	-0.604155	0.545741	0.999711
EFR3B	72.4689	-0.0976122	0.29528	-0.330576	0.740965	0.999711
KIF3C	38.9658	0.0213979	0.391982	0.0545889	0.956466	0.999711
RAB10	815.67	0.0193008	0.104959	0.183888	0.854101	0.999711
HADHA	1964.12	-0.050842	0.0922193	-0.551317	0.581417	0.999711
MAPRE3	9.10362	-0.475657	0.893115	-0.532582	0.594323	0.999711
CAD	204.58	0.186822	0.187821	0.994682	0.319891	0.999711
CD59	181.256	0.308306	0.227026	1.35802	0.174456	0.999711
CD82	2.4868	0.834738	1.77906	0.469202	0.638925	0.999711
BCORL1	17.2569	-0.241354	0.588013	-0.410456	0.681471	0.999711
ATRX	1526.86	-0.0113024	0.103838	-0.108846	0.913325	0.999711
TAF9	569.917	0.128333	0.129862	0.988229	0.32304	0.999711
MYNN	216.661	0.0932741	0.184356	0.505944	0.612896	0.999711
SCAMP1	592.863	-0.123789	0.122923	-1.00705	0.313911	0.999711
PREP	489.811	0.110887	0.142161	0.780004	0.435388	0.999711
HACE1	62.1236	0.0530548	0.330452	0.160552	0.872446	0.999711
SEH1L	724.567	0.124512	0.114145	1.09082	0.275351	0.999711
WDR47	86.1396	-0.0736085	0.276123	-0.266578	0.789794	0.999711
WDFY1	217.284	0.230475	0.186647	1.23482	0.216899	0.999711
OVGP1	3.79132	-0.334074	1.51148	-0.221024	0.825074	0.999711
MAP3K4	156.769	-0.0144947	0.217135	-0.0667543	0.946777	0.999711
PILRA	0.582843	-1.60209	3.47979	-0.460397	0.645231	NA
IGSF9	52.1746	0.175749	0.340748	0.515773	0.606013	0.999711
ZNF213	20.3845	0.315813	0.607749	0.519645	0.603311	0.999711
AKR1B1	2176.34	0.0888316	0.0836293	1.06221	0.288142	0.999711
CPNE3	459.928	0.00153355	0.139572	0.0109875	0.991233	0.999711
RRN3	395.012	-0.0586421	0.146627	-0.399939	0.689201	0.999711
CTTN	248.636	-0.0392526	0.196872	-0.199381	0.841965	0.999711
WNT11	1.67138	2.60951	2.33248	1.11877	0.263238	NA
MTIF2	386.686	-0.0877659	0.149407	-0.587429	0.556916	0.999711
DDHD2	316.295	-0.193291	0.159892	-1.20888	0.226707	0.999711
TTC39A	4.88515	-0.336518	1.50308	-0.223886	0.822846	0.999711
EPS15	198.004	-0.576413	0.188504	-3.05782	0.0022295	0.181684
ORC1	186.044	0.120116	0.202872	0.592077	0.553799	0.999711
MGST2	13.537	0.595918	0.660806	0.901804	0.367161	0.999711
CHERP	38.8722	-0.207872	0.417425	-0.497988	0.618493	0.999711
ATG16L1	102.513	0.0922167	0.263916	0.349417	0.726776	0.999711
USP40	130.029	0.271321	0.248875	1.09019	0.27563	0.999711
POMGNT1	328.21	-0.0203772	0.15979	-0.127525	0.898525	0.999711
RAD54L	68.9369	-0.0434514	0.327283	-0.132764	0.89438	0.999711
MAST2	63.6299	0.0094114	0.336324	0.0279831	0.977676	0.999711
DNAJA1	5158.38	0.211458	0.0849777	2.48839	0.0128322	0.514569
B4GALT1	5.47	0.14462	1.11323	0.129911	0.896637	0.999711
CHMP5	1011.05	0.0605488	0.128388	0.471607	0.637208	0.999711
NFX1	373.561	0.0109753	0.150178	0.0730822	0.941741	0.999711
AQP6	0.571391	-1.81897	3.48269	-0.522289	0.601469	NA
DIMT1	986.704	0.0976832	0.104924	0.93099	0.351859	0.999711
IPO11	392.727	0.0646554	0.136867	0.472394	0.636645	0.999711
FOLH1	31.2708	0.162828	0.475612	0.342356	0.732083	0.999711
EIF2AK1	886.848	-0.145261	0.120962	-1.20088	0.229797	0.999711
EPDR1	143.753	0.387895	0.25281	1.53434	0.124947	0.999711
SNX10	12.7821	0.622865	0.671701	0.927295	0.353774	0.999711
SEPHS1	847.318	-0.0126166	0.109804	-0.114901	0.908524	0.999711
MRPL28	925.117	-0.00538121	0.108557	-0.0495705	0.960465	0.999711
HBQ1	39.1397	0.155394	0.396657	0.39176	0.695236	0.999711
ITPKC	37.8868	0.711259	0.421953	1.68564	0.0918659	0.999711
FAT2	0.658431	2.21968	3.48214	0.637449	0.523833	NA
RBM22	642.701	0.137511	0.129335	1.06322	0.287684	0.999711
TMED2	2407.58	0.047696	0.0931191	0.512204	0.608508	0.999711
ERO1LB	54.8903	0.224303	0.364919	0.614666	0.538775	0.999711
ZFAND6	1526.98	0.014183	0.115374	0.12293	0.902162	0.999711
TXLNG	385.241	0.0967308	0.151127	0.640065	0.52213	0.999711
LAT2	4.26979	0.79987	1.29161	0.619281	0.535732	0.999711
HUWE1	463.248	0.0728493	0.133072	0.547444	0.584074	0.999711
ZW10	353.632	0.185135	0.142338	1.30068	0.193368	0.999711
ALG9	34.338	-0.199563	0.437524	-0.45612	0.648304	0.999711
ACOX3	123.499	-0.263805	0.31179	-0.846098	0.397498	0.999711
MTMR2	683.623	0.26141	0.143952	1.81595	0.0693776	0.994119
PPP1R15A	59.9621	0.216182	0.325423	0.664309	0.506493	0.999711
HSD17B14	26.2543	0.225055	0.518802	0.433797	0.664436	0.999711
TRIP6	221.803	-0.0755021	0.193745	-0.389698	0.69676	0.999711
ACHE	2.7542	0.747292	1.65194	0.452374	0.651	0.999711
FTL	7753.39	0.002034	0.0919524	0.0221202	0.982352	0.999711
SRRT	574.778	0.0368979	0.151298	0.243875	0.807328	0.999711
BAX	205.442	0.0543632	0.181084	0.300209	0.764018	0.999711
NLK	31.0162	0.0653543	0.446109	0.146498	0.883528	0.999711
PIGS	238.611	-0.0508493	0.190063	-0.267539	0.789055	0.999711
ADAMTS2	2.29499	-1.0117	1.87468	-0.539663	0.589429	0.999711
ATXN7L3	27.8146	0.0229832	0.489166	0.0469845	0.962526	0.999711
PGS1	131.907	-0.126446	0.220763	-0.572769	0.566801	0.999711
PSMC5	2013.79	-0.00783069	0.0856749	-0.0914	0.927175	0.999711
UIMC1	553.794	-0.198822	0.135277	-1.46974	0.141633	0.999711
MMP2	3.84123	-0.272213	1.41332	-0.192605	0.847268	0.999711
MT3	602.767	-1.17166	0.154859	-7.56599	3.84915e-14	8.73052e-11
OGFOD1	509.473	0.0954154	0.123701	0.771342	0.440504	0.999711
SH3BP2	59.848	0.0125292	0.372328	0.0336509	0.973156	0.999711
NOP14	144.878	-0.0163335	0.240111	-0.0680248	0.945766	0.999711
ADD1	726.162	-0.620365	0.14125	-4.39196	1.12335e-05	0.00398646
L2HGDH	101.598	-0.203499	0.249326	-0.816197	0.414387	0.999711
TXNDC16	133.536	0.166873	0.22441	0.743608	0.457114	0.999711
C14orf166	2203.62	0.0259205	0.0948272	0.273344	0.784588	0.999711
NID2	13.6999	-0.625449	0.729507	-0.857359	0.391247	0.999711
GMCL1	184.296	-0.00469112	0.216547	-0.0216633	0.982717	0.999711
SF3B2	726.01	0.0360017	0.123679	0.291091	0.770982	0.999711
KLHL42	209.958	0.210593	0.206401	1.02031	0.307581	0.999711
GNAS	5166.79	0.0784063	0.0757683	1.03482	0.300755	0.999711
DNM1L	837.009	0.212402	0.10553	2.01271	0.0441453	0.886096
ERGIC2	548.315	0.0785598	0.131226	0.598662	0.549398	0.999711
AURKA	575.782	-0.128854	0.17317	-0.744089	0.456823	0.999711
PIR	0.859194	-0.428055	3.43915	-0.124465	0.900947	NA
AAMDC	79.2244	0.00839757	0.287288	0.0292305	0.976681	0.999711
RFX2	99.8456	0.235879	0.267939	0.880347	0.378671	0.999711
METTL2A	241.166	0.0304486	0.173416	0.175581	0.860623	0.999711
ALG6	314.666	0.0220928	0.162287	0.136134	0.891715	0.999711
CNOT3	56.9694	-0.592949	0.347886	-1.70443	0.0882999	0.999711
PTPN4	171.978	-0.232372	0.231028	-1.00581	0.314505	0.999711
DDX18	926.523	0.0122358	0.120098	0.101882	0.918851	0.999711
KHSRP	53.2413	-0.17403	0.341257	-0.509968	0.610074	0.999711
GNA11	93.5116	-0.0181494	0.265703	-0.0683071	0.945541	0.999711
ASAP3	40.9145	-0.574603	0.416352	-1.38009	0.167559	0.999711
EDEM2	160.863	0.275634	0.252116	1.09328	0.27427	0.999711
DNMT3B	17.6533	-0.35085	0.733505	-0.478319	0.632423	0.999711
TPX2	991.263	-0.123529	0.136706	-0.90361	0.366202	0.999711
FER1L4	0.835108	-0.450195	2.71445	-0.165851	0.868274	NA
PDRG1	322.181	0.14186	0.16854	0.8417	0.399956	0.999711
EPB41L1	8.08008	-0.880977	0.870309	-1.01226	0.311415	0.999711
SLC15A1	0.2186	-0.780093	3.5133	-0.22204	0.824283	NA
DOCK9	13.5192	-0.245149	0.74861	-0.327472	0.743311	0.999711
ANKRD10	697.657	-0.000617669	0.11849	-0.00521283	0.995841	0.999711
TGDS	257.734	-0.0934263	0.178464	-0.523503	0.600625	0.999711
DOCK3	130.966	0.142821	0.226133	0.631581	0.527661	0.999711
C3orf18	14.2195	-0.95159	0.664399	-1.43226	0.152071	0.999711
COQ9	960.385	-0.0505483	0.110427	-0.457755	0.647129	0.999711
TMEM40	0.468893	0.183057	3.47237	0.0527181	0.957956	NA
KIF9	155.441	-0.263303	0.211078	-1.24742	0.212243	0.999711
ARHGAP28	16.4383	-0.131363	0.621225	-0.211457	0.83253	0.999711
CRLS1	655.779	-0.0039506	0.113987	-0.0346582	0.972352	0.999711
PPP1R13B	3.90039	0.70021	1.28812	0.543588	0.586725	0.999711
ATRN	71.1915	0.0848546	0.33196	0.255617	0.798246	0.999711
SMOX	52.5395	-0.527037	0.384335	-1.3713	0.170283	0.999711
FKBP1A	253.664	0.0405125	0.173712	0.233216	0.815593	0.999711
NSFL1C	590.756	-0.0135224	0.134246	-0.100729	0.919766	0.999711
SLC4A11	38.4138	0.795022	0.444981	1.78664	0.0739956	0.999711
C20orf194	34.5895	-0.559609	0.425218	-1.31605	0.188156	0.999711
ZNF343	50.8398	0.032098	0.415062	0.0773331	0.938359	0.999711
EBF4	0.109497	0.85167	3.52495	0.241612	0.809081	NA
CPXM1	227.255	0.114018	0.221711	0.514263	0.607068	0.999711
MAVS	78.8237	-0.506047	0.312684	-1.6184	0.105577	0.999711
XRN2	1109.18	-0.127276	0.0981852	-1.29628	0.194878	0.999711
KIZ	188.354	-0.110602	0.192044	-0.57592	0.564669	0.999711
DYNLL1	4386.23	0.0889991	0.0864781	1.02915	0.303408	0.999711
SNX5	795.37	-0.0473278	0.106272	-0.445347	0.656069	0.999711
RPL6	2267.7	0.031081	0.0843032	0.368681	0.712365	0.999711
MAPKAPK5	336.376	0.161809	0.165448	0.978006	0.328071	0.999711
P2RX7	10.0847	0.921599	0.915455	1.00671	0.314073	0.999711
ESF1	382.395	0.0672081	0.169893	0.39559	0.692407	0.999711
RBBP9	131.95	0.146169	0.239538	0.610213	0.54172	0.999711
ANAPC5	2443.61	-0.0574527	0.106061	-0.541696	0.588028	0.999711
SLC23A2	89.807	-0.0529348	0.300469	-0.176174	0.860157	0.999711
SLC8B1	3.38242	1.29222	1.4236	0.90771	0.364032	0.999711
TMEM230	1671.9	-0.0313396	0.11174	-0.280468	0.779119	0.999711
DZANK1	24.4454	0.344302	0.520442	0.661556	0.508256	0.999711
KDM2B	75.2012	0.0197495	0.287998	0.0685753	0.945328	0.999711
CFAP61	3.28426	-0.323109	1.56805	-0.206057	0.836746	0.999711
TASP1	231.46	0.0449558	0.180085	0.249637	0.802868	0.999711
OAS1	2.28119	1.63159	1.8243	0.894363	0.371128	0.999711
GCN1L1	244.277	0.0967713	0.199057	0.486147	0.626863	0.999711
RPLP0	7534.9	-0.0249898	0.0745064	-0.335404	0.73732	0.999711
PXN	19.4021	-0.987765	0.563513	-1.75287	0.0796241	0.999711
SIRT4	30.309	-0.140917	0.467894	-0.301172	0.763283	0.999711
RPH3A	3.1583	-0.545656	1.82172	-0.299528	0.764537	0.999711
KIF16B	46.8705	0.421107	0.371153	1.13459	0.256547	0.999711
TRMT6	393.826	0.287414	0.15625	1.83945	0.0658497	0.984395
CHGB	0.602839	-0.322309	3.46958	-0.0928956	0.925986	NA
PEBP1	4872.87	0.0113108	0.070622	0.160161	0.872755	0.999711
TBX5	224.354	0.0299359	0.173443	0.172598	0.862967	0.999711
BRAP	280.305	0.29732	0.181341	1.63956	0.101096	0.999711
ERP29	514.492	0.142749	0.132492	1.07741	0.281297	0.999711
NOS1	0.11154	-0.46784	3.52616	-0.132677	0.894449	NA
FUS	568.303	0.0132667	0.136524	0.0971745	0.922588	0.999711
IGBP1	355.155	0.0336135	0.15485	0.217071	0.828153	0.999711
ZNF302	249.015	-0.181778	0.173616	-1.04701	0.295093	0.999711
GRAMD1A	111.008	-0.215124	0.254561	-0.845078	0.398067	0.999711
HEPH	0.74026	0.208139	3.4384	0.0605336	0.951731	NA
CDIP1	66.785	0.0655195	0.304971	0.214839	0.829893	0.999711
CMTM1	0.376405	-0.60839	3.50117	-0.173768	0.862048	NA
KCNH4	0.129295	0.868192	3.5274	0.246128	0.805583	NA
GANAB	239.157	-0.409986	0.201049	-2.03923	0.0414268	0.870987
GMIP	9.23326	0.299573	0.815056	0.367549	0.713209	0.999711
RBM41	164.859	-0.254114	0.206538	-1.23035	0.218568	0.999711
BIRC5	962.585	-0.166876	0.145755	-1.1449	0.252249	0.999711
LAG3	2.60511	-0.345077	1.68264	-0.205081	0.837509	0.999711
MLF2	2676.82	0.0213573	0.0876796	0.243584	0.807553	0.999711
OTUB2	9.38248	1.23704	0.847714	1.45926	0.144493	0.999711
DDX24	1078.79	0.00480684	0.102795	0.0467616	0.962703	0.999711
ZBTB25	141.407	0.0572847	0.237409	0.241291	0.809329	0.999711
NECAP1	218.529	0.223441	0.180794	1.23588	0.216502	0.999711
ARHGAP4	1.09966	-0.195466	2.67068	-0.0731898	0.941655	NA
ANKRD24	0.659025	0.79611	3.44562	0.23105	0.817276	NA
DHX32	245.996	-0.0383712	0.177302	-0.216418	0.828662	0.999711
RCOR1	83.0355	-0.292729	0.284141	-1.03022	0.302905	0.999711
GPATCH2L	245.88	-0.171765	0.185947	-0.923731	0.355627	0.999711
LTBP4	95.9535	-0.0951856	0.262479	-0.362641	0.716873	0.999711
BLVRB	71.2423	0.295827	0.299129	0.988958	0.322684	0.999711
SLC9A1	21.0753	-0.321435	0.588968	-0.54576	0.585231	0.999711
SPTLC1	420.948	0.00315532	0.14179	0.0222535	0.982246	0.999711
PAPOLA	758.88	-0.0280269	0.111323	-0.251761	0.801225	0.999711
CCNK	62.9969	-0.138311	0.313958	-0.44054	0.659546	0.999711
PCBP4	392.366	-0.0263862	0.145454	-0.181405	0.856049	0.999711
YPEL3	117.969	-0.228491	0.23605	-0.967975	0.333057	0.999711
MRPS33	489.38	0.00379212	0.130638	0.0290278	0.976842	0.999711
NDUFB2	803.524	0.121049	0.115485	1.04818	0.294557	0.999711
NUDC	2443.6	0.216371	0.0859829	2.51644	0.0118546	0.494877
MAEA	655.327	0.0140195	0.137563	0.101913	0.918826	0.999711
ICAM1	0.948233	0.265104	3.05449	0.0867914	0.930837	NA
STRN4	199.437	-0.0755207	0.252471	-0.299127	0.764843	0.999711
IRAK3	0.12495	-0.503378	3.53104	-0.142558	0.886639	NA
LYZ	0.666309	1.76691	3.22364	0.548109	0.583617	NA
MUL1	280.256	0.130688	0.173569	0.752944	0.451484	0.999711
TFAP4	8.29502	-0.78375	0.841412	-0.93147	0.351611	0.999711
PDCD7	184.044	0.0846022	0.197979	0.427329	0.66914	0.999711
SPG21	1458.58	-0.0438366	0.0904593	-0.4846	0.62796	0.999711
FETUB	0.146479	0.885269	3.52975	0.250802	0.801967	NA
DNAJB11	478.844	0.429251	0.134194	3.19874	0.00138029	0.135075
RAB11FIP3	81.6009	-0.227822	0.320532	-0.710764	0.47723	0.999711
GNPTG	309.624	-0.143134	0.153887	-0.930125	0.352307	0.999711
ZNF268	283.503	0.105857	0.175549	0.603004	0.546506	0.999711
GOLGA3	73.931	0.0847384	0.304289	0.27848	0.780644	0.999711
PABPC4	317.625	-0.0400469	0.160349	-0.249748	0.802783	0.999711
CERS4	38.7701	0.34871	0.440395	0.791812	0.42847	0.999711
MCOLN1	147.173	-0.014015	0.226566	-0.0618582	0.950676	0.999711
USP48	410.433	0.0493613	0.145509	0.339231	0.734436	0.999711
EFNB1	21.5746	-0.0408629	0.559927	-0.0729789	0.941823	0.999711
PDPR	73.4188	0.211241	0.314038	0.67266	0.501163	0.999711
AARS	822.743	0.0326169	0.136414	0.239102	0.811026	0.999711
GLG1	568.965	-0.230486	0.149199	-1.54482	0.122389	0.999711
KIF4A	284.908	0.0235529	0.233723	0.100773	0.919731	0.999711
TNRC6A	242.124	0.204324	0.196862	1.0379	0.299315	0.999711
PLEKHG2	36.7319	-0.270543	0.405408	-0.667336	0.504558	0.999711
DLL3	403.838	-0.136907	0.147448	-0.928512	0.353142	0.999711
NAT14	120.879	-0.163934	0.238007	-0.688778	0.490963	0.999711
PITPNM2	8.64519	0.987123	0.838885	1.17671	0.239312	0.999711
EXOC1	267.017	0.0879497	0.165161	0.53251	0.594373	0.999711
RBM27	40.6899	0.00524882	0.382815	0.0137111	0.98906	0.999711
OSBPL8	785.56	0.181792	0.121396	1.49751	0.134261	0.999711
DTX2	17.39	0.240176	0.601632	0.399208	0.68974	0.999711
NLRC4	2.11417	1.12268	1.75327	0.640332	0.521957	NA
PUS7	572.005	0.0117533	0.125122	0.093935	0.925161	0.999711
LAMB4	1.18579	-1.11336	2.41109	-0.461764	0.644251	NA
NRCAM	475.47	-0.95373	0.140395	-6.7932	1.09675e-11	1.86571e-08
LAMB1	283.706	-0.155025	0.172608	-0.898133	0.369114	0.999711
SLC26A4	93.8265	-0.0545027	0.277977	-0.196069	0.844556	0.999711
SLC26A3	0.223079	-0.779931	3.5133	-0.221994	0.824318	NA
DLD	1830.86	0.0451313	0.0978789	0.461093	0.644732	0.999711
WDR7	76.7576	-0.370084	0.298072	-1.24159	0.214386	0.999711
TXNL1	1113.32	0.0443932	0.0989595	0.4486	0.65372	0.999711
IL5RA	0.330533	0.375637	3.50286	0.107237	0.914601	NA
ABCC6	5.72147	-0.357299	1.05946	-0.337245	0.735932	0.999711
CMTM6	447.811	-0.0318382	0.136182	-0.233793	0.815146	0.999711
ITGA6	237.478	-0.0585241	0.185636	-0.315263	0.752562	0.999711
RAPGEF4	23.5296	0.404054	0.56634	0.713448	0.475569	0.999711
FH	1199.67	0.0168288	0.0997547	0.168702	0.866031	0.999711
SEL1L3	91.7018	1.19115	0.322988	3.6879	0.000226114	0.0375351
TF	321.057	-0.621777	0.208601	-2.98069	0.00287596	0.212711
CDV3	321.565	0.00131379	0.153934	0.00853475	0.99319	0.999711
MYO15A	5.14331	-0.0870335	1.34783	-0.0645729	0.948514	0.999711
ALKBH5	193.818	-0.0648008	0.215076	-0.301293	0.763191	0.999711
NLRP1	176.595	-0.362369	0.230076	-1.57499	0.115258	0.999711
PITPNM3	0.977687	-1.39109	2.97954	-0.466881	0.640585	NA
SPAG7	1967.82	-0.0323026	0.0904269	-0.357223	0.720925	0.999711
ORC6	1015.91	0.216626	0.100405	2.15752	0.0309653	0.780382
ZFHX4	29.2078	-0.362877	0.529395	-0.685457	0.493056	0.999711
ZC3HC1	603.712	-0.0370161	0.122326	-0.302602	0.762193	0.999711
RGS17	21.4977	-0.460665	0.545346	-0.844722	0.398266	0.999711
ANGPT2	16.3375	-0.0744914	0.706098	-0.105497	0.915981	0.999711
TMEM101	182.963	-0.149435	0.192381	-0.776768	0.437296	0.999711
CD200	62.6803	0.00408896	0.358649	0.011401	0.990904	0.999711
CCDC80	1248.37	0.089523	0.113033	0.792007	0.428357	0.999711
PSME1	1262.19	0.161504	0.110524	1.46125	0.143946	0.999711
PPP2R3C	448.137	-0.0517153	0.12993	-0.398024	0.690612	0.999711
HAUS4	56.9983	-0.0836629	0.327753	-0.255262	0.79852	0.999711
JPH4	0.518393	2.0452	3.48726	0.586478	0.557554	NA
MYH7	17.2941	0.899819	0.637118	1.41233	0.157854	0.999711
OSGEP	698.442	0.296383	0.118455	2.50207	0.012347	0.503084
SLC22A17	36.0866	0.534688	0.516952	1.03431	0.300992	0.999711
RNF31	20.102	0.213684	0.547873	0.390025	0.696518	0.999711
SCFD1	896.117	-0.150446	0.103794	-1.44947	0.147207	0.999711
G2E3	547.026	-0.0175731	0.129641	-0.135552	0.892175	0.999711
HECTD1	571.465	-0.117908	0.122233	-0.964614	0.334738	0.999711
HNRNPC	6543.22	-0.0555828	0.067468	-0.82384	0.41003	0.999711
RPGRIP1	2.16015	1.34681	1.81929	0.740295	0.459121	NA
SUPT16H	2867.22	0.103508	0.08251	1.25449	0.209666	0.999711
TOX4	245.799	-0.0570957	0.173858	-0.328404	0.742607	0.999711
GEMIN2	372.742	0.0372237	0.139514	0.266811	0.789615	0.999711
TGM1	0.275774	1.49089	3.51345	0.424339	0.671319	NA
TINF2	406.401	0.0738775	0.146525	0.504196	0.614123	0.999711
SEMA6A	160.094	-0.27816	0.213827	-1.30086	0.193305	0.999711
TRPM7	257.857	-0.179249	0.164767	-1.0879	0.276641	0.999711
TYRO3	51.2192	0.494557	0.344652	1.43495	0.151302	0.999711
WDR76	95.2826	0.16213	0.254699	0.636556	0.524414	0.999711
CAPN3	0.223079	-0.779931	3.5133	-0.221994	0.824318	NA
SNAP23	313.927	-0.155245	0.167274	-0.928085	0.353364	0.999711
TBX15	1.16268	1.70573	2.59239	0.657975	0.510554	NA
PHGDH	2388.14	-0.0291822	0.118059	-0.247183	0.804767	0.999711
COL9A3	40.4622	-0.32928	0.391949	-0.84011	0.400847	0.999711
EZR	976.349	-0.219272	0.101726	-2.15551	0.0311219	0.781057
MYL6	2460.94	0.125269	0.091624	1.36721	0.17156	0.999711
AGO1	99.9837	0.203545	0.283105	0.718975	0.472156	0.999711
TEKT2	4.50536	-0.330122	1.30449	-0.253065	0.800218	0.999711
CLSPN	454.651	0.365408	0.145812	2.50602	0.0122099	0.500295
RFFL	17.3018	-0.0771075	0.600519	-0.128401	0.897831	0.999711
UNC13D	0.350332	0.884736	3.50926	0.252115	0.800952	NA
MFSD11	89.3051	-0.249776	0.29548	-0.845324	0.39793	0.999711
DPYSL2	768.845	-0.107806	0.125822	-0.856814	0.391548	0.999711
TGFB2	381.406	-0.105463	0.138632	-0.76074	0.446813	0.999711
GPATCH2	348.318	-0.108535	0.144017	-0.753624	0.451075	0.999711
NUP50	311.475	-0.135492	0.180129	-0.752196	0.451933	0.999711
CDC45	838.615	0.215399	0.122462	1.7589	0.0785944	0.999711
COMT	1033.29	-0.123293	0.105739	-1.16601	0.243609	0.999711
CECR1	0.727223	-1.35239	3.39649	-0.398172	0.690503	NA
ECHDC1	491.599	0.19641	0.130479	1.5053	0.132246	0.999711
LRRFIP2	157.026	0.0904034	0.215421	0.419659	0.674735	0.999711
SEC22C	389.168	-0.00135097	0.138444	-0.00975825	0.992214	0.999711
XYLB	119.624	0.149965	0.232951	0.643765	0.519728	0.999711
HDAC6	147.931	-0.400199	0.268814	-1.48876	0.136551	0.999711
CDC6	877.968	0.42311	0.136374	3.10256	0.00191856	0.164292
UPRT	88.175	-0.360522	0.282765	-1.27499	0.202314	0.999711
CDC23	376.744	0.251296	0.165731	1.51629	0.129447	0.999711
AAAS	1064.55	-0.116473	0.108594	-1.07256	0.283471	0.999711
CBX5	1784.83	0.00941067	0.0851214	0.110556	0.911969	0.999711
FMO2	0.292958	1.11735	3.50576	0.318717	0.749941	NA
SUCO	358.268	0.18215	0.149502	1.21838	0.223081	0.999711
MSH2	1023.25	0.0172114	0.135499	0.127022	0.898923	0.999711
MAP3K1	128.842	0.490898	0.243464	2.01631	0.043768	0.886096
DHPS	850.663	-0.0498722	0.112806	-0.442106	0.658413	0.999711
HOOK2	111.234	-0.0880799	0.282286	-0.312023	0.755023	0.999711
ARCN1	735.569	0.053591	0.109362	0.490035	0.624109	0.999711
EPB41L4B	8.80757	0.480411	0.83061	0.578383	0.563005	0.999711
TMEM38B	251.238	0.132071	0.187927	0.702777	0.482195	0.999711
PSMD5	251.601	0.251417	0.192313	1.30733	0.1911	0.999711
PTGS1	4.45496	-0.564826	1.23548	-0.457171	0.647548	0.999711
NUP188	407.559	-0.329165	0.185506	-1.77442	0.0759932	0.999711
CRAT	105.583	0.0237665	0.286453	0.0829682	0.933877	0.999711
NANS	274.323	0.226136	0.17892	1.26389	0.206268	0.999711
TBC1D2	6.89446	-2.57785	1.14302	-2.2553	0.0241143	0.702723
DFNB31	2.36291	2.57238	1.79821	1.43052	0.152567	0.999711
PDE6C	1.16492	-0.131609	2.29396	-0.0573719	0.954249	NA
CWF19L1	264.547	0.0362636	0.165474	0.21915	0.826533	0.999711
SEMA4G	7.3829	-0.116163	1.00117	-0.116028	0.90763	0.999711
BTAF1	644.199	0.153489	0.115653	1.32715	0.184458	0.999711
IKZF5	199.959	-0.197215	0.186454	-1.05771	0.290187	0.999711
TLL2	28.5468	-0.00744318	0.479814	-0.0155126	0.987623	0.999711
SORBS1	80.2475	0.45433	0.289565	1.56901	0.116646	0.999711
CRTAC1	0.609551	-1.02222	3.46595	-0.294933	0.768045	NA
BAMBI	324.173	-0.315899	0.16275	-1.941	0.052258	0.940724
IL11	0.243335	-1.11237	3.51557	-0.316411	0.75169	NA
WAC	606.011	-0.0218331	0.120492	-0.181199	0.856211	0.999711
CREM	200.377	0.379203	0.200509	1.8912	0.0585978	0.968793
NUBP2	1168.75	0.110884	0.0988334	1.12192	0.261895	0.999711
SMIM24	0.2994	1.11691	3.50571	0.318598	0.750032	NA
HIVEP1	146.725	-0.349622	0.232192	-1.50574	0.132133	0.999711
FKBP5	1220	-0.331119	0.132178	-2.5051	0.0122418	0.500295
SRPK1	894.483	0.089121	0.104701	0.851196	0.39466	0.999711
BRPF3	54.7652	0.162861	0.357871	0.455082	0.64905	0.999711
MRPS18A	236.55	0.138634	0.175646	0.789278	0.429949	0.999711
TMEM14A	226.39	0.0409024	0.180763	0.226276	0.820987	0.999711
EFHC1	521.365	-0.0611333	0.133413	-0.458227	0.646789	0.999711
HSP90AB1	13299.3	0.135179	0.0678413	1.99258	0.0463076	0.906763
CDC5L	834.216	0.0478088	0.108328	0.441335	0.658971	0.999711
ITPR3	1.41621	2.46311	2.41375	1.02045	0.307515	NA
ZNF184	167.812	0.0319629	0.217794	0.146758	0.883323	0.999711
SIRT1	140.623	0.0633065	0.218353	0.289927	0.771872	0.999711
HNRNPH3	2387.7	0.0656629	0.0847605	0.774687	0.438525	0.999711
IFT74	245.824	-0.0219586	0.167402	-0.131173	0.895638	0.999711
JAK2	32.7469	-0.696656	0.445639	-1.56327	0.117988	0.999711
ABL1	134.735	-0.282661	0.238586	-1.18474	0.236122	0.999711
ACOT7	1569.3	0.150311	0.10425	1.44183	0.149352	0.999711
SH3GLB1	629.565	-0.275527	0.118155	-2.33191	0.0197053	0.654008
CDC7	646.544	0.0811699	0.117066	0.693371	0.488077	0.999711
SYDE2	0.218993	1.16014	3.51267	0.330274	0.741193	NA
PCSK5	25.8734	-0.0994011	0.50874	-0.195387	0.84509	0.999711
SCD	2216.88	0.197771	0.080907	2.44442	0.0145083	0.55618
TMED1	39.0373	-0.191803	0.434581	-0.441351	0.658959	0.999711
ABLIM1	647.45	-0.0294704	0.125472	-0.234875	0.814305	0.999711
ERMP1	52.286	0.691813	0.415234	1.66608	0.095697	0.999711
RAB18	1401.04	0.083439	0.103458	0.806501	0.419954	0.999711
NRP1	87.5878	-0.534155	0.277533	-1.92465	0.054273	0.947103
HSD17B7P2	115.025	0.188715	0.2832	0.666367	0.505176	0.999711
PRTFDC1	154.204	0.148087	0.231988	0.638342	0.523251	0.999711
TSPAN15	20.9026	0.275314	0.558443	0.493002	0.622011	0.999711
H2AFY2	705.797	0.0732277	0.132524	0.552561	0.580564	0.999711
FAM21A	184.841	-0.0162549	0.188012	-0.0864564	0.931104	0.999711
MAST3	32.3522	-0.255527	0.432246	-0.591161	0.554413	0.999711
MZF1	64.7839	-0.0190133	0.33676	-0.0564595	0.954976	0.999711
OCEL1	31.0289	-0.337976	0.563353	-0.599936	0.548549	0.999711
MYO9B	147.219	-0.0301943	0.217221	-0.139003	0.889448	0.999711
KCNK6	1.05806	-0.298039	3.13643	-0.0950248	0.924295	NA
CATSPERG	0.807889	1.73914	3.29513	0.52779	0.597645	NA
PSMD8	2549.78	0.0335915	0.0820295	0.409505	0.682169	0.999711
FBXL19	1.80008	0.0155263	1.80577	0.00859818	0.99314	NA
STX1B	2.34745	1.33788	1.85802	0.720053	0.471492	0.999711
HSD3B7	3.4369	-0.516063	1.30535	-0.395344	0.692589	0.999711
SETD1A	37.1645	0.510023	0.420706	1.2123	0.225396	0.999711
BCL7C	218.796	-0.0467625	0.175637	-0.266246	0.79005	0.999711
EFNA2	9.22653	-0.702066	0.791249	-0.887288	0.374924	0.999711
CIRBP	844.025	0.000318485	0.116296	0.00273858	0.997815	0.999711
ATP5D	1766.55	-0.104483	0.0865721	-1.20689	0.227476	0.999711
C19orf26	11.93	-0.0871892	0.710273	-0.122754	0.902302	0.999711
PRKY	0.236489	-1.10079	3.51349	-0.313304	0.75405	NA
HNRNPM	1631.95	-0.0730537	0.121167	-0.602917	0.546564	0.999711
MARCH2	64.4387	0.237631	0.356747	0.666106	0.505343	0.999711
NDUFB7	1152.99	-0.055492	0.108163	-0.513042	0.607922	0.999711
TECR	2240.22	-0.0289758	0.0930188	-0.311504	0.755417	0.999711
TIMM13	2757.45	0.00353986	0.0875818	0.0404177	0.96776	0.999711
CDC34	680.73	0.0994605	0.124214	0.800721	0.423293	0.999711
MTAP	400.773	-0.0264229	0.137536	-0.192116	0.847651	0.999711
CEP170B	1.79509	1.67665	2.07961	0.806234	0.420108	NA
POLR2E	2802.63	-0.00655773	0.0860493	-0.0762091	0.939253	0.999711
POLRMT	108.97	-0.269755	0.266362	-1.01274	0.311185	0.999711
HCN2	0.11154	-0.46784	3.52616	-0.132677	0.894449	NA
IZUMO4	0.477782	-0.732163	3.47469	-0.210714	0.833111	NA
RASSF7	33.7288	0.209262	0.425554	0.491739	0.622904	0.999711
GADD45B	56.4875	0.236197	0.332494	0.710378	0.47747	0.999711
PALM	38.3304	0.238833	0.407279	0.586412	0.557599	0.999711
MADCAM1	2.77169	0.0641771	1.40066	0.0458192	0.963454	0.999711
MKNK2	105.549	-0.592628	0.249038	-2.37967	0.0173283	0.606728
ARVCF	25.377	-0.259651	0.552912	-0.469606	0.638636	0.999711
TRMT2A	245.601	-0.516467	0.185138	-2.78963	0.00527676	0.303002
RANBP1	3040.37	0.112344	0.0848604	1.32387	0.185547	0.999711
ZDHHC8	26.0341	0.0443643	0.48393	0.091675	0.926956	0.999711
KLHL22	47.8121	-0.0285856	0.403713	-0.0708069	0.943551	0.999711
MED15	97.4895	-0.172107	0.266585	-0.645597	0.51854	0.999711
SERPIND1	0.591929	-0.852375	3.47615	-0.245206	0.806297	NA
SNAP29	175.174	-0.113742	0.199447	-0.570287	0.568483	0.999711
CRKL	204.9	-0.0196353	0.212618	-0.0923502	0.92642	0.999711
LZTR1	73.0893	-0.0922702	0.315352	-0.292594	0.769832	0.999711
MMP11	48.6821	-0.185615	0.410925	-0.451701	0.651485	0.999711
CECR2	83.5799	-0.172012	0.304053	-0.565731	0.571577	0.999711
SMARCB1	598.617	-0.159909	0.124445	-1.28497	0.198802	0.999711
P2RX6	1.2933	2.11784	2.56777	0.824777	0.409498	NA
DERL3	306.346	0.239378	0.152222	1.57256	0.115821	0.999711
BCL2L13	236.035	0.150834	0.199453	0.756239	0.449506	0.999711
DDTL	6.66864	0.704507	0.970947	0.725587	0.468092	0.999711
DDT	1.10528	-0.793853	2.46931	-0.321487	0.747841	NA
CABIN1	133.555	-0.0487973	0.225418	-0.216475	0.828618	0.999711
TBC1D10A	5.55471	0.595388	1.13503	0.524556	0.599892	0.999711
SUSD2	0.11154	-0.46784	3.52616	-0.132677	0.894449	NA
SF3A1	267.449	-0.15557	0.180392	-0.8624	0.388467	0.999711
RNF215	4.73562	2.00664	1.21149	1.65635	0.0976515	0.999711
SEC14L2	27.7101	-0.444722	0.502551	-0.88493	0.376194	0.999711
SPECC1L	21.0456	0.191365	0.527739	0.362612	0.716895	0.999711
PPIL2	59.4997	-0.219708	0.350584	-0.626692	0.530861	0.999711
YPEL1	34.596	0.210633	0.420704	0.500668	0.616605	0.999711
SNRPD3	1575.01	0.0180513	0.105328	0.171382	0.863923	0.999711
PES1	290.882	-0.186362	0.197885	-0.941771	0.34631	0.999711
MAPK1	368.784	0.0163524	0.146494	0.111625	0.911121	0.999711
GGT1	9.2029	-2.39382	0.954965	-2.50671	0.0121862	0.500295
PRODH	0.223079	-0.779931	3.5133	-0.221994	0.824318	NA
PPM1F	25.4135	0.0502447	0.556854	0.0902296	0.928105	0.999711
SLC35E4	7.21573	0.0872414	0.926451	0.0941673	0.924976	0.999711
TOP3B	1.19964	1.15179	2.37042	0.485904	0.627036	NA
DGCR14	119.627	-0.297792	0.286147	-1.0407	0.298017	0.999711
CRYBB2P1	424.442	0.0429511	0.140034	0.30672	0.759057	0.999711
MFNG	41.222	0.901097	0.528428	1.70524	0.0881496	0.999711
CARD10	4.62289	1.54045	1.30577	1.17972	0.23811	0.999711
LRP5L	31.9855	-0.626866	0.52777	-1.18776	0.234926	0.999711
SLC25A1	1318.99	0.0742205	0.106943	0.694018	0.487671	0.999711
ADRBK2	3.48105	-0.234236	1.56866	-0.149322	0.881299	0.999711
PLA2G3	222.414	-0.249453	0.242769	-1.02753	0.30417	0.999711
LGALS2	3.55405	-0.502475	1.51764	-0.33109	0.740576	0.999711
GGA1	116.475	-0.332889	0.246651	-1.34964	0.177132	0.999711
HIRA	36.7394	-0.0212013	0.40921	-0.0518104	0.95868	0.999711
SH3BP1	1.4722	-1.69735	2.09247	-0.811174	0.417266	NA
SEZ6L	235.375	0.216161	0.181661	1.18992	0.234079	0.999711
LGALS1	1085.33	-0.331931	0.104337	-3.18133	0.00146603	0.138822
HPS4	158.251	-0.121773	0.256955	-0.473907	0.635566	0.999711
PIK3IP1	54.2277	-0.233532	0.377856	-0.618046	0.536545	0.999711
SRRD	164.465	0.135094	0.197906	0.682618	0.494848	0.999711
PATZ1	201.293	0.182803	0.208834	0.875348	0.381385	0.999711
TRIOBP	167.828	-0.336306	0.260599	-1.29051	0.196874	0.999711
TFIP11	102.42	0.209928	0.26447	0.793768	0.427331	0.999711
GCAT	1030.15	0.0318633	0.105329	0.302512	0.762262	0.999711
ANKRD54	296.315	0.221378	0.1582	1.39935	0.161708	0.999711
EIF3L	1705.57	-0.0633378	0.0888381	-0.712958	0.475871	0.999711
NHP2L1	3452.35	0.0863293	0.0769745	1.12153	0.262062	0.999711
MICALL1	40.1085	0.0577824	0.414515	0.139398	0.889136	0.999711
POLR2F	0.146479	0.885269	3.52975	0.250802	0.801967	NA
CCDC134	25.6048	0.0245647	0.503087	0.048828	0.961056	0.999711
DEPDC5	91.9417	-0.394994	0.262884	-1.50254	0.132958	0.999711
PICK1	30.594	-0.456803	0.516348	-0.884682	0.376328	0.999711
TTC28	176.713	0.0447811	0.198299	0.225827	0.821336	0.999711
CENPM	917.677	-0.00385506	0.102028	-0.0377845	0.969859	0.999711
SEPT3	104.453	0.0709036	0.270934	0.261701	0.793552	0.999711
TPTEP1	0.146479	0.885269	3.52975	0.250802	0.801967	NA
SLC5A4	1.17791	1.37274	2.28682	0.600282	0.548318	NA
KDELR3	174.708	0.246976	0.197472	1.25069	0.211046	0.999711
CYP2D6	0.757901	1.09702	2.83207	0.387357	0.698492	NA
DDX17	997.767	-0.0480434	0.103182	-0.465618	0.641489	0.999711
DMC1	2.43331	0.601692	1.73911	0.345978	0.72936	0.999711
TCF20	33.6654	-0.151698	0.476571	-0.318311	0.750249	0.999711
HSCB	90.5269	0.0744821	0.27083	0.275015	0.783305	0.999711
CBY1	370.351	-0.0801336	0.146891	-0.545531	0.585388	0.999711
TOMM22	1721.96	0.0351331	0.0874398	0.401798	0.687833	0.999711
RTDR1	15.6617	-0.113326	0.619632	-0.182893	0.854882	0.999711
XBP1	1723.94	0.433636	0.0950359	4.56286	5.04611e-06	0.00201978
RTCB	1951.29	0.131291	0.100258	1.30953	0.190355	0.999711
JOSD1	96.0073	-0.162778	0.289761	-0.561766	0.574275	0.999711
FBXO7	1023.12	0.0194426	0.104366	0.186293	0.852215	0.999711
GTPBP1	65.3474	-0.278897	0.312939	-0.891218	0.372812	0.999711
POLDIP3	296.53	-0.377217	0.379047	-0.995173	0.319652	0.999711
RAB36	152.64	0.00320677	0.229042	0.0140008	0.988829	0.999711
TIMP3	20.0741	-0.700644	0.653371	-1.07235	0.283562	0.999711
PPP6R2	123.643	-0.330012	0.238904	-1.38135	0.16717	0.999711
SBF1	88.6771	-0.050338	0.305809	-0.164606	0.869254	0.999711
SUN2	16.6151	0.574932	0.642927	0.894242	0.371193	0.999711
CYB5R3	593.072	-0.0671474	0.157307	-0.426857	0.669484	0.999711
DNAL4	56.43	0.000248867	0.33433	0.000744376	0.999406	0.99995
LMF2	63.4901	-0.287384	0.40132	-0.716097	0.473931	0.999711
RHBDD3	181.558	-0.287876	0.209554	-1.37376	0.169517	0.999711
PACSIN2	86.8862	0.19733	0.325377	0.606468	0.544204	0.999711
TTLL1	223.929	0.0804835	0.182295	0.441502	0.658849	0.999711
RASL10A	0.118386	-0.484167	3.52849	-0.137217	0.89086	NA
AP1B1	89.869	-0.337162	0.26559	-1.26948	0.20427	0.999711
HMGXB4	385.722	0.0734852	0.138597	0.530206	0.595969	0.999711
TOM1	76.5626	-0.200281	0.344507	-0.581354	0.561002	0.999711
NEFH	9.0981	-0.778114	0.92398	-0.842133	0.399713	0.999711
CHKB	0.732026	-0.220906	3.08428	-0.0716231	0.942902	NA
BIK	1.23005	-0.0274745	2.57738	-0.0106599	0.991495	NA
HMOX1	20.0516	1.52731	0.723708	2.11039	0.0348246	0.819006
MCAT	305.494	0.0185403	0.172603	0.107416	0.914459	0.999711
THOC5	677.578	-0.0508537	0.132924	-0.382578	0.702032	0.999711
MCM5	604.343	-0.0564069	0.14305	-0.394317	0.693347	0.999711
ARSA	15.925	0.139414	0.639657	0.217951	0.827467	0.999711
TSPO	1944.37	-0.0532837	0.0829599	-0.642283	0.520689	0.999711
TTLL12	219.715	-0.0696334	0.467229	-0.149035	0.881526	0.999711
CBX7	1.49276	1.25172	2.27689	0.54975	0.582491	NA
CABP7	0.675795	-0.0555636	3.46758	-0.0160238	0.987215	NA
RPL3	12273.5	-0.0343277	0.069643	-0.492909	0.622077	0.999711
ZMAT5	111.821	-0.268916	0.239782	-1.1215	0.262074	0.999711
RBFOX2	609.166	0.0195958	0.128403	0.152612	0.878705	0.999711
SYNGR1	152.581	-0.198842	0.20602	-0.965158	0.334466	0.999711
TAB1	23.517	-0.529384	0.501318	-1.05598	0.290976	0.999711
ASCC2	387.237	-0.134495	0.176062	-0.763908	0.444922	0.999711
MTMR3	19.4349	-0.0676803	0.582459	-0.116197	0.907496	0.999711
MIEF1	181.892	-0.0650173	0.208694	-0.311544	0.755387	0.999711
APOL4	0.748499	1.20084	3.47396	0.345669	0.729592	NA
APOL1	0.474379	-0.222401	3.47506	-0.063999	0.948971	NA
PNPLA3	197.568	0.178203	0.18365	0.970344	0.331875	0.999711
MYH9	157.127	0.123566	0.206019	0.599777	0.548655	0.999711
CACNA1I	0.486389	-1.49921	3.48397	-0.430318	0.666964	NA
SAMM50	833.553	0.0416195	0.105375	0.394966	0.692868	0.999711
TXN2	2108.94	0.0486251	0.0860466	0.565102	0.572005	0.999711
FOXRED2	142.04	0.22538	0.238747	0.944011	0.345164	0.999711
GRAP2	2.19577	-0.49921	1.75375	-0.284653	0.77591	NA
EIF3D	2225.01	0.019129	0.0865621	0.220986	0.825103	0.999711
TNRC6B	287.265	-0.114228	0.158249	-0.721825	0.470402	0.999711
SGSM3	0.963305	-0.958572	2.58758	-0.37045	0.711047	NA
IFT27	71.0863	-0.132492	0.318203	-0.416375	0.677136	0.999711
KIAA0930	38.0297	-0.143346	0.429265	-0.333934	0.738429	0.999711
SLC25A17	414.895	0.0921166	0.139817	0.658839	0.509999	0.999711
UPK3A	0.236772	-0.76048	3.50981	-0.216673	0.828463	NA
FAM118A	124.194	0.225824	0.232221	0.972455	0.330824	0.999711
KCTD17	36.83	0.255669	0.416687	0.613576	0.539495	0.999711
ST13	2389.85	0.0158539	0.0934361	0.169677	0.865265	0.999711
RBX1	1829.65	0.0205724	0.1008	0.204091	0.838283	0.999711
EP300	248.243	0.0197074	0.188484	0.104558	0.916727	0.999711
L3MBTL2	163.224	-0.16885	0.238347	-0.70842	0.478684	0.999711
CHADL	7.91838	-0.36636	0.864616	-0.423725	0.671766	0.999711
RANGAP1	128.447	-0.193565	0.262889	-0.736299	0.461549	0.999711
ZC3H7B	22.6518	-0.0728084	0.548559	-0.132727	0.89441	0.999711
PHF5A	177.205	0.0309822	0.2173	0.142578	0.886624	0.999711
ACO2	487.931	-0.142787	0.138611	-1.03013	0.30295	0.999711
POLR3H	583.352	0.269518	0.125673	2.1446	0.0319848	0.795424
TRMU	613.705	-0.076405	0.126317	-0.604867	0.545268	0.999711
PMM1	129.015	0.158075	0.22256	0.710262	0.477542	0.999711
DESI1	241.139	0.0408688	0.177195	0.230643	0.817592	0.999711
CERK	128.527	0.0079921	0.264916	0.0301685	0.975933	0.999711
BRD1	95.8607	-0.0881667	0.257521	-0.342367	0.732075	0.999711
ZBED4	131.988	-0.0529791	0.228761	-0.231591	0.816856	0.999711
MLC1	271.199	-0.3956	0.171387	-2.30822	0.0209869	0.664624
HDAC10	0.486389	-1.49921	3.48397	-0.430318	0.666964	NA
ABHD4	88.4557	0.820782	0.298865	2.74633	0.0060267	0.330157
KHNYN	17.9053	0.603888	0.594527	1.01575	0.309751	0.999711
FKBP3	1085.25	-0.0650367	0.11125	-0.584602	0.558816	0.999711
SDR39U1	39.6514	-0.41232	0.400255	-1.03014	0.302942	0.999711
[truncated: 17,730 more rows]

## Sheet: normalized_counts_DESeq2
gene_symbol	Leader1	Leader2	Leader3	Leader4	Follower1	Follower2	Follower3	Follower4
TSPAN6	1251.49	1293.7	1211.47	1134.69	1151.09	1065.02	1172.53	1440.52
TNMD	0	3.5155	0	0	0	0	0	0
DPM1	855.085	1004.26	821.663	875.069	736.162	739.743	867.65	884.579
SCYL3	107.784	97.2621	86.7214	76.5427	122.248	117.17	93.9621	106.074
C1orf112	318.561	330.457	304.839	292.724	286.434	388.234	322.87	354.21
FUCA2	605.985	653.883	692.019	680.61	666.562	759.854	658.734	596.665
GCLC	158.083	133.589	147.164	135.501	145.448	132.909	123.95	120.28
NFYA	182.035	244.913	193.59	181.013	248.957	176.629	172.93	118.386
STPG1	22.7544	11.7183	7.88376	17.5841	20.5233	21.86	14.994	21.783
NIPAL3	7.18559	23.4367	29.7831	13.4467	31.2311	9.6184	26.9891	34.0951
LAS1L	577.243	496.857	473.026	478.909	589.822	589.346	569.77	464.073
ENPP4	107.784	62.1071	120.884	49.6493	198.095	62.9568	202.918	125.963
SEMA3F	4.79039	3.5155	1.75195	4.13744	9.8155	9.6184	2.99879	6.62961
CFTR	9.58079	8.20283	16.6435	14.4811	8.92318	2.6232	5.99758	12.3121
ANKIB1	138.921	130.073	117.38	98.2643	120.463	120.667	107.956	173.317
CYP51A1	55.0895	45.7015	70.0779	42.4088	51.7544	48.9664	59.9758	53.0369
KRIT1	190.418	172.259	220.745	198.597	236.464	158.266	184.925	213.095
RAD52	102.993	77.341	108.621	77.5771	68.7085	91.812	76.969	71.0315
MYH16	0	1.17183	0.875973	0	0	0	0	4.73543
BAD	125.748	104.293	134.024	124.123	136.525	113.672	163.934	115.545
LAP3	1717.36	1842.12	1608.29	1828.75	1877.44	1816.13	2048.17	1668.77
CD99	271.855	264.834	277.684	352.717	579.114	234.339	524.788	510.48
HS3ST1	68.2631	90.2311	84.0935	97.2299	141.879	138.155	197.92	211.2
AOC1	0	0	0.875973	0	0	0	0	0
WNT16	0	0	0	0	0	5.2464	0	0
HECW1	40.7184	80.8565	28.9071	51.7181	59.7853	59.4592	10.9956	40.7247
MAD1L1	70.6583	53.9043	42.0467	67.2335	85.6625	81.3192	57.9766	71.9786
LASP1	5.98799	16.4057	14.8915	15.5154	18.7387	31.4784	19.9919	22.7301
SNX11	141.317	192.181	148.915	112.745	118.678	132.909	160.935	85.2378
M6PR	682.631	687.866	708.663	624.754	589.822	660.172	651.737	487.75
KLHL13	9.58079	38.6705	11.3877	22.7559	16.0617	7.8696	43.9823	23.6772
CYP26B1	2.3952	0	4.37987	0	0.892318	3.4976	2.99879	0.947087
ICA1	51.4967	41.0141	28.0312	32.0652	51.7544	32.3528	43.9823	46.4073
DBNDD1	205.987	121.871	166.435	187.219	241.818	270.19	176.929	170.476
ALS2	192.813	191.009	188.334	185.151	158.833	163.513	191.923	178.999
CASP10	0	0	0	0	0	0.8744	0	0
CFLAR	152.095	124.214	122.636	147.914	165.971	132.034	137.944	128.804
TFPI	0	0	2.62792	0	0	0	0	2.84126
NDUFAF7	256.286	269.522	285.567	256.522	279.296	298.171	251.898	251.925
RBM5	421.555	391.392	487.917	408.573	525.575	561.365	450.818	358.946
MTMR7	5.98799	1.17183	5.25584	3.10308	11.6001	2.6232	5.99758	8.52378
SLC7A2	1.1976	0	0	0	0	0	0	0
ARF5	734.128	737.083	768.229	704.4	750.439	564.863	812.672	662.014
SARM1	21.5568	7.031	14.0156	13.4467	10.7078	19.2368	17.9927	17.9946
POLDIP2	1312.57	1381.59	1256.15	1249.51	1357.22	1782.9	1309.47	1197.12
PLXND1	5.98799	1.17183	7.88376	11.378	5.35391	24.4832	8.99637	0
AK2	1328.14	1390.97	1384.04	1453.28	1211.77	1371.93	1368.45	1243.52
CD38	4.79039	0	9.63571	1.03436	0.892318	0	1.99919	0
FKBP4	550.895	727.708	640.337	575.105	524.683	748.487	540.782	425.242
KDM1A	1835.92	1607.75	1608.29	1664.29	1592.79	2075.83	1547.38	1677.29
RBM6	433.531	455.843	378.421	420.985	368.527	459.935	357.856	351.369
CAMKK1	2.3952	4.68733	1.75195	4.13744	6.24623	5.2464	12.9948	5.68252
RECQL	215.568	371.471	280.312	291.69	286.434	292.924	322.87	283.179
CCDC132	270.657	314.051	296.955	307.205	248.064	170.508	334.865	237.719
HSPB6	0	0	1.75195	0	1.78464	0	0	0
ARHGAP33	0	2.34367	5.25584	4.13744	4.46159	0.8744	3.99839	12.3121
NDUFAB1	2204.78	2055.39	2099.71	2184.57	2296.83	1852.85	2296.07	2458.64
PDK4	19.1616	0	14.8915	2.06872	22.3079	3.4976	19.9919	24.6243
SLC22A16	1.1976	1.17183	0	0	0	1.7488	0	0
ZMYND10	4.79039	4.68733	7.00779	5.17181	1.78464	7.8696	0	5.68252
ARX	47.9039	41.0141	42.0467	50.6837	66.9238	64.7056	53.9782	51.1427
SLC25A13	291.016	324.598	261.916	308.24	260.557	367.248	304.877	245.295
ST7	194.011	223.82	145.412	216.181	133.848	147.774	148.94	189.417
CDC27	665.865	578.885	640.337	606.136	634.438	593.718	609.754	590.982
HCCS	256.286	280.068	268.924	242.04	197.202	281.557	254.897	253.819
DVL2	147.305	80.8565	119.132	89.9894	111.54	219.474	110.955	124.068
UPF1	62.2751	76.1691	106.869	75.5084	72.2778	68.2032	79.9677	65.349
SKAP2	2.3952	0	8.75973	2.06872	3.56927	0.8744	3.99839	1.89417
SLC25A5	3772.44	3930.33	3545.06	3730.94	3501.46	3396.17	3658.52	3408.57
CCDC109B	337.723	112.496	317.978	209.975	242.71	147.774	306.876	161.005
HOXA11	2.3952	0	5.25584	0	0.892318	0.8744	1.99919	0
POLR2J	843.109	766.379	834.803	861.623	830.748	703.018	865.651	903.521
DHX33	251.496	287.099	254.908	302.033	223.972	227.344	231.906	319.168
MEOX1	0	0	3.50389	0	0.892318	0	0	0
THSD7A	7.18559	1.17183	13.1396	0	1.78464	3.4976	13.9944	0
LIG3	263.472	254.288	261.04	279.277	319.45	510.65	240.903	187.523
RPAP3	331.735	489.826	340.754	403.401	356.035	271.064	368.851	348.528
ACSM3	3.5928	5.85916	2.62792	3.10308	5.35391	0	2.99879	2.84126
CIAPIN1	1559.27	1413.23	1521.57	1509.13	1376.85	1624.64	1489.4	1324.97
SPPL2B	22.7544	32.8113	42.0467	41.3744	35.6927	71.7008	53.9782	53.0369
FAM214B	3.5928	3.5155	16.6435	29.9965	31.2311	31.4784	22.9907	31.2539
COPZ2	2.3952	2.34367	4.37987	0	0	0	4.99798	1.89417
PRKAR2B	514.967	430.063	403.824	338.236	405.112	343.639	364.853	326.745
MSL3	210.777	229.679	186.582	225.491	165.079	285.929	220.911	232.983
CREBBP	186.825	145.307	249.652	223.422	255.203	207.233	199.919	229.195
BZRAP1	5.98799	3.5155	3.50389	1.03436	0.892318	2.6232	0	5.68252
PON1	0	5.85916	0.875973	0	0	0	0	0
GCFC2	232.334	196.868	205.854	232.731	149.909	174.006	170.931	249.084
WDR54	1237.12	917.545	1307.83	1241.23	1301	1202.3	1415.43	1161.13
CROT	57.4847	32.8113	36.7909	56.8899	53.5391	78.696	35.9855	55.8781
ABCB4	0	2.34367	0	0	0.892318	0	3.99839	2.84126
KMT2E	698.2	648.024	796.26	726.121	855.733	520.268	784.684	828.701
RHBDD2	1577.24	1428.46	1477.77	1529.82	1342.94	1390.3	1410.43	1312.66
SOX8	268.262	192.181	247.9	216.181	238.249	195.866	199.919	225.407
IBTK	376.046	371.471	400.32	432.363	453.298	450.316	365.852	465.02
ZNF195	729.338	853.094	735.818	857.485	690.654	655.8	737.702	926.251
MYCBP2	209.58	214.445	201.474	232.731	300.711	207.233	238.904	234.878
FBXL3	143.712	142.964	141.032	149.982	129.386	140.778	128.948	146.798
PDK2	74.2511	42.186	64.822	55.8555	88.3395	61.208	70.9714	61.5606
ITGA3	1.1976	0	0	1.03436	0.892318	0	0.999597	0
ZFX	324.549	295.302	319.73	327.892	330.158	260.571	381.846	231.089
LAMP2	300.597	263.662	258.412	255.487	272.157	190.619	230.907	253.819
ITGA2B	2.3952	0	0	0	1.78464	0	0	0
ASB4	0	0	1.75195	0	0	0	0	0
GDE1	483.83	535.528	450.25	533.73	428.313	493.162	456.816	406.3
C19orf60	532.931	520.294	580.77	569.933	639.792	539.505	617.751	651.596
CRLF1	14.3712	10.5465	27.1552	33.0996	38.3697	37.5992	36.9851	29.3597
OSBPL7	9.58079	35.155	9.63571	19.6529	15.1694	29.7296	15.9935	21.783
TMEM98	1425.14	1642.91	1659.09	1447.07	1196.6	1545.07	1370.45	1371.38
YBX2	2.3952	0	4.37987	1.03436	2.67695	2.6232	3.99839	0
MAP3K14	17.964	33.9832	16.6435	8.27489	8.92318	34.976	13.9944	17.9946
ABCC8	37.1256	44.5296	47.3026	58.9586	62.4623	20.1112	47.9806	35.0422
TMEM132A	31.1376	35.155	62.1941	58.9586	79.4163	97.9328	53.9782	58.7194
AP2B1	354.489	319.91	362.653	379.61	393.512	403.099	375.848	393.041
TAC1	3.5928	0	0	0	82.0933	0	1.99919	0
ZNF263	131.736	134.761	165.559	152.051	151.694	310.412	186.925	135.433
CX3CL1	7.18559	14.062	5.25584	0	1.78464	12.2416	0	0.947087
SPATA20	55.0895	77.341	56.9383	114.814	116.894	125.914	42.9827	50.1956
TNFRSF12A	361.675	578.885	452.878	288.587	212.372	280.683	215.913	131.645
DLX6	73.0535	29.2958	70.0779	10.3436	44.6159	8.744	33.9863	3.78835
MAP3K9	0	2.34367	0	0	0	0.8744	0	0
RALA	305.388	322.254	310.095	324.789	257.88	303.417	328.867	283.179
BAIAP2L1	3.5928	2.34367	7.00779	4.13744	5.35391	20.1112	9.99597	10.418
KDM7A	98.2031	91.403	139.28	94.1269	103.509	97.0584	90.9633	65.349
ETV1	536.524	546.074	490.545	455.119	488.99	533.384	451.818	516.162
AGK	499.399	651.539	522.08	577.173	437.236	575.355	608.754	513.321
ALDH3B1	5.98799	3.5155	1.75195	4.13744	0.892318	0	0	0.947087
PHTF2	488.62	420.688	360.901	400.298	368.527	332.272	421.83	360.84
FARP2	32.3352	37.4987	49.0545	71.3709	51.7544	42.8456	59.9758	32.201
USH1C	0	0	5.25584	3.10308	5.35391	0	4.99798	6.62961
GGCT	199.999	248.429	165.559	224.456	144.556	215.102	145.941	238.666
DBF4	491.015	503.888	468.646	544.074	405.112	561.365	518.791	505.744
IFRD1	638.32	828.486	613.181	630.96	480.067	730.999	594.76	582.458
COX10	136.526	194.524	116.504	141.707	183.818	189.745	165.933	141.116
GTF2IRD1	86.2271	58.5916	81.4655	81.7145	83.8779	92.6864	55.9774	118.386
PAF1	326.944	291.786	404.7	356.855	388.158	475.674	328.867	353.263
VPS41	340.118	431.234	407.328	326.858	381.02	289.427	340.863	362.734
ARHGAP44	1.1976	4.68733	3.50389	2.06872	1.78464	0	2.99879	0
ELAC2	469.459	521.466	406.452	416.847	356.035	689.028	498.799	343.793
SCIN	0	0	0	0	0	0	0	0.947087
ARSD	33.5328	24.6085	19.2714	57.9242	36.585	40.2224	27.9887	52.0898
ADIPOR2	185.628	145.307	184.83	190.322	174.002	104.054	157.936	162.899
CDKL3	17.964	5.85916	11.3877	9.30925	12.4925	17.488	4.99798	7.57669
UPP2	1.1976	0	0	0	0	0	0	0
MARK4	10.7784	7.031	8.75973	14.4811	12.4925	8.744	5.99758	5.68252
PROM1	631.134	713.646	467.77	514.077	278.403	828.932	318.871	446.078
CCDC124	784.427	767.551	989.85	830.592	813.794	799.202	783.684	841.96
PAFAH1B1	336.525	336.316	448.498	314.446	412.251	292.924	418.831	364.628
DNAH9	25.1496	2.34367	8.75973	28.9621	20.5233	18.3624	10.9956	23.6772
KIAA0100	140.119	195.696	205.854	203.769	193.633	177.503	189.923	252.872
TRAPPC6A	647.901	610.525	711.29	649.579	667.454	613.829	756.695	703.685
MATK	1.1976	8.20283	5.25584	5.17181	1.78464	12.2416	3.99839	5.68252
SCN4A	0	0	0	0	0	0	0	0.947087
ST7L	226.346	141.792	195.342	186.185	198.987	174.006	214.913	178.052
TKTL1	3.5928	0	0	0	8.03086	0	0	6.62961
PAX6	125.748	87.8875	155.923	129.295	107.97	210.73	104.958	155.322
RPUSD1	277.843	244.913	243.521	256.522	246.28	438.949	263.894	185.629
RHBDF1	34.7304	30.4677	38.5428	23.7903	22.3079	33.2272	6.99718	9.47087
LUC7L	699.398	737.083	737.57	642.338	748.655	717.883	708.714	599.506
CACNA2D2	1.1976	2.34367	5.25584	6.20617	1.78464	2.6232	3.99839	0.947087
BAIAP3	3.5928	2.34367	2.62792	3.10308	1.78464	7.8696	0	2.84126
TSR3	428.74	406.626	522.956	439.603	474.713	431.954	494.8	406.3
PIGQ	64.6703	63.279	56.0623	67.2335	60.6776	54.2128	59.9758	54.931
CRAMP1L	34.7304	32.8113	76.2097	28.9621	54.4314	33.2272	26.9891	27.4655
TEAD3	9.58079	8.20283	5.25584	20.6872	3.56927	1.7488	1.99919	5.68252
DNAJC11	440.716	458.187	441.491	348.58	424.743	473.925	357.856	361.787
FMO3	0	0	0	2.06872	0	7.8696	1.99919	3.78835
MYLIP	4.79039	7.031	0.875973	3.10308	3.56927	0	4.99798	0
NOX1	2.3952	4.68733	8.75973	4.13744	8.03086	7.8696	0	2.84126
E2F2	40.7184	62.1071	35.9149	64.1304	39.262	17.488	31.9871	23.6772
PSMB1	4389.2	4472.89	4311.54	4726	4163.56	3565.8	4658.12	4429.52
SYN1	2.3952	0	0.875973	4.13744	2.67695	0	0	0
JARID2	49.1015	31.6395	70.0779	44.4775	47.2929	62.9568	61.975	43.566
CDKL5	5.98799	7.031	14.0156	7.24053	12.4925	1.7488	12.9948	7.57669
CAMK1G	0	0	0	6.20617	5.35391	12.2416	5.99758	0
CDK11A	3.5928	8.20283	3.50389	9.30925	6.24623	0.8744	4.99798	3.78835
NADK	92.2151	86.7156	111.249	96.1956	85.6625	138.155	107.956	71.0315
DLEC1	0	0	0	0	0	4.372	0	0
CYTH3	15.5688	19.9212	10.5117	12.4123	24.9849	5.2464	7.99677	22.7301
ADAM22	87.4247	64.4508	35.0389	93.0925	65.1392	58.5848	74.9698	82.3965
SYPL1	1576.04	1415.57	1149.28	1510.17	1423.25	1315.1	1467.41	1643.2
CYB561	47.9039	89.0593	49.0545	36.2026	47.2929	79.5704	28.9883	39.7776
SPAG9	398.8	370.299	349.513	340.305	432.774	260.571	381.846	340.004
CELSR3	11.976	8.20283	8.75973	14.4811	12.4925	15.7392	11.9952	13.2592
AASS	123.353	130.073	89.3493	142.742	81.2009	150.397	178.928	149.64
PLEKHG6	1.1976	0	0	2.06872	0	7.8696	0	0
SS18L2	392.812	431.234	400.32	435.466	412.251	304.291	417.831	466.914
MPND	7.18559	5.85916	7.88376	3.10308	10.7078	10.4928	11.9952	9.47087
MGST1	2779.63	2390.54	2525.43	2653.14	3008.9	2032.11	2754.89	2850.73
CRY1	166.466	164.057	151.543	134.467	109.755	212.479	105.957	134.486
NFIX	285.028	307.02	341.63	288.587	392.62	424.959	336.864	251.925
ST3GAL1	64.6703	79.6846	120.884	127.226	126.709	175.754	87.9645	89.0262
MMP25	2.3952	0	1.75195	0	2.67695	0	0	1.89417
IL32	1.1976	1.17183	0	0	0	0	0	0
PKD1	73.0535	60.9353	91.9772	88.955	92.8011	44.5944	61.975	78.6082
MAPK8IP2	0	0	0	1.03436	1.78464	0	9.99597	3.78835
MED24	243.113	183.978	279.436	219.285	356.927	595.467	265.893	233.93
RHOBTB2	20.3592	3.5155	22.7753	11.378	10.7078	37.5992	7.99677	3.78835
HEATR5B	106.586	66.7945	84.0935	96.1956	124.925	92.6864	94.9617	109.862
SEC62	452.692	520.294	493.173	493.39	492.56	455.563	490.802	515.215
RPS20	1534.12	1640.57	1550.47	1536.03	1602.6	1401.66	1710.31	1789.05
CSDE1	3298.19	3166.29	2902.1	2938.62	2953.57	3647.12	3100.75	2936.92
UBE3C	185.628	172.259	208.482	225.491	162.402	225.595	162.934	174.264
REV3L	1229.93	1033.56	1059.05	1037.46	1191.24	863.908	971.608	1460.41
MASP2	1.1976	0	4.37987	7.24053	1.78464	6.9952	4.99798	1.89417
FAM76A	44.3111	60.9353	50.8065	42.4088	62.4623	30.604	42.9827	51.1427
POMT2	92.2151	100.778	113.001	109.642	131.171	174.006	141.943	117.439
VTA1	1680.23	1967.51	1739.68	2054.24	1625.8	1499.6	1978.2	1844.93
MLXIPL	3.5928	4.68733	5.25584	6.20617	4.46159	1.7488	5.99758	5.68252
BAZ1B	1147.3	1230.42	1285.05	1047.81	1091.3	1310.73	1108.55	982.129
RANBP9	110.179	144.135	138.404	112.745	71.3854	63.8312	124.95	132.592
ETV7	0	1.17183	4.37987	1.03436	0	0	0	0
SPRTN	337.723	392.564	275.932	354.786	426.528	321.779	403.837	350.422
METTL13	444.309	467.561	460.762	435.466	483.636	668.916	370.85	248.137
DYRK4	150.897	164.057	139.28	169.635	132.955	120.667	149.94	137.328
ZNF207	2219.15	2326.09	2143.51	1997.35	2080.89	2264.7	2307.07	2292.9
UQCRC1	3934.11	3255.35	3795.59	3329.61	3473.79	3954.04	3657.52	3333.75
STARD3NL	718.559	823.798	692.019	714.743	656.746	672.414	687.723	680.955
CD9	128.143	168.744	126.14	75.5084	89.2318	64.7056	68.9722	23.6772
HHATL	0	0	0	1.03436	0	0	0	0
NCAPD2	285.028	217.961	316.226	286.518	281.08	389.108	237.904	233.93
IFFO1	63.4727	80.8565	80.5896	79.6458	114.217	135.532	109.956	84.2907
PHF7	37.1256	39.8423	42.9227	35.1683	40.1543	13.9904	38.9843	13.2592
NISCH	159.281	134.761	150.667	195.494	161.51	179.252	140.943	160.058
FUZ	14.3712	8.20283	23.6513	15.5154	12.4925	16.6136	15.9935	35.9893
SLC6A13	0	0	0	0	0	0	0.999597	0
IDS	68.2631	105.465	97.2331	98.2643	76.7393	108.426	47.9806	80.5024
ZNF200	160.478	120.699	132.272	108.608	152.586	106.677	144.942	141.116
CD4	0	0	0	6.20617	10.7078	1.7488	0.999597	11.365
LRRC23	68.2631	58.5916	75.3337	79.6458	95.478	95.3096	77.9686	79.5553
BTK	0	0	0	2.06872	0.892318	0	2.99879	0
HFE	8.38319	3.5155	9.63571	12.4123	11.6001	0	7.99677	24.6243
SCMH1	149.7	141.792	134.9	121.02	115.109	171.382	94.9617	98.497
FYN	548.5	521.466	575.515	583.38	500.59	584.099	596.759	548.363
HIVEP2	5.98799	7.031	0	6.20617	4.46159	10.4928	0	3.78835
FMO1	9.58079	10.5465	5.25584	4.13744	4.46159	1.7488	5.99758	0.947087
TCEB3	445.507	558.964	436.235	490.287	453.298	606.834	494.8	393.041
LYPLA2	694.607	503.888	648.22	577.173	687.977	935.608	722.709	588.141
CLCN6	114.969	98.434	152.419	134.467	126.709	132.909	112.954	124.068
MRC2	21.5568	12.8902	21.8993	19.6529	19.631	13.9904	10.9956	23.6772
TSPAN9	16.7664	15.2338	28.9071	3.10308	10.7078	34.976	11.9952	6.62961
BTBD7	161.676	168.744	173.443	117.917	193.633	164.387	132.946	189.417
APBA3	53.8919	28.124	33.287	36.2026	43.7236	69.952	33.9863	27.4655
MKS1	346.106	378.502	256.66	300.999	355.143	389.983	417.831	296.438
ABHD5	222.753	173.431	167.311	188.254	207.018	136.406	226.908	191.312
AKAP8L	388.022	310.536	381.048	352.717	429.205	357.63	351.858	302.121
MBTD1	120.957	93.7466	142.784	99.2987	119.571	81.3192	116.953	133.539
UTP18	837.121	1094.49	925.904	964.024	858.41	1156.83	881.644	758.617
RNF216	199.999	206.243	200.598	162.395	220.403	306.915	233.906	111.756
TTC19	850.295	943.325	848.818	900.928	779.886	932.985	832.664	871.32
PTBP1	789.217	561.308	694.647	728.19	785.24	1102.62	678.726	688.532
DPF1	41.9159	73.8255	50.8065	52.7524	43.7236	50.7152	42.9827	45.4602
SYT7	0	0	0	0	0.892318	0.8744	0	0
LARS2	126.945	121.871	105.993	128.261	137.417	208.982	123.95	107.021
PIK3C2A	493.411	480.451	441.491	398.229	381.02	401.35	451.818	516.162
PLAUR	27.5448	11.7183	10.5117	23.7903	8.92318	20.1112	25.9895	13.2592
ANLN	271.855	241.398	263.668	233.766	220.403	373.369	274.889	195.1
WIZ	40.7184	35.155	59.5662	53.7868	49.9698	46.3432	51.979	62.5077
RABGAP1	376.046	353.894	498.429	330.996	421.174	375.118	351.858	226.354
QPCTL	33.5328	39.8423	35.0389	64.1304	25.8772	72.5752	34.9859	25.5713
PPP5C	755.685	765.207	823.415	751.98	828.071	1004.69	898.638	781.347
CEP68	118.562	247.257	184.83	185.151	136.525	157.392	118.952	201.729
MAP4K3	148.502	105.465	161.179	171.704	173.11	96.184	121.951	164.793
ZBTB32	0	0	1.75195	0	0	0	0	0
TMEM159	0	0	0	0	0	0	1.99919	0
BRCA1	361.675	440.609	506.313	486.15	389.051	436.326	431.826	411.983
ERCC1	978.438	1038.24	1109.86	912.306	903.026	903.256	959.613	937.616
SEMA3B	1.1976	21.093	5.25584	6.20617	4.46159	10.4928	14.994	10.418
MBTPS2	165.269	131.245	156.799	164.463	151.694	201.112	200.919	209.306
PRICKLE3	4.79039	4.68733	7.88376	10.3436	13.3848	10.4928	17.9927	9.47087
EXTL3	270.657	303.505	333.746	243.075	330.158	396.103	229.907	228.248
NR1H4	0	0	1.75195	1.03436	0.892318	0	0	2.84126
ELOVL5	1629.93	1781.19	1524.19	1687.04	1290.29	1371.93	1458.41	1223.64
CALCOCO1	71.8559	64.4508	65.698	74.474	116.894	86.5656	69.9718	68.1902
UBR7	456.285	537.871	423.095	405.47	445.267	580.602	463.813	368.417
MAP4K5	310.178	351.55	282.063	340.305	256.095	253.576	265.893	366.523
EHD3	41.9159	77.341	46.4266	29.9965	16.0617	13.9904	41.9831	33.148
PSMC4	1461.07	1519.87	1504.05	1418.11	1458.94	1503.09	1599.35	1303.19
MAN2B2	41.9159	7.031	25.4032	24.8247	29.4465	27.9808	43.9823	35.9893
SLC7A14	0	1.17183	0	0	0	0	0	0
CLDN11	0	0	0	2.06872	2.67695	0.8744	1.99919	0
SLC25A39	2658.67	2599.13	2715.52	2733.82	2636.8	3238.78	2613.95	2800.54
MVP	2.3952	2.34367	4.37987	1.03436	1.78464	0	0.999597	0.947087
NUB1	378.441	370.299	308.343	416.847	404.22	351.509	414.833	372.205
PGM3	417.962	577.714	403.824	463.394	440.805	410.968	425.828	409.141
RWDD2A	130.538	112.496	103.365	142.742	137.417	91.812	114.954	107.021
CLK1	542.512	501.544	613.181	555.452	478.282	473.925	608.754	559.728
POLR3B	148.502	114.84	128.768	141.707	124.032	150.397	137.944	149.64
ANGEL1	63.4727	55.0761	74.4577	89.9894	117.786	115.421	68.9722	105.127
RNF14	287.424	262.491	268.048	278.243	265.911	246.581	232.906	268.973
DNASE1L1	8.38319	3.5155	14.0156	7.24053	8.92318	11.3672	9.99597	5.68252
DDX11	105.389	130.073	146.288	96.1956	98.155	124.165	86.9649	121.227
HEBP1	105.389	93.7466	118.256	125.158	109.755	104.054	90.9633	98.497
MAMLD1	29.94	45.7015	28.9071	38.2714	49.0775	35.8504	49.9798	26.5184
TACC3	222.753	159.369	223.373	223.422	271.265	368.997	174.929	183.735
UFL1	299.4	324.598	322.358	313.411	291.788	260.571	308.875	378.835
POLA2	405.986	445.296	395.064	382.714	323.019	860.41	428.827	372.205
ZC3H3	39.5208	19.9212	18.3954	34.1339	28.5542	34.976	24.9899	34.0951
CAPN1	108.981	63.279	107.745	104.47	107.078	171.382	83.9661	88.0791
MDH1	3364.05	3339.72	3009.84	3149.63	3323.88	2749.99	3634.53	3447.4
SLC30A9	1305.38	1190.58	1032.77	1032.29	1132.35	1426.15	1035.58	1181.02
MTMR11	33.5328	22.2648	25.4032	8.27489	55.3237	28.8552	17.9927	15.1534
COX15	396.405	394.908	464.266	490.287	384.589	443.321	423.829	384.517
CCDC88C	71.8559	64.4508	84.9694	72.4053	61.5699	57.7104	90.9633	60.6136
YAF2	130.538	165.228	128.768	121.02	137.417	112.798	145.941	159.111
ZMYND11	410.776	520.294	426.599	479.944	393.512	631.317	528.787	375.046
WAS	0	0	0	1.03436	0	0.8744	0	0
BID	1461.07	1489.4	1311.33	1332.26	1291.18	1510.09	1369.45	1254.89
MATR3	11.976	19.9212	14.0156	12.4123	17.8464	17.488	12.9948	30.3068
XYLT2	3.5928	2.34367	4.37987	8.27489	11.6001	25.3576	19.9919	4.73543
NUDCD3	328.142	273.037	291.699	327.892	327.481	317.407	293.881	180.894
ISL1	625.146	478.108	648.22	826.454	535.391	821.936	415.832	617.501
CHDH	57.4847	33.9832	36.7909	16.5498	19.631	53.3384	40.9835	26.5184
GLT8D1	486.225	509.747	587.778	513.043	492.56	568.36	481.806	483.014
ATP2C1	196.406	216.789	179.575	202.735	215.049	274.562	171.931	161.005
SLC38A5	27.5448	11.7183	12.2636	23.7903	17.8464	44.5944	46.9811	24.6243
RALBP1	273.052	278.896	304.839	255.487	283.757	202.861	341.862	295.491
RUFY3	211.975	162.885	172.567	186.185	173.11	236.088	107.956	209.306
CNTN1	201.197	168.744	132.272	268.934	465.79	128.537	242.902	347.581
SLC11A1	1.1976	0	1.75195	4.13744	2.67695	2.6232	0.999597	10.418
WWTR1	276.645	332.801	277.684	250.315	256.095	284.18	251.898	242.454
AGPS	208.382	270.693	161.179	232.731	179.356	237.837	222.91	268.026
ZNF806	0	0	0	0	0	0	0	0.947087
CXorf56	129.341	141.792	141.032	122.055	129.386	162.638	124.95	135.433
ATP1A2	713.769	496.857	571.135	668.197	950.319	719.632	746.699	897.838
TTC27	198.801	301.161	222.497	187.219	161.51	271.064	233.906	190.364
ZNF582	58.6823	63.279	26.2792	36.2026	30.3388	18.3624	34.9859	30.3068
VSIG2	3.5928	0	1.75195	2.06872	0	0	0	0
PHLDB1	166.466	160.541	171.691	118.952	137.417	157.392	71.971	104.18
CYP24A1	0	0	0	0	0	0.8744	0	0
PRDM11	7.18559	10.5465	5.25584	9.30925	8.92318	32.3528	3.99839	8.52378
SNAI2	92.2151	113.668	133.148	134.467	373.881	114.546	299.879	274.655
CD74	0	1.17183	0	0	4.46159	0	0	0
ZRANB1	58.6823	36.3268	60.4422	41.3744	33.0158	63.8312	37.9847	60.6136
NCDN	75.4487	64.4508	63.9461	102.402	149.909	208.107	82.9665	178.999
GPR124	3.5928	1.17183	2.62792	0	0	0	0	0
ZFP64	113.772	101.949	106.869	140.673	133.848	220.349	159.935	112.703
MNAT1	302.992	383.189	294.327	341.339	265.018	255.325	339.863	312.539
SAMD4A	21.5568	23.4367	15.7675	18.6185	17.8464	20.9856	22.9907	22.7301
MRE11A	259.879	281.24	306.591	258.59	257.88	262.32	235.905	295.491
PLEKHB1	431.135	468.733	500.181	473.737	495.236	564.863	457.815	553.099
SERPINB1	7.18559	7.031	7.00779	2.06872	0.892318	2.6232	4.99798	1.89417
SLC7A9	0	1.17183	0.875973	0	2.67695	0	3.99839	0
SPAST	167.664	153.51	127.016	142.742	116.001	161.764	160.935	187.523
NRXN3	46.7063	23.4367	24.5273	20.6872	19.631	20.9856	13.9944	28.4126
OSBPL5	15.5688	5.85916	8.75973	12.4123	5.35391	11.3672	18.9923	9.47087
AQR	464.668	532.012	510.693	540.971	516.652	643.559	487.803	522.792
CPS1	8.38319	8.20283	2.62792	0	1.78464	0	2.99879	0
FHL1	825.145	1098.01	893.493	1001.26	751.332	955.72	898.638	806.918
RTFDC1	788.02	903.483	837.431	797.492	841.456	816.69	886.642	752.934
SLC45A4	10.7784	17.5775	30.6591	17.5841	9.8155	28.8552	28.9883	4.73543
RNF10	374.848	288.271	349.513	344.442	357.82	731.873	345.861	397.776
ZNF839	21.5568	30.4677	42.0467	36.2026	35.6927	41.9712	17.9927	17.0476
ZDHHC6	743.709	904.655	694.647	825.42	638.9	800.951	726.707	633.601
GRAMD1B	9.58079	2.34367	9.63571	2.06872	4.46159	3.4976	12.9948	17.9946
RNH1	457.483	473.42	536.972	443.741	498.806	708.264	431.826	444.184
NDUFS1	1425.14	1345.26	1255.27	1350.88	1265.31	1271.38	1462.41	1191.44
RB1CC1	589.218	726.536	601.794	519.249	629.084	642.684	616.751	707.474
ERP44	614.368	761.691	682.383	670.266	537.175	562.239	722.709	604.241
ALAS1	279.04	246.085	285.567	253.418	275.726	347.137	326.868	232.036
BIRC3	0	0	6.13181	2.06872	0	0	1.99919	0
AKAP11	261.076	335.144	265.42	253.418	277.511	281.557	207.916	277.496
GLRX2	274.25	253.116	260.164	224.456	242.71	169.634	226.908	233.93
SNAPC1	80.2391	87.8875	71.8298	106.539	74.0624	44.5944	90.9633	88.0791
DERA	573.65	734.739	537.848	652.682	540.745	532.51	559.774	695.162
STRAP	2950.88	3316.29	2648.07	2923.1	2536.86	2886.4	2577.96	2769.28
ABCC2	4.79039	2.34367	2.62792	0	0.892318	4.372	4.99798	0
DEF6	0	0	1.75195	0	2.67695	0	2.99879	3.78835
PLEKHO1	686.224	708.959	881.229	739.568	770.963	789.584	750.697	745.357
GCLM	114.969	232.023	146.288	158.257	73.1701	170.508	92.9625	109.862
UBR2	159.281	151.166	95.4811	102.402	123.14	152.146	136.945	139.222
EHD2	9.58079	0	11.3877	0	1.78464	5.2464	0	0
DEPDC1	282.633	176.947	243.521	230.663	269.48	292.924	263.894	223.512
CCDC28A	126.945	131.245	136.652	106.539	145.448	120.667	145.941	131.645
RRAGD	63.4727	83.2001	48.1785	72.4053	37.4774	43.72	46.9811	44.5131
HSF2	352.094	466.389	448.498	423.054	406.005	448.567	418.831	390.2
PHF20	434.728	623.415	545.731	469.6	500.59	487.041	566.771	291.703
HSD17B6	27.5448	35.155	21.0234	47.5806	35.6927	22.7344	45.9815	15.1534
NR1H3	67.0655	56.248	64.822	64.1304	51.7544	39.348	37.9847	41.6718
TYMP	23.952	41.0141	31.535	25.859	43.7236	41.0968	29.9879	22.7301
NCAPH2	286.226	193.352	311.847	293.759	257.88	515.022	253.898	257.608
TOMM34	1950.89	2053.05	2106.72	2210.43	2103.19	2121.3	2147.13	2100.64
SEC63	669.458	780.441	661.36	736.465	669.238	686.404	645.74	625.077
KPNA6	184.43	172.259	223.373	287.552	156.156	179.252	202.918	229.195
VIM	2301.78	2314.37	2328.34	2201.12	2177.26	2291.8	1734.3	1914.06
FAS	373.651	489.826	594.786	362.026	323.911	233.465	466.812	417.665
RNASET2	51.4967	38.6705	63.9461	48.615	42.8313	43.72	52.9786	48.3014
CD44	114.969	221.476	68.3259	79.6458	165.079	125.914	81.9669	49.2485
KCNG1	1.1976	1.17183	7.00779	2.06872	0	0	1.99919	0
AGPAT4	104.191	72.6536	80.5896	76.5427	98.155	104.054	112.954	125.015
BTN3A1	35.928	33.9832	40.2948	52.7524	30.3388	34.1016	41.9831	45.4602
MIPEP	408.381	476.936	414.335	478.909	443.482	593.718	578.767	467.861
IFNGR1	438.321	528.497	395.064	396.16	380.127	315.659	372.85	466.914
B4GALT7	189.221	181.634	190.962	205.838	220.403	165.262	196.921	146.798
SH2D2A	2.3952	2.34367	1.75195	8.27489	6.24623	1.7488	4.99798	7.57669
VRK2	23.952	15.2338	14.0156	37.237	4.46159	6.1208	8.99637	13.2592
TNFRSF1B	0	0	2.62792	0	0	0	0	0
VEZT	379.639	457.015	444.995	516.146	411.359	430.205	428.827	373.152
POU2F2	1.1976	0	1.75195	0	0	0	0.999597	5.68252
BRD9	293.412	289.443	341.63	274.106	331.05	456.437	250.899	284.126
SNX1	737.721	700.756	776.112	715.778	807.548	784.337	780.685	619.395
TBPL1	365.268	363.268	355.645	364.095	328.373	303.417	344.861	329.586
ARNTL2	27.5448	21.093	19.2714	13.4467	12.4925	15.7392	4.99798	7.57669
BCLAF1	1783.22	1994.46	1710.78	1873.23	1781.07	1807.39	1873.24	2004.04
SLC39A9	340.118	325.77	388.056	371.336	377.451	304.291	365.852	422.401
ANK1	1.1976	7.031	7.00779	0	0	20.1112	1.99919	0
IBSP	0	0	0	0	0	0.8744	0	0
TFB1M	173.652	214.445	215.489	190.322	164.187	172.257	143.942	206.465
RABEP1	399.998	567.167	496.677	469.6	406.897	486.167	414.833	437.554
HMGB3	1180.83	1185.89	1356.01	1235.03	1148.41	1153.33	1326.46	1192.38
NUP160	1015.56	1105.04	919.772	868.863	870.01	1159.45	1024.59	931.933
BAK1	88.6223	59.7635	98.985	53.7868	61.5699	100.556	50.9794	37.8835
MUSK	0	0	0.875973	0	0	1.7488	1.99919	1.89417
IKZF2	25.1496	42.186	12.2636	42.4088	56.216	40.2224	32.9867	86.1849
GRN	585.626	476.936	413.459	527.524	671.023	663.67	587.763	479.226
FAM13B	31.1376	43.3578	42.9227	35.1683	20.5233	49.8408	25.9895	21.783
ARHGAP31	152.095	148.823	191.838	179.979	258.772	233.465	254.897	227.301
CENPQ	203.592	251.944	213.738	325.824	218.618	217.726	200.919	248.137
SARS	1668.25	1817.51	1828.16	1672.56	1552.63	1538.07	1785.28	1102.41
RANBP3	59.8799	62.1071	73.5818	64.1304	82.9856	76.0728	80.9673	51.1427
ARID4A	483.83	420.688	423.095	526.49	479.175	278.059	569.77	484.908
TSSC1	452.692	360.925	474.778	422.019	367.635	452.065	377.848	406.3
PNPLA6	4.79039	1.17183	6.13181	3.10308	7.13854	8.744	10.9956	2.84126
IFT88	312.573	230.851	301.335	341.339	336.404	201.986	392.842	360.84
ALG1	214.37	240.226	226.877	168.601	175.787	236.963	199.919	162.899
ZCCHC8	194.011	217.961	167.311	161.36	187.387	236.088	177.928	182.788
ABCF2	820.355	973.793	826.043	747.843	765.609	1122.73	804.675	661.067
CHPF2	51.4967	39.8423	32.411	51.7181	43.7236	113.672	42.9827	30.3068
LRRC7	0	8.20283	7.00779	9.30925	3.56927	6.1208	7.99677	11.365
FUT8	191.616	275.381	202.35	315.48	251.634	417.089	308.875	330.533
UBA6	359.28	425.375	328.49	411.676	409.574	221.223	363.853	327.692
GAB2	17.964	8.20283	13.1396	2.06872	6.24623	4.372	4.99798	5.68252
ATP6V0A1	106.586	112.496	113.001	110.677	135.632	156.518	148.94	161.005
PIAS1	705.386	725.365	545.731	693.022	638.007	584.974	839.661	793.659
SLC4A7	355.687	383.189	295.203	315.48	256.988	302.543	313.873	341.898
APBA2	306.585	285.927	287.319	298.93	295.357	459.935	242.902	283.179
MAP2K3	247.903	281.24	256.66	194.46	207.91	281.557	297.88	176.158
EFCAB1	16.7664	4.68733	1.75195	6.20617	37.4774	4.372	36.9851	17.9946
TMSB10	2202.38	1762.44	2339.73	1942.53	2487.78	1426.15	2334.06	2202.92
ASTE1	123.353	82.0283	70.9539	89.9894	106.186	66.4544	50.9794	76.714
RNF19A	185.628	138.276	211.986	124.123	165.079	118.044	133.946	117.439
PEX3	294.609	350.378	302.211	341.339	308.742	234.339	338.863	322.957
GABARAPL2	1635.92	1491.74	1449.74	1493.62	1756.08	1290.61	1597.36	1610.05
SH3YL1	229.939	237.882	255.784	260.659	232.003	254.451	279.887	286.967
FAM136A	1349.69	1379.25	1285.05	1472.93	1230.51	1179.57	1203.51	1288.99
VCL	482.632	601.15	733.19	432.363	398.866	501.906	528.787	262.343
DEPDC1B	409.579	316.395	368.785	422.019	398.866	515.896	401.838	306.856
DAPK2	0	0	1.75195	3.10308	0.892318	0	2.99879	0
NSMAF	372.453	398.423	231.257	357.889	290.896	542.128	316.872	399.671
ADSS	280.238	256.631	275.056	293.759	291.788	385.611	282.886	286.02
STAP1	0	0	0	0	0.892318	0	0	0
TIMP2	306.585	251.944	284.691	258.59	357.82	186.247	256.896	276.549
RFC1	691.014	857.782	608.802	677.506	624.623	752.859	641.741	635.495
TBC1D23	317.364	315.223	371.413	290.655	314.096	334.895	345.861	316.327
CUL3	433.531	467.561	413.459	498.562	529.145	470.427	522.789	438.501
MYOM2	15.5688	8.20283	11.3877	14.4811	8.92318	15.7392	10.9956	13.2592
OTC	0	2.34367	0	0	0	0	0	0.947087
CYP46A1	0	0	1.75195	2.06872	0	0.8744	3.99839	3.78835
ZZZ3	558.081	549.59	536.096	538.902	496.129	590.22	589.762	507.639
USP2	39.5208	45.7015	35.0389	38.2714	33.9081	46.3432	38.9843	24.6243
CASR	0	0	0	0	0	0	0	0.947087
TUBG2	89.8199	74.9973	94.6051	83.7832	97.2627	56.836	129.948	111.756
RPL26L1	535.327	516.778	512.444	527.524	516.652	375.118	571.769	561.622
FLT4	61.0775	43.3578	75.3337	52.7524	66.0315	50.7152	39.9839	55.8781
NSUN2	476.644	530.84	480.909	469.6	509.514	625.196	398.839	372.205
FBXO42	252.693	210.93	240.017	193.426	258.772	410.094	202.918	238.666
MFAP3	247.903	226.164	289.071	188.254	196.31	266.692	208.916	216.883
MRI1	65.8679	44.5296	47.3026	32.0652	65.1392	72.5752	50.9794	30.3068
METTL1	414.369	523.809	444.995	480.978	448.836	356.755	487.803	386.411
HOXC8	50.2991	45.7015	56.0623	59.9929	66.0315	41.9712	65.9734	63.4548
AGA	244.31	269.522	327.614	259.625	240.034	196.74	264.893	239.613
PI4K2B	43.1135	39.8423	42.0467	35.1683	31.2311	27.1064	34.9859	48.3014
BOD1L1	730.535	713.646	728.81	618.548	767.393	627.819	733.704	850.484
MAT2B	1486.22	1557.37	1485.65	1425.35	1303.68	1347.45	1476.4	1431.05
EDC4	49.1015	19.9212	31.535	33.0996	38.3697	48.092	10.9956	27.4655
TRIO	185.628	130.073	183.078	132.398	167.756	110.174	169.931	138.275
VCAN	996.402	880.046	997.734	945.406	1220.69	792.207	893.64	1148.82
CLEC16A	130.538	147.651	140.156	103.436	120.463	184.498	194.921	149.64
CDH1	0	0	0	0	0	0	0	4.73543
SKIV2L2	626.344	657.398	741.074	651.647	701.362	932.111	818.67	759.564
DNAH5	29.94	17.5775	12.2636	24.8247	23.2003	20.9856	13.9944	23.6772
ZFYVE16	391.615	471.077	299.583	357.889	397.974	325.277	416.832	528.474
FAM65A	46.7063	51.5606	52.5584	28.9621	60.6776	52.464	30.9875	49.2485
RAI14	547.303	615.212	663.988	574.07	480.959	556.119	551.777	339.057
SOX30	0	0	0	0	0	0	0	2.84126
PNKP	392.812	341.003	391.56	346.511	594.284	461.683	418.831	483.961
BEST2	0	0	0	1.03436	0	1.7488	0	0
PHLPP2	82.6343	178.119	54.3104	102.402	85.6625	51.5896	81.9669	99.4441
SPDL1	629.937	617.556	557.995	663.025	490.775	729.25	711.713	659.172
STAU2	348.501	335.144	345.134	350.648	307.85	269.315	397.84	383.57
PQLC2	100.598	106.637	112.125	102.402	107.97	207.233	107.956	67.2432
CTNS	76.6463	89.0593	123.512	89.9894	74.9547	160.89	90.9633	83.3436
RTN4R	58.6823	52.7325	42.9227	68.2678	34.8004	118.918	29.9879	82.3965
PHF23	192.813	173.431	221.621	239.972	238.249	292.924	204.917	221.618
CDH10	210.777	186.321	234.761	106.539	66.0315	127.662	109.956	72.9257
INPP4A	80.2391	85.5438	73.5818	98.2643	100.832	104.054	91.9629	89.9732
RAB27B	11.976	1.17183	4.37987	16.5498	16.0617	13.116	14.994	11.365
PSMA4	3185.61	3483.86	3226.21	3480.62	3124.9	2804.2	3579.56	3448.34
MYO16	0	2.34367	3.50389	3.10308	5.35391	3.4976	4.99798	1.89417
LSG1	498.201	633.962	490.545	465.462	442.59	538.631	489.802	356.105
PARP3	7.18559	14.062	28.0312	4.13744	41.9389	16.6136	20.9915	10.418
TNC	3.5928	19.9212	7.00779	7.24053	2.67695	0	0	0
THAP3	140.119	133.589	192.714	171.704	181.141	194.991	187.924	199.835
FAM65C	4.79039	0	0	0	5.35391	1.7488	0	2.84126
TDP1	568.859	434.75	473.026	475.806	417.605	513.273	494.8	415.771
AIFM2	31.1376	26.9522	15.7675	25.859	26.7695	20.1112	17.9927	18.9417
SPATA7	62.2751	35.155	62.1941	56.8899	71.3854	16.6136	58.9762	65.349
MED17	45.5087	62.1071	39.4188	58.9586	62.4623	60.3336	62.9746	53.0369
RETSAT	31.1376	19.9212	28.9071	33.0996	49.0775	27.9808	46.9811	35.0422
CAPG	2.3952	8.20283	7.00779	16.5498	11.6001	6.1208	9.99597	17.9946
AP2S1	452.692	447.64	508.065	507.871	598.745	404.847	536.783	601.4
USH2A	1.1976	1.17183	5.25584	0	0.892318	0	0	2.84126
TG	0	0	0	2.06872	0	0	0	0.947087
ADAM28	0	0	0.875973	1.03436	0	0	0	0
DCUN1D1	512.572	399.595	375.793	507.871	437.236	412.717	435.824	453.655
JADE2	3.5928	0	3.50389	0	0.892318	11.3672	2.99879	2.84126
ZIC2	118.562	108.98	84.9694	81.7145	107.078	88.3144	96.9609	161.952
TRIT1	317.364	299.989	360.025	279.277	364.066	278.059	306.876	299.279
ADRB1	2.3952	5.85916	0.875973	2.06872	13.3848	6.1208	5.99758	6.62961
CUL7	37.1256	36.3268	34.163	43.4432	40.1543	14.8648	49.9798	59.6665
CTNNA1	657.482	529.668	670.996	562.692	676.377	830.68	684.724	505.744
PHKA2	15.5688	17.5775	13.1396	23.7903	13.3848	42.8456	20.9915	37.8835
CNTLN	211.975	195.696	177.823	223.422	201.664	173.131	215.913	238.666
HSPA5	6435.89	8061.04	6863.25	5504.87	4438.39	5882.09	5182.91	3313.86
GEMIN8	144.909	116.011	141.032	139.639	153.479	97.0584	130.947	139.222
OFD1	282.633	274.209	240.893	246.178	274.834	181.875	262.894	289.809
GPM6B	2929.33	3110.04	2729.53	3289.27	3217.7	2866.28	3242.69	3558.21
PREX2	98.2031	108.98	85.8454	130.329	80.3086	123.29	85.9653	126.91
WDR37	70.6583	67.9663	64.822	65.1647	84.7702	95.3096	78.9681	93.7616
YTHDC2	263.472	240.226	187.458	232.731	240.034	238.711	239.903	258.555
CTPS2	148.502	195.696	157.675	175.841	234.68	203.735	163.934	207.412
ATP6V1H	682.631	529.668	700.779	556.486	710.285	649.679	622.749	600.453
POLR2B	1566.46	1967.51	1738.81	1675.66	1961.31	1818.75	1939.22	1480.3
FAM214A	135.329	49.217	142.784	71.3709	152.586	67.3288	100.959	161.005
ARAP2	100.598	76.1691	70.0779	64.1304	41.0466	27.1064	41.9831	29.3597
TPR	2009.57	2436.24	2386.15	2346.97	2303.97	2442.2	2332.06	2427.38
CP	5.98799	3.5155	15.7675	4.13744	0	1.7488	0	0.947087
KIAA0556	44.3111	29.2958	44.6746	42.4088	50.8621	67.3288	28.9883	55.8781
DTNBP1	154.49	105.465	140.156	99.2987	145.448	107.551	122.95	120.28
XK	0	0	1.75195	0	0	0	0	0
C12orf4	306.585	363.268	235.637	268.934	262.341	158.266	246.9	279.391
SCML1	291.016	486.311	422.219	474.772	351.573	382.987	469.811	472.596
WWC3	43.1135	69.1381	66.574	64.1304	47.2929	73.4496	44.9819	33.148
FAM184B	9.58079	5.85916	7.00779	5.17181	16.0617	13.9904	4.99798	5.68252
MAP4	383.232	297.646	367.033	315.48	400.651	321.779	326.868	326.745
GOPC	131.736	152.338	128.768	146.879	156.156	145.15	122.95	122.174
USP28	210.777	191.009	197.97	152.051	248.957	150.397	212.914	142.063
HDAC9	132.933	144.135	111.249	43.4432	79.4163	42.8456	95.9613	104.18
TSPAN17	57.4847	50.3888	54.3104	47.5806	45.5082	69.952	34.9859	31.2539
NOP16	1440.71	1721.42	1394.55	1473.96	1327.77	1316.85	1539.38	1236.9
CC2D2A	156.885	132.417	175.195	115.848	190.064	160.015	143.942	247.19
RRM2B	275.448	359.753	212.862	220.319	236.464	272.813	307.876	231.089
ZNF800	143.712	169.916	123.512	141.707	96.3703	145.15	129.948	154.375
SNX29	32.3352	31.6395	50.8065	16.5498	48.1852	55.0872	55.9774	29.3597
LMO3	176.047	173.431	125.264	235.834	150.802	136.406	144.942	246.243
MRPS10	861.073	840.204	720.926	805.767	776.317	705.641	800.677	797.447
RSF1	626.344	556.621	632.453	627.857	676.377	573.607	692.721	698.95
VPS13D	85.0295	105.465	86.7214	87.9207	103.509	89.1888	93.9621	89.0262
CELF2	32.3352	86.7156	39.4188	44.4775	21.4156	20.1112	18.9923	50.1956
FAM120A	271.855	180.462	275.056	195.494	256.988	299.919	240.903	277.496
R3HDM1	356.884	398.423	383.676	418.916	393.512	430.205	429.827	467.861
COL9A2	2.3952	3.5155	2.62792	16.5498	22.3079	20.9856	8.99637	25.5713
KITLG	100.598	106.637	87.5973	81.7145	102.617	102.305	94.9617	71.9786
ERCC8	280.238	260.147	218.993	253.418	193.633	132.034	233.906	309.697
ADAMTS6	39.5208	24.6085	46.4266	9.30925	24.0926	20.1112	25.9895	24.6243
H6PD	22.7544	25.7803	22.7753	41.3744	21.4156	32.3528	12.9948	26.5184
VAMP3	689.817	730.052	611.429	784.046	615.699	741.492	623.748	814.495
PER3	55.0895	64.4508	59.5662	70.3365	41.0466	63.8312	32.9867	45.4602
EPN3	0	1.17183	0	0	0	0	1.99919	0
LTBP1	58.6823	25.7803	16.6435	18.6185	55.3237	23.6088	30.9875	52.0898
RCN1	1076.64	1112.07	960.067	1042.64	1011	1158.58	1001.6	1001.07
ELN	0	0	0	1.03436	0	0	0	0
RFC2	1138.92	1446.04	1181.69	1276.4	1031.52	1314.22	1206.51	1116.62
ARID1B	461.075	376.158	432.731	346.511	397.081	357.63	387.844	426.189
CLPTM1L	554.488	528.497	586.902	526.49	552.345	732.748	576.767	441.342
NEDD4L	263.472	196.868	267.172	279.277	274.834	330.523	270.891	282.232
FOXP3	0	1.17183	0.875973	0	0	0.8744	4.99798	0
PPP1R3F	19.1616	12.8902	11.3877	9.30925	12.4925	7.8696	11.9952	9.47087
HEXB	432.333	540.215	503.685	494.425	451.513	557.867	464.813	387.358
PTCD2	195.209	186.321	178.699	192.391	152.586	180.126	238.904	216.883
KIAA2022	21.5568	28.124	11.3877	27.9277	10.7078	27.1064	26.9891	17.0476
JKAMP	2453.88	1937.04	2104.09	2222.84	2175.47	1623.76	2298.07	2403.71
DKK3	134.131	60.9353	141.908	85.852	134.74	110.174	56.977	102.285
NFE2L3	53.8919	62.1071	49.9305	52.7524	28.5542	45.4688	46.9811	46.4073
MCUR1	324.549	383.189	361.777	358.923	367.635	345.388	317.872	316.327
LIMA1	409.579	406.626	384.552	268.934	306.957	306.04	366.852	269.92
LETMD1	188.023	151.166	166.435	151.017	180.248	212.479	144.942	232.983
SLC4A8	22.7544	28.124	38.5428	19.6529	12.4925	54.2128	14.994	34.0951
LAMC3	3.5928	8.20283	11.3877	6.20617	0.892318	0.8744	4.99798	13.2592
MAPK9	112.574	167.572	176.947	188.254	136.525	262.32	157.936	157.216
COL23A1	123.353	80.8565	93.7292	164.463	223.972	147.774	152.938	202.677
BCAR1	49.1015	89.0593	79.7136	41.3744	79.4163	194.117	60.9754	77.6611
FAM160A2	35.928	37.4987	51.6824	41.3744	55.3237	60.3336	32.9867	66.2961
HERPUD1	2463.46	2969.42	2317.83	1647.74	1438.42	1741.81	1737.3	943.298
HOMER3	70.6583	72.6536	95.4811	66.1991	87.4472	77.8216	95.9613	65.349
RAD51	669.458	899.968	667.492	686.816	502.375	834.178	637.743	528.474
POLQ	232.334	234.367	211.986	175.841	210.587	403.973	212.914	179.946
PIK3CB	59.8799	96.0903	67.45	54.8211	74.0624	49.8408	88.9641	53.9839
CYBA	1.1976	0	0	1.03436	1.78464	0	0.999597	0
THOC3	150.897	165.228	154.171	130.329	125.817	163.513	150.939	150.587
HEBP2	439.519	453.499	443.243	464.428	468.467	400.475	457.815	435.66
MPHOSPH9	546.105	431.234	466.018	446.844	571.084	338.393	518.791	563.517
PLEKHA5	105.389	97.2621	91.1012	62.0617	91.9088	36.7248	44.9819	27.4655
SIKE1	464.668	451.156	421.343	496.493	411.359	392.606	438.823	525.633
RRP12	68.2631	101.949	81.4655	79.6458	74.9547	144.276	63.9742	88.0791
FNIP2	106.586	114.84	74.4577	104.47	79.4163	63.8312	102.958	81.4495
MSMO1	2607.17	3277.62	2839.91	3274.79	2149.59	2320.66	3024.78	3315.75
TTC17	385.627	434.75	404.7	357.889	417.605	550.872	378.847	465.967
FOXN3	179.64	105.465	119.132	124.123	188.279	135.532	134.946	132.592
AKR7A2	531.734	365.612	529.088	510.974	534.498	536.007	440.822	491.538
MRTO4	870.654	991.371	889.989	986.78	838.779	1086.01	848.658	813.548
NNAT	0	0	0	2.06872	0	0	0	1.89417
USE1	324.549	237.882	303.963	305.136	311.419	352.383	310.875	346.634
MCF2L2	1.1976	2.34367	0.875973	1.03436	0	0	0	1.89417
NRIP2	2.3952	3.5155	0.875973	6.20617	10.7078	13.9904	11.9952	7.57669
LAMA3	0	0	0	0	3.56927	0	0	0
AP5M1	681.434	565.995	524.708	601.998	618.376	504.529	596.759	555.94
ANAPC4	329.34	339.832	250.528	327.892	345.327	362.876	285.885	285.073
KCNQ1	1.1976	0	0	0	0	2.6232	0	0
TRAPPC3	306.585	310.536	368.785	305.136	318.558	301.668	360.854	303.068
THRAP3	1876.64	1855.01	1829.03	1679.8	1726.64	1517.08	1833.26	1555.12
PHPT1	1419.15	1381.59	1474.26	1510.17	1472.32	1146.34	1558.37	1453.78
ARID4B	1444.3	1151.91	1455.87	1320.88	1359	1210.17	1444.42	1385.59
OPN3	31.1376	29.2958	26.2792	24.8247	41.0466	31.4784	34.9859	33.148
SDCCAG8	209.58	114.84	184.83	213.078	245.387	187.996	216.913	245.295
PTPRN	0	0	0	0	4.46159	0	0	0
HHAT	28.7424	21.093	11.3877	3.10308	18.7387	60.3336	28.9883	21.783
KIF1B	1112.57	1196.44	1079.2	1074.7	1064.54	1013.43	814.671	893.103
FOXC1	9.58079	2.34367	13.1396	14.4811	6.24623	4.372	10.9956	6.62961
TBC1D22A	38.3232	66.7945	42.0467	42.4088	59.7853	88.3144	38.9843	57.7723
SYNE2	913.768	976.137	845.314	741.637	756.686	713.511	758.694	859.008
PLEKHH1	5.98799	3.5155	5.25584	2.06872	8.03086	0	6.99718	15.1534
ATP9A	29.94	39.8423	39.4188	16.5498	23.2003	12.2416	12.9948	17.0476
CHRDL2	1.1976	0	0	0	0	0	3.99839	0
FAM168A	216.765	208.586	304.839	244.109	318.558	229.967	274.889	348.528
RELT	34.7304	26.9522	17.5195	19.6529	14.2771	49.8408	21.9911	26.5184
GALC	77.8439	65.6226	28.0312	53.7868	65.1392	27.1064	40.9835	57.7723
NOP58	2172.44	2542.88	2061.17	2458.68	1882.79	2212.23	2295.07	2184.93
SZRD1	124.55	111.324	139.28	115.848	123.14	118.044	135.945	132.592
KCNH2	9.58079	10.5465	3.50389	13.4467	8.03086	2.6232	7.99677	0.947087
CUL1	1191.61	1236.28	1101.97	1128.49	1033.3	1158.58	1097.56	1078.73
FAM114A2	250.298	310.536	251.404	265.831	218.618	323.528	303.877	237.719
CYFIP2	267.064	291.786	258.412	189.288	200.772	301.668	190.923	179.946
TAB2	183.233	200.383	146.288	176.876	226.649	179.252	206.917	157.216
GINM1	183.233	193.352	193.59	199.632	152.586	203.735	212.914	207.412
EIF2AK2	354.489	390.22	419.591	434.432	427.42	450.316	379.847	378.835
USP36	105.389	120.699	120.884	140.673	117.786	134.658	85.9653	127.857
KMT2C	482.632	435.922	384.552	362.026	389.051	451.191	413.833	405.353
PUM2	538.919	561.308	424.847	465.462	424.743	458.186	408.835	534.157
MRPL43	476.644	455.843	482.661	529.593	528.252	416.215	562.773	544.575
C4orf27	474.249	569.511	508.065	535.799	475.605	349.76	540.782	587.194
ZFR	1219.16	1079.26	1084.46	1027.12	1131.46	1147.21	1058.57	1026.64
ZNF280C	160.478	172.259	197.094	193.426	116.001	174.88	133.946	236.772
PHF21B	37.1256	29.2958	38.5428	29.9965	38.3697	20.9856	33.9863	32.201
TRAF1	4.79039	0	0.875973	12.4123	3.56927	0	2.99879	0
RC3H2	354.489	337.488	356.521	339.27	356.035	312.161	324.869	357.052
IL17RB	137.724	224.992	157.675	129.295	122.248	72.5752	121.951	104.18
TRAF3IP2	241.915	127.73	180.451	148.948	241.818	84.8168	202.918	205.518
GYG2	41.9159	49.217	70.0779	64.1304	74.0624	58.5848	38.9843	43.566
DCBLD2	306.585	345.691	346.01	279.277	342.65	331.398	283.886	366.523
SOAT1	349.699	526.153	388.932	299.965	415.82	362.002	422.829	399.671
PKP2	1.1976	3.5155	0.875973	0	0	0	0	2.84126
MSH4	1.1976	0	0	1.03436	0	0	0.999597	0
GDI2	3196.39	3290.51	2945.02	3175.49	2969.63	3677.73	3106.75	3162.32
ATG5	464.668	485.139	412.584	384.782	392.62	280.683	348.859	449.866
TMCC3	0	3.5155	0	2.06872	0	0	1.99919	0
PITHD1	598.799	659.742	643.84	672.335	513.083	685.53	635.744	559.728
MTA3	184.43	132.417	165.559	182.048	190.064	198.489	189.923	196.994
USP13	348.501	386.705	371.413	287.552	288.219	261.446	323.869	234.878
ATP11B	88.6223	103.121	90.2253	89.9894	72.2778	28.8552	73.9702	72.9257
LAMC2	0	1.17183	0	0	0	0	0	4.73543
CDK14	177.245	140.62	139.28	110.677	132.063	108.426	129.948	105.127
SEC61A1	550.895	546.074	618.437	453.05	517.544	1193.56	467.811	583.405
PPP1R12A	695.805	758.176	770.857	689.919	752.224	590.22	773.688	709.368
CAMK2B	194.011	287.099	289.947	228.594	198.987	255.325	132.946	155.322
CROCC	22.7544	18.7493	20.1474	31.0308	59.7853	34.1016	17.9927	17.9946
POLR3E	153.293	178.119	162.055	178.944	146.34	385.611	164.933	191.312
ATP2B4	356.884	164.057	332.87	242.04	457.759	201.986	327.868	429.977
ZC3H11A	0	1.17183	5.25584	0	0	0.8744	0.999597	0
RIOK2	477.842	739.427	515.948	641.304	475.605	624.322	556.775	614.659
YIPF1	148.502	121.871	185.706	96.1956	149.909	142.527	90.9633	112.703
NDC1	601.194	712.474	585.15	522.352	460.436	814.941	621.749	603.294
DGKG	2.3952	2.34367	18.3954	2.06872	47.2929	5.2464	32.9867	28.4126
FLYWCH1	35.928	35.155	38.5428	39.3057	38.3697	24.4832	40.9835	27.4655
UNKL	26.3472	31.6395	42.9227	38.2714	33.9081	54.2128	20.9915	37.8835
TBXAS1	20.3592	37.4987	35.9149	44.4775	44.6159	52.464	31.9871	42.6189
PARP12	81.4367	103.121	75.3337	86.8863	91.9088	150.397	82.9665	75.7669
ALDH18A1	553.291	676.148	701.655	598.895	632.653	701.269	718.71	523.739
TARBP1	262.274	213.274	167.311	225.491	170.433	222.098	170.931	223.512
GATB	270.657	277.724	351.265	285.484	368.527	529.887	332.866	346.634
MXD1	27.5448	18.7493	28.9071	35.1683	26.7695	3.4976	25.9895	26.5184
CDK17	168.861	217.961	171.691	174.807	158.833	236.963	158.936	166.687
DNAJC25	71.8559	106.637	48.1785	56.8899	59.7853	58.5848	53.9782	89.9732
SLC2A3	126.945	112.496	209.358	199.632	229.326	232.591	128.948	244.348
PSD	1.1976	2.34367	5.25584	3.10308	8.03086	6.1208	0.999597	4.73543
CTDP1	41.9159	14.062	20.1474	35.1683	20.5233	24.4832	23.9903	18.9417
YBX3	1022.75	986.683	952.183	889.55	877.149	1285.37	929.625	907.309
WNK1	225.149	198.04	192.714	217.216	234.68	148.648	192.922	235.825
RPS17P5	2.3952	0	0	0	0	0.8744	0	0
CCAR1	1540.11	1519.87	1539.09	1476.03	1667.74	1481.23	1863.25	1791.89
OGFR	28.7424	18.7493	38.5428	32.0652	45.5082	90.9376	22.9907	39.7776
PIGV	68.2631	37.4987	56.9383	48.615	63.3546	32.3528	51.979	32.201
SNRNP40	2231.13	2492.49	2541.2	2229.05	2123.72	2368.75	2483	1862.92
RIMBP2	2.3952	2.34367	0	0	3.56927	0	0	0.947087
COL11A1	33.5328	8.20283	11.3877	8.27489	12.4925	0	18.9923	6.62961
QSER1	489.818	486.311	453.754	551.314	344.435	361.127	380.846	410.089
MPC1	1625.14	1758.92	1523.32	1364.32	1090.41	984.575	1135.54	1114.72
ACAA1	214.37	179.29	183.954	191.357	210.587	223.847	239.903	171.423
BCAT1	1390.41	1823.37	1418.2	1438.8	1370.6	1498.72	1499.4	1546.59
HDAC7	37.1256	58.5916	71.8298	36.2026	52.6468	51.5896	27.9887	35.9893
LZTS1	0	8.20283	0	0	0	0	0	0
WNT8A	3.5928	0	0	7.24053	4.46159	3.4976	3.99839	0.947087
SPAG4	5.98799	3.5155	0	3.10308	12.4925	0	10.9956	12.3121
NCKAP1	603.59	608.181	469.522	605.101	486.313	520.268	499.798	499.115
MRPS35	1198.8	1305.42	1215.85	1183.31	1193.03	1107.87	1190.52	1281.41
GUCY1B3	324.549	1.17183	508.941	7.24053	378.343	0.8744	249.899	34.0951
SFSWAP	142.514	139.448	153.295	111.711	151.694	144.276	131.947	150.587
TNK2	19.1616	3.5155	16.6435	13.4467	16.0617	12.2416	16.9931	13.2592
MON2	235.927	210.93	259.288	226.525	184.71	213.354	202.918	268.026
CDH3	98.2031	77.341	98.985	38.2714	70.4931	114.546	32.9867	21.783
GPBP1	1073.05	1185.89	1075.7	1038.5	963.703	998.565	1088.56	1166.81
DGAT2	23.952	17.5775	29.7831	11.378	16.0617	20.1112	31.9871	8.52378
ZNF112	118.562	70.31	100.737	117.917	106.186	86.5656	94.9617	63.4548
CS	1330.53	1216.36	1115.11	1241.23	1097.55	1620.26	1174.53	1074
MRPS24	8.38319	1.17183	9.63571	6.20617	2.67695	1.7488	6.99718	0.947087
ELMO2	152.095	209.758	207.606	167.566	151.694	242.209	215.913	155.322
WAPAL	307.783	407.798	383.676	375.473	344.435	411.843	344.861	454.602
VMP1	805.984	963.247	812.027	727.156	805.763	735.371	764.692	769.982
APPBP2	222.753	161.713	200.598	208.941	149.909	213.354	175.929	160.058
POLD1	47.9039	55.0761	62.1941	37.237	60.6776	118.918	28.9883	64.4019
SEZ6	7.18559	1.17183	4.37987	1.03436	0	12.2416	7.99677	3.78835
EIF4B	712.571	651.539	705.159	721.984	742.409	758.105	734.704	666.749
SLC6A16	19.1616	2.34367	5.25584	6.20617	3.56927	0	13.9944	4.73543
GLTSCR1	8.38319	7.031	6.13181	6.20617	18.7387	8.744	10.9956	8.52378
SPHK2	10.7784	19.9212	19.2714	16.5498	22.3079	43.72	35.9855	17.0476
RPL18	3904.17	4136.57	4023.35	4071.24	3952.97	3384.8	4231.29	4189.91
CA11	38.3232	43.3578	50.8065	41.3744	49.0775	43.72	42.9827	43.566
ISOC2	186.825	219.133	309.219	263.762	233.787	194.991	308.875	411.983
U2AF2	52.6943	80.8565	78.8376	73.4396	95.478	89.1888	75.9694	75.7669
EPN1	47.9039	32.8113	35.0389	62.0617	68.7085	76.0728	44.9819	58.7194
MED29	341.316	362.096	311.847	346.511	324.804	412.717	306.876	353.263
AHRR	1.1976	2.34367	0	0	1.78464	0	0	0.947087
ZNF275	45.5087	74.9973	87.5973	93.0925	72.2778	91.812	56.977	64.4019
MTMR1	91.0175	43.3578	49.9305	53.7868	53.5391	56.836	37.9847	61.5606
GPC1	47.9039	48.0451	93.7292	50.6837	74.0624	97.9328	69.9718	54.931
ADCK1	105.389	134.761	104.241	75.5084	104.401	74.324	65.9734	78.6082
HAGH	544.907	488.654	678.003	672.335	654.961	584.974	614.752	559.728
RNF4	402.393	464.046	459.01	462.359	422.066	559.616	361.854	327.692
CASP8	1.1976	0	0	3.10308	0	0	0	0
LIMCH1	1136.52	1109.73	1137.01	1024.02	1083.27	1146.34	1087.56	1174.39
ASUN	602.392	679.663	538.724	470.634	540.745	680.284	638.742	635.495
TM7SF3	815.565	902.311	930.284	725.087	705.824	680.284	810.673	610.871
DLX3	0	2.34367	0	2.06872	0	0	0	1.89417
SPA17	38.3232	22.2648	49.9305	46.5462	52.6468	41.9712	53.9782	83.3436
WISP2	0	0	0	2.06872	0	0	0	0
DMRT3	0	0	10.5117	0	6.24623	0	2.99879	0
ST3GAL6	108.981	131.245	123.512	84.8176	89.2318	134.658	89.9637	97.5499
ATP2C2	0	0	0	0	0	1.7488	0	0
NGFR	4.79039	3.5155	9.63571	38.2714	45.5082	101.43	22.9907	30.3068
CDON	7.18559	2.34367	6.13181	0	13.3848	0	3.99839	1.89417
TAF2	398.8	492.17	517.7	366.164	448.836	438.075	414.833	381.676
HIPK2	256.286	256.631	281.187	232.731	261.449	233.465	249.899	242.454
TNPO3	348.501	571.854	586.902	557.521	415.82	743.24	531.786	328.639
RFXANK	536.524	480.451	526.46	510.974	594.284	441.572	632.745	648.754
TMEM161A	211.975	239.054	275.932	203.769	255.203	389.108	196.921	192.259
LPAR2	149.7	137.104	178.699	170.67	165.079	215.977	141.943	179.946
CTSA	379.639	299.989	373.165	326.858	382.804	411.843	363.853	340.951
SUGP2	308.98	326.941	387.18	352.717	335.512	445.07	307.876	345.687
SLC12A2	122.155	77.341	92.8532	82.7489	117.786	141.653	98.9601	123.121
SNX24	55.0895	66.7945	30.6591	89.9894	64.2469	88.3144	60.9754	88.0791
EYA2	34.7304	53.9043	37.6669	22.7559	30.3388	21.86	43.9823	36.9364
CNN2	532.931	548.418	680.631	427.191	381.912	520.268	360.854	277.496
ABCA7	3.5928	1.17183	5.25584	5.17181	8.03086	2.6232	0.999597	9.47087
SNCAIP	219.161	168.744	225.125	183.082	193.633	187.122	143.942	138.275
DDX20	291.016	284.755	367.909	328.927	238.249	424.084	343.861	306.856
BTBD1	499.399	488.654	421.343	495.459	434.559	594.592	424.829	454.602
FAR2	14.3712	1.17183	9.63571	6.20617	4.46159	7.8696	5.99758	7.57669
BCAS1	0	0	0	0	0	0	0.999597	1.89417
CHI3L2	41.9159	5.85916	13.1396	3.10308	19.631	5.2464	1.99919	5.68252
SBNO2	2.3952	3.5155	5.25584	3.10308	4.46159	1.7488	1.99919	3.78835
PMS1	633.53	652.711	536.972	633.029	540.745	619.95	673.728	712.209
HMG20B	475.447	492.17	576.391	563.727	628.192	512.399	528.787	445.131
CALCRL	89.8199	74.9973	196.218	10.3436	116.894	20.1112	146.941	36.9364
TAF11	524.548	486.311	478.282	589.586	527.36	498.408	649.738	590.982
ANKS1A	65.8679	51.5606	106.869	80.6802	85.6625	83.068	77.9686	71.9786
AP3D1	516.165	449.984	575.515	463.394	628.192	793.956	455.816	382.623
ZNF76	148.502	142.964	183.078	199.632	164.187	292.05	111.955	175.211
SLC9A3R2	27.5448	24.6085	19.2714	25.859	44.6159	25.3576	21.9911	21.783
NTHL1	697.002	628.102	636.833	604.067	606.776	583.225	682.725	499.115
UHRF1BP1	111.377	99.6058	84.0935	83.7832	70.4931	136.406	74.9698	101.338
GNAI3	1564.06	1544.48	1426.96	1373.63	1284.94	1395.54	1451.41	1308.87
IPO5	1360.47	1352.3	1378.78	1193.65	1247.46	1594.03	1347.46	1110.93
OAT	355.687	384.361	346.885	345.477	386.374	229.967	363.853	290.756
WDR3	749.697	835.517	634.205	637.166	577.33	869.154	707.715	521.845
PKN2	216.765	221.476	270.676	203.769	248.064	228.219	259.895	219.724
WDR18	1168.86	1124.96	1274.54	1114.01	1209.98	1358.82	1313.47	908.256
TRAM2	16.7664	30.4677	23.6513	14.4811	32.1234	26.232	20.9915	30.3068
NTN1	21.5568	14.062	23.6513	9.30925	6.24623	24.4832	11.9952	12.3121
MCM10	498.201	821.455	598.29	509.94	394.405	781.714	510.794	359.893
DGKA	5.98799	18.7493	20.1474	17.5841	21.4156	3.4976	22.9907	26.5184
ERBB3	3.5928	0	1.75195	5.17181	0	6.1208	0	1.89417
ANKRD44	32.3352	41.0141	55.1863	52.7524	69.6008	46.3432	44.9819	55.8781
KARS	2688.61	2907.32	2744.42	2776.22	2552.03	2783.22	2632.94	2386.66
ADAT1	198.801	181.634	169.063	160.326	154.371	240.46	100.959	211.2
PDIA5	58.6823	67.9663	80.5896	31.0308	50.8621	56.836	44.9819	50.1956
TBC1D22B	15.5688	24.6085	21.8993	4.13744	14.2771	28.8552	6.99718	14.2063
NDUFB4	1162.87	1178.86	1177.31	1286.75	1329.55	934.734	1388.44	1406.42
SPEN	451.495	416.001	575.515	506.837	501.483	452.939	462.813	457.443
MYLK	34.7304	79.6846	37.6669	39.3057	47.2929	20.1112	37.9847	54.931
ZC3H15	1239.51	1372.22	1360.39	1357.08	1216.23	1364.94	1379.44	1285.2
MAP2K4	294.609	357.409	337.25	424.088	331.05	442.447	365.852	303.068
TMEM206	546.105	631.618	629.825	506.837	549.668	501.031	561.773	520.898
SLK	295.807	276.553	252.28	325.824	210.587	261.446	251.898	246.243
CYB5R4	82.6343	101.949	114.753	139.639	94.5857	78.696	103.958	98.497
COL17A1	0	0	0	0	4.46159	0	0	0
GSTO2	2.3952	7.031	13.1396	6.20617	9.8155	0.8744	2.99879	2.84126
SEC61A2	178.442	165.228	141.032	159.292	122.248	165.262	127.948	178.052
PRKCQ	0	0	0	0	1.78464	0	0	0
TLE2	62.2751	57.4198	69.2019	36.2026	44.6159	78.696	65.9734	44.5131
ASB1	112.574	135.933	149.791	103.436	127.601	137.281	127.948	93.7616
FAM107B	280.238	275.381	221.621	258.59	206.125	224.721	202.918	244.348
ME1	14.3712	1.17183	3.50389	0	0	0	0	0
TBC1D1	55.0895	71.4818	82.3415	68.2678	65.1392	106.677	67.9726	92.8145
CDK13	190.418	185.15	158.551	202.735	191.848	156.518	132.946	203.624
MTHFD2	1088.62	1327.69	1052.92	1131.59	809.332	1068.52	1077.57	941.404
SLC9A7	27.5448	42.186	56.9383	47.5806	37.4774	36.7248	30.9875	22.7301
FOXJ2	74.2511	28.124	51.6824	26.8934	36.585	60.3336	36.9851	46.4073
YBX1	1052.69	1026.53	1116.87	1145.04	1130.57	898.884	1008.59	1153.55
PDE4A	73.0535	73.8255	77.0857	86.8863	78.524	73.4496	92.9625	93.7616
PPP2R5A	94.6103	116.011	98.109	81.7145	39.262	117.17	106.957	71.0315
ELAVL1	847.9	963.247	953.059	830.592	847.702	906.753	826.667	692.32
DIP2B	192.813	185.15	212.862	164.463	184.71	125.039	173.93	144.904
SMARCD1	225.149	175.775	211.11	239.972	226.649	270.19	186.925	181.841
KDM4A	76.6463	97.2621	138.404	109.642	148.125	65.58	132.946	105.127
NFYC	494.608	527.325	542.228	514.077	507.729	455.563	589.762	541.734
ZMYND12	2.3952	0	0.875973	0	3.56927	0	0	0.947087
SLC9A3	0	0	0.875973	0	0	0	0	0
NGEF	0	0	0	1.03436	0	0	0	1.89417
ASPM	926.941	498.029	816.407	826.454	738.839	775.593	857.654	816.389
ELOVL1	414.369	425.375	551.863	472.703	457.759	464.307	553.777	432.819
SPI1	0	0	0	0	0	0	0	4.73543
ZNRD1	207.185	186.321	189.21	201.7	203.448	164.387	237.904	244.348
MPPED2	734.128	679.663	775.237	857.485	926.226	970.584	884.643	1050.32
CLDN18	11.976	2.34367	3.50389	2.06872	1.78464	0	0.999597	7.57669
ZBTB11	107.784	130.073	149.791	121.02	134.74	86.5656	166.933	99.4441
ATXN3	238.322	167.572	201.474	191.357	180.248	167.01	212.914	242.454
GOLGA5	330.537	344.519	328.49	292.724	326.588	311.287	331.866	248.137
FGFR2	22.7544	17.5775	24.5273	28.9621	12.4925	16.6136	6.99718	24.6243
LRRC40	356.884	401.939	348.637	386.851	294.465	343.639	400.838	461.231
ISOC1	217.963	253.116	229.505	215.147	174.002	285.929	156.937	122.174
EML1	273.052	341.003	317.102	296.862	244.495	403.099	297.88	257.608
TRMT11	463.471	468.733	438.863	488.218	430.99	410.968	470.81	590.035
THUMPD1	268.262	323.426	352.141	304.102	303.388	318.282	287.884	297.385
MSANTD3	276.645	332.801	285.567	281.346	272.157	320.031	236.904	308.75
ATG2B	50.2991	92.5748	86.7214	87.9207	112.432	32.3528	101.959	89.9732
ARFGEF1	213.173	297.646	270.676	199.632	226.649	223.847	225.909	237.719
ZFAT	7.18559	1.17183	20.1474	8.27489	19.631	0.8744	10.9956	8.52378
MTFR1	132.933	119.527	108.621	123.089	123.14	136.406	108.956	137.328
STAG3	7.18559	5.85916	3.50389	7.24053	12.4925	6.1208	16.9931	5.68252
FECH	240.717	377.33	246.149	265.831	209.695	227.344	210.915	265.184
MYO9A	130.538	144.135	167.311	114.814	110.647	92.6864	96.9609	164.793
DDX3Y	0	1.17183	0	0	0	0	0	0
PFKP	354.489	372.643	400.32	362.026	308.742	432.828	319.871	267.078
IDI1	5119.73	5424.41	4689.96	5879.31	4104.66	4048.47	5071.95	5332.1
SP100	3.5928	3.5155	4.37987	5.17181	6.24623	1.7488	5.99758	5.68252
KLF6	537.722	401.939	388.932	437.535	494.344	417.089	406.836	395.882
PPAP2A	130.538	93.7466	94.6051	96.1956	151.694	99.6816	113.954	121.227
NEO1	182.035	205.071	169.063	184.116	122.248	153.894	107.956	143.957
TRAM1	677.841	830.829	661.36	740.602	595.176	717.008	731.705	716.945
PHKA1	105.389	93.7466	86.7214	127.226	161.51	267.567	93.9621	115.545
TNFRSF1A	75.4487	79.6846	63.0701	38.2714	109.755	87.44	55.9774	46.4073
CACNB1	15.5688	26.9522	20.1474	25.859	15.1694	20.1112	7.99677	13.2592
EVI5	235.927	305.848	253.156	231.697	256.095	242.209	213.914	248.137
STOML1	14.3712	7.031	21.8993	11.378	22.3079	63.8312	5.99758	20.8359
PKM	3732.91	4008.84	4025.97	3474.42	4242.97	5399.42	3587.55	3037.31
DHX29	331.735	364.44	310.095	388.92	374.774	313.035	341.862	402.512
DNTTIP2	1688.61	2102.27	1721.29	1822.54	1661.5	2043.47	1722.31	1779.58
METTL22	213.173	207.414	269.8	277.209	264.126	243.083	231.906	178.052
TP53BP1	320.956	287.099	254.908	333.064	382.804	270.19	349.859	326.745
TRO	170.059	105.465	128.768	127.226	134.74	190.619	67.9726	167.634
RRP15	522.153	617.556	521.204	521.318	423.851	389.108	521.79	451.76
RHOA	3898.18	3874.08	3456.59	3756.8	3570.16	3447.76	3557.57	3583.78
DHX8	179.64	181.634	261.04	173.773	245.387	313.035	217.912	167.634
PMS2P4	21.5568	18.7493	19.2714	19.6529	24.0926	27.9808	23.9903	23.6772
PRKCZ	79.0415	72.6536	93.7292	92.0581	91.9088	82.1936	68.9722	61.5606
IARS2	931.732	873.015	906.633	1004.36	1046.69	1251.27	962.612	940.457
SYT1	17.964	23.4367	27.1552	20.6872	25.8772	5.2464	10.9956	21.783
NAV3	1.1976	36.3268	13.1396	0	4.46159	0	4.99798	0
IDH3G	1085.02	965.59	996.858	1074.7	1119.86	1102.62	1225.51	1009.59
ROGDI	110.179	96.0903	134.9	136.536	157.048	141.653	116.953	109.862
PDZD4	3.5928	4.68733	1.75195	1.03436	1.78464	4.372	3.99839	0.947087
ROCK1	423.95	288.271	296.079	378.576	325.696	362.002	345.861	330.533
CBFB	528.141	687.866	513.32	640.269	457.759	675.912	527.787	485.856
PDK3	156.885	207.414	189.21	134.467	144.556	135.532	168.932	221.618
HYAL2	670.655	618.728	621.065	635.098	663.885	789.584	675.727	572.988
HDAC4	64.6703	36.3268	28.9071	32.0652	36.585	41.0968	26.9891	54.931
RASSF1	114.969	191.009	151.543	102.402	106.186	183.624	112.954	89.9732
FGFR3	4.79039	12.8902	1.75195	2.06872	1.78464	1.7488	2.99879	1.89417
IFI35	3.5928	3.5155	0	3.10308	10.7078	0	0	0.947087
HEATR6	106.586	175.775	149.791	159.292	138.309	215.977	141.943	163.846
COASY	344.908	314.051	338.126	296.862	389.051	604.211	398.839	393.041
PLEKHH3	64.6703	30.4677	42.0467	37.237	84.7702	79.5704	54.9778	75.7669
MEF2A	162.873	185.15	169.063	178.944	134.74	157.392	133.946	146.798
OTUD5	152.095	93.7466	144.536	123.089	130.278	146.899	108.956	89.0262
TFE3	44.3111	35.155	23.6513	35.1683	38.3697	37.5992	27.9887	53.0369
TBC1D25	93.4127	59.7635	49.9305	67.2335	41.9389	111.923	86.9649	79.5553
ACSL4	189.221	147.651	156.799	153.085	150.802	74.324	143.942	120.28
INPP5A	74.2511	80.8565	38.5428	64.1304	69.6008	104.928	48.9802	60.6136
GPKOW	226.346	180.462	185.706	207.907	307.85	250.953	248.9	131.645
GRIPAP1	86.2271	90.2311	94.6051	93.0925	135.632	109.3	87.9645	86.1849
FTSJ1	640.715	728.88	646.468	688.884	593.391	717.883	589.762	483.014
PRR11	189.221	100.778	148.04	215.147	152.586	193.242	165.933	162.899
REEP1	261.076	267.178	244.397	168.601	133.848	218.6	185.925	132.592
ATP11A	99.4007	94.9185	41.1708	69.3022	55.3237	63.8312	57.9766	91.8674
POLR1A	154.49	189.837	141.908	127.226	132.955	167.01	147.94	157.216
LAPTM4A	1183.23	1136.68	1332.36	1182.27	1317.06	1113.99	1362.45	1229.32
TTC7A	9.58079	11.7183	4.37987	7.24053	15.1694	4.372	6.99718	5.68252
IP6K2	1155.68	912.858	1189.57	997.124	1235.86	917.246	1229.5	1104.3
SRBD1	364.07	290.615	310.095	334.099	356.927	364.625	389.843	263.29
KIF2A	504.189	556.621	527.336	518.215	420.282	539.505	584.764	517.109
RASGRP2	7.18559	2.34367	12.2636	6.20617	3.56927	0	0.999597	3.78835
PSME4	313.771	277.724	284.691	299.965	326.588	302.543	297.88	290.756
IFT80	73.0535	57.4198	66.574	55.8555	80.3086	82.1936	57.9766	89.9732
SIRT2	282.633	255.46	277.684	284.449	351.573	284.18	279.887	330.533
ERLEC1	385.627	372.643	261.04	363.061	365.85	389.108	351.858	417.665
PPP2R5B	25.1496	2.34367	14.8915	13.4467	24.0926	15.7392	21.9911	6.62961
PYGM	0	0	0	2.06872	7.13854	0	0	3.78835
PITX1	125.748	131.245	177.823	145.845	217.726	123.29	191.923	143.957
MAST4	0	5.85916	0.875973	0	4.46159	0.8744	0	0.947087
SDK2	29.94	0	14.8915	9.30925	17.8464	0	12.9948	9.47087
NUP133	595.206	677.319	619.313	614.41	637.115	834.178	655.736	600.453
NUCKS1	1117.36	966.762	1006.49	1026.09	1069.89	878.772	1003.6	881.738
VPS35	1877.83	1707.36	1710.78	1713.94	1759.65	1495.22	1794.28	1643.2
DNAJA2	938.917	1020.67	770.857	856.451	812.902	809.695	771.689	823.965
BCL3	8.38319	9.37466	1.75195	8.27489	2.67695	10.4928	7.99677	0.947087
KCNAB2	10.7784	5.85916	14.0156	10.3436	2.67695	6.9952	6.99718	8.52378
ABCC9	0	1.17183	0	4.13744	0	0	0	0
GAL	22.7544	56.248	25.4032	39.3057	29.4465	44.5944	34.9859	45.4602
CLEC2D	13.1736	14.062	14.8915	19.6529	21.4156	18.3624	18.9923	22.7301
FUNDC1	336.525	328.113	284.691	343.408	332.835	259.697	378.847	373.152
MAOB	17.964	39.8423	32.411	16.5498	16.0617	0	0	1.89417
RORA	25.1496	7.031	31.535	18.6185	26.7695	28.8552	36.9851	39.7776
DRD4	0	1.17183	0.875973	0	0	0	0	0
TGFBR3	15.5688	21.093	7.88376	12.4123	39.262	28.8552	35.9855	16.1005
HES2	2.3952	0	0	0	0	0	0	0
ATP1B3	3601.18	4312.34	3482.87	4149.86	3451.49	3851.73	3727.5	3848.96
NEDD4	38.3232	73.8255	14.8915	22.7559	17.8464	8.744	28.9883	11.365
PIGB	76.6463	60.9353	49.9305	83.7832	60.6776	71.7008	52.9786	85.2378
MAPK6	346.106	414.829	344.258	352.717	351.573	264.943	342.862	399.671
GNB5	104.191	73.8255	112.125	95.1612	129.386	109.3	60.9754	67.2432
RAB27A	35.928	35.155	39.4188	19.6529	41.9389	46.3432	33.9863	31.2539
CECR5	877.84	951.528	901.377	893.688	772.747	1234.65	891.64	707.474
UFD1L	834.726	914.03	846.19	871.966	778.101	776.468	835.663	821.124
LRP6	462.273	467.561	439.739	385.817	371.204	370.746	347.86	368.417
GUCY2C	0	0	0	0	0	0	0	0.947087
PHRF1	53.8919	39.8423	37.6669	26.8934	66.9238	37.5992	52.9786	68.1902
IKBKAP	207.185	278.896	211.11	214.113	277.511	381.239	256.896	155.322
NUCB2	588.021	616.384	613.181	714.743	585.361	568.36	605.756	675.273
PFN2	1535.32	1614.79	1390.17	1585.68	1491.96	1517.96	1399.44	1551.33
PTPN3	43.1135	96.0903	65.698	88.955	65.1392	69.952	63.9742	74.8199
SPTB	0	0	0	0	1.78464	0	0	0
SLC44A1	233.532	200.383	116.504	186.185	151.694	181.001	148.94	126.91
TMEM260	77.8439	63.279	85.8454	89.9894	103.509	97.9328	77.9686	88.0791
SMG6	49.1015	56.248	39.4188	26.8934	49.9698	46.3432	47.9806	34.0951
EXOC5	531.734	550.761	535.22	482.012	455.974	463.432	468.811	533.21
CLTCL1	56.2871	21.093	29.7831	10.3436	57.1084	44.5944	30.9875	35.0422
FGF22	0	0	0.875973	0	0	0	0	0
FSTL3	16.7664	19.9212	18.3954	17.5841	29.4465	21.86	37.9847	24.6243
DGCR2	53.8919	53.9043	89.3493	66.1991	72.2778	90.0632	47.9806	37.8835
RNF126	452.692	469.905	447.622	533.73	479.175	638.312	482.805	505.744
MNT	15.5688	15.2338	17.5195	16.5498	16.954	16.6136	32.9867	19.8888
ZXDC	85.0295	85.5438	129.644	127.226	102.617	187.122	82.9665	94.7087
JMJD6	273.052	391.392	360.901	300.999	315.881	320.031	395.84	222.565
POLB	294.609	297.646	275.932	284.449	306.957	262.32	330.867	358.946
ST6GALNAC1	0	0	0	0	0	0.8744	0	0
WIPI1	152.095	84.372	64.822	84.8176	105.294	69.0776	67.9726	83.3436
FRMPD1	1.1976	3.5155	0	0	0	0	0	0
GBA2	256.286	229.679	298.707	229.628	230.218	569.235	278.888	196.047
NDST1	46.7063	46.8733	34.163	53.7868	36.585	34.1016	29.9879	34.0951
ASNS	4.79039	9.37466	22.7753	12.4123	8.92318	0	6.99718	9.47087
AP3M2	249.101	316.395	223.373	248.247	222.187	289.427	234.905	282.232
ST6GALNAC2	0	0	0	0	0	1.7488	0	0
PABPC1	1620.35	1518.7	1594.27	1614.64	1859.59	1606.27	1643.34	1736.01
TESK2	1.1976	1.17183	0.875973	0	0.892318	0	0	6.62961
CFAP20	1389.21	1436.67	1251.77	1420.18	1107.37	1123.6	1342.46	1276.67
CSNK2A2	245.508	297.646	218.993	215.147	185.602	244.832	265.893	205.518
PTPN21	7.18559	14.062	8.75973	10.3436	13.3848	26.232	7.99677	8.52378
EIF2B3	873.049	1027.7	896.997	941.269	774.532	856.038	837.662	896.891
TCOF1	270.657	262.491	231.257	271.003	202.556	350.635	292.882	201.729
CDC42	455.087	412.485	432.731	411.676	420.282	277.185	478.807	471.649
OSBPL3	101.796	91.403	102.489	62.0617	110.647	35.8504	82.9665	32.201
EPHA8	0	0	0	3.10308	0	6.1208	0	0
RAD18	574.847	660.914	551.863	614.41	552.345	611.206	475.808	542.681
ATP2B1	979.636	1004.26	897.873	991.952	903.026	942.604	895.639	977.394
NCK2	178.442	157.026	139.28	154.12	135.632	224.721	157.936	119.333
MAP4K4	856.283	917.545	1123.87	725.087	943.18	717.008	923.627	705.58
MGAT4A	332.932	328.113	298.707	382.714	493.452	372.495	458.815	541.734
RPL31	2926.93	2863.96	2861.81	3043.09	2972.31	2567.24	3085.76	3324.27
WDR1	1117.36	1272.61	1547.85	1184.34	1135.03	1506.59	1132.54	751.04
SNX13	129.341	167.572	124.388	130.329	151.694	95.3096	105.957	145.851
ARHGAP10	32.3352	42.186	46.4266	35.1683	29.4465	46.3432	23.9903	52.0898
RPS6KA2	40.7184	29.2958	64.822	31.0308	29.4465	27.9808	37.9847	17.9946
ING3	237.125	234.367	233.885	244.109	171.325	135.532	239.903	249.084
VASH1	39.5208	19.9212	33.287	62.0617	57.1084	80.4448	50.9794	60.6136
LMCD1	148.502	45.7015	170.815	88.955	168.648	125.914	99.9597	77.6611
WBSCR22	1440.71	1792.9	1608.29	1442.93	1375.06	1600.15	1525.38	1298.46
SEL1L	232.334	287.099	205.854	148.948	223.972	227.344	222.91	203.624
TRIP13	750.894	971.449	802.392	951.612	653.177	908.502	759.694	619.395
ATP6AP1	874.247	752.317	1055.55	877.138	975.304	995.942	942.62	663.908
TCF3	208.382	198.04	245.273	223.422	180.248	329.649	168.932	173.317
TRIB2	643.11	460.53	646.468	574.07	681.731	618.201	706.715	663.908
DAZAP1	87.4247	70.31	105.117	110.677	102.617	101.43	120.951	113.65
MBD3	76.6463	90.2311	103.365	103.436	99.0473	159.141	84.9657	90.9203
HLTF	1091.01	1238.63	1061.68	1060.22	1039.55	1032.67	1145.54	1096.73
FAM50A	706.583	820.283	755.965	769.565	757.578	757.231	678.726	555.94
FAM3A	147.305	97.2621	138.404	130.329	182.925	167.01	118.952	110.809
CPSF1	154.49	155.854	155.923	205.838	154.371	232.591	127.948	201.729
MYO3B	9.58079	0	1.75195	4.13744	1.78464	7.8696	0	0.947087
CYBRD1	273.052	258.975	309.219	348.58	242.71	300.794	220.911	219.724
PDCD2	901.792	1158.94	882.981	1025.05	886.072	1287.99	871.648	1056.95
RDH11	1029.93	1107.38	1045.91	1102.63	1044.9	1009.06	1158.53	961.293
PRKACA	23.952	29.2958	21.8993	47.5806	31.2311	30.604	28.9883	23.6772
LPHN1	44.3111	38.6705	42.0467	50.6837	58.893	60.3336	38.9843	60.6136
ACTN1	467.063	487.482	604.422	411.676	522.898	719.632	416.832	340.951
ZFYVE26	40.7184	35.155	31.535	46.5462	75.847	49.8408	39.9839	66.2961
RPS6KA6	0	0	0	0	0	0	0	3.78835
EPN2	129.341	138.276	124.388	115.848	117.786	94.4352	163.934	99.4441
PTPN18	74.2511	85.5438	52.5584	100.333	74.0624	87.44	121.951	66.2961
LIMS2	0	0	0	0	0	0	0	9.47087
ASIC4	2.3952	0	0	0	0	0	0	0
SPEG	2.3952	0	0.875973	3.10308	1.78464	0	0.999597	8.52378
LNX1	31.1376	35.155	28.0312	22.7559	52.6468	17.488	15.9935	25.5713
ALDH3A2	485.027	588.26	381.048	401.332	355.143	358.504	403.837	366.523
TFRC	1559.27	2571	1887.72	1681.87	1796.24	2010.25	2195.11	1561.75
SREBF1	166.466	96.0903	111.249	100.333	132.063	171.382	105.957	111.756
TRPC5	3.5928	0	0	0	0	0	0	0
AFF4	207.185	140.62	200.598	166.532	126.709	150.397	185.925	139.222
UBE2D1	461.075	474.592	431.855	484.081	358.712	424.084	501.798	493.432
MPP5	304.19	215.617	282.939	276.174	298.034	257.948	258.896	245.295
RHOBTB1	64.6703	87.8875	59.5662	92.0581	59.7853	71.7008	53.9782	78.6082
SMC1A	1310.17	1470.65	1377.91	1321.91	1534.79	1492.6	1399.44	1168.71
HSD17B10	1613.17	1656.97	1552.22	1561.89	1637.4	1380.68	1860.25	1503.97
MARK2	104.191	65.6226	96.3571	106.539	91.9088	83.9424	75.9694	82.3965
HMMR	352.094	222.648	320.606	262.728	383.697	276.311	360.854	268.973
CHFR	87.4247	106.637	126.14	96.1956	117.786	192.368	86.9649	115.545
TRHDE	0	0	0	0	2.67695	0	0	0
P4HA2	8.38319	3.5155	0	2.06872	5.35391	0	0.999597	0
FCGR2B	0	1.17183	0	1.03436	0	0	0	0
NFATC3	141.317	148.823	176.947	170.67	161.51	324.403	147.94	174.264
TRNT1	491.015	569.511	425.723	606.136	388.158	518.519	545.78	525.633
ACADVL	697.002	536.699	682.383	574.07	820.04	950.473	622.749	525.633
STK10	31.1376	24.6085	50.8065	29.9965	28.5542	20.1112	22.9907	7.57669
FBXW11	159.281	198.04	154.171	178.944	166.863	218.6	227.908	169.529
ACAP1	2.3952	10.5465	5.25584	2.06872	6.24623	0	4.99798	8.52378
CRMP1	404.788	449.984	518.576	387.885	441.697	853.415	519.79	314.433
EVC	19.1616	19.9212	17.5195	10.3436	28.5542	17.488	29.9879	12.3121
DERL2	622.751	786.3	664.864	658.888	637.115	609.457	633.744	633.601
SIDT1	0	0	0	0	0	2.6232	0	0.947087
NDE1	86.2271	85.5438	90.2253	84.8176	92.8011	103.179	122.95	67.2432
MRVI1	2.3952	0	4.37987	0	7.13854	0	5.99758	3.78835
TMEM38A	92.2151	112.496	72.7058	67.2335	77.6317	39.348	71.971	75.7669
AP1M1	514.967	550.761	554.491	428.225	611.238	697.772	445.82	354.21
PVR	52.6943	71.4818	43.7987	23.7903	45.5082	71.7008	42.9827	35.9893
XRCC1	209.58	194.524	197.094	172.738	214.156	187.122	168.932	167.634
SCARB1	723.35	648.024	684.135	683.713	650.5	1107.87	623.748	728.31
CYP2W1	0	0	0	0	0	2.6232	0	0
MCM2	719.757	708.959	703.407	635.098	715.639	1146.34	534.784	613.712
PANX2	0	1.17183	0	0	1.78464	0	0	0
ALPK1	0	0	3.50389	0	0	0	0	0
LLGL2	3.5928	0	7.00779	2.06872	6.24623	0	11.9952	7.57669
PDE8A	97.0055	100.778	63.9461	129.295	58.0007	146.899	84.9657	87.132
CLCN4	5.98799	3.5155	0	1.03436	0	0	0	0
NLE1	106.586	162.885	186.582	200.666	223.972	185.373	184.925	133.539
SDHA	1040.71	1008.95	1069.56	969.196	909.272	1289.74	1120.55	700.844
SMARCE1	1020.35	1068.71	958.315	1070.56	969.95	985.449	1020.59	1014.33
FNDC8	0	1.17183	0	1.03436	0	0	0	0
GSDMB	3.5928	7.031	16.6435	0	8.92318	0.8744	12.9948	8.52378
KDM5A	491.015	459.358	509.817	452.016	505.052	487.915	521.79	450.813
ADAM11	2.3952	3.5155	4.37987	1.03436	0.892318	5.2464	1.99919	5.68252
PPP2R3A	188.023	145.307	156.799	115.848	201.664	202.861	126.949	173.317
FERMT2	477.842	510.919	516.824	427.191	455.082	532.51	459.815	419.559
IGF2BP2	3.5928	0	2.62792	0	0	0	0	0
MAP3K13	4.79039	1.17183	1.75195	1.03436	5.35391	0	0.999597	6.62961
ST6GAL1	134.131	52.7325	69.2019	83.7832	115.109	111.923	88.9641	112.703
VDAC1P1	2.3952	7.031	4.37987	5.17181	8.92318	6.1208	3.99839	3.78835
FRY	8.38319	9.37466	9.63571	9.30925	1.78464	9.6184	2.99879	2.84126
PICALM	146.107	202.727	142.784	189.288	167.756	147.774	166.933	162.899
NSF	443.111	444.125	330.242	465.462	339.081	527.263	468.811	303.068
GLI2	41.9159	43.3578	66.574	46.5462	23.2003	44.5944	50.9794	74.8199
CLASP1	280.238	264.834	251.404	199.632	206.125	203.735	181.927	175.211
MRPS34	1753.28	1644.08	1768.59	1678.77	1791.77	1766.29	1884.24	1681.08
NOTCH3	142.514	128.902	132.272	158.257	220.403	200.238	143.942	158.163
CLNS1A	2542.5	2797.16	2426.45	2610.73	2381.6	2338.15	2686.92	2599.75
TEAD2	83.8319	82.0283	97.2331	76.5427	111.54	105.802	78.9681	92.8145
EED	313.771	453.499	416.963	373.404	356.035	369.871	423.829	364.628
CDHR2	1.1976	3.5155	0	1.03436	0.892318	0	0	2.84126
SNCB	1.1976	0	1.75195	1.03436	0	0	0	0.947087
TSG101	1269.45	1345.26	1261.4	1312.6	1261.74	1030.04	1275.49	1374.22
C17orf85	237.125	269.522	289.947	253.418	299.819	245.707	310.875	224.46
ATP2A3	0	2.34367	0	0	0.892318	0	0	0
CA12	74.2511	24.6085	56.0623	23.7903	25.8772	46.3432	74.9698	20.8359
MGLL	25.1496	32.8113	64.822	7.24053	5.35391	6.1208	21.9911	4.73543
NTN4	0	0	0	0	0	0	2.99879	0
BCS1L	439.519	336.316	375.793	385.817	365.85	491.413	395.84	390.2
NUAK1	4.79039	7.031	13.1396	7.24053	9.8155	4.372	12.9948	2.84126
DPP8	513.77	507.404	525.584	548.211	530.037	583.225	651.737	493.432
SLC24A1	23.952	8.20283	20.1474	13.4467	20.5233	0.8744	10.9956	4.73543
ZNF532	97.0055	76.1691	61.3181	75.5084	65.1392	78.696	64.9738	71.9786
SCARF1	1.1976	1.17183	0	0	6.24623	0	0	0
LMAN1	512.572	544.902	529.088	482.012	509.514	593.718	455.816	421.454
PTPLAD1	2294.6	2520.61	2349.36	2445.23	2466.37	2461.44	2625.94	2430.22
IPCEF1	0	0	0	0	0	0.8744	0	0
ZZEF1	56.2871	43.3578	52.5584	24.8247	30.3388	61.208	41.9831	39.7776
NOX3	0	0	7.88376	0	0	0	0	0
ENO1	22220.2	22840.2	21238.9	19893.9	20946.3	22489.6	21205.4	17082.6
SLC12A1	0	3.5155	0	3.10308	0	0	0	3.78835
C19orf10	1413.17	1533.93	1529.45	1385.01	1304.57	1050.15	1295.48	1145.98
ANO8	1.1976	4.68733	7.00779	4.13744	4.46159	4.372	2.99879	3.78835
TUBE1	271.855	284.755	275.056	222.388	234.68	222.098	246.9	239.613
ARHGEF10L	14.3712	22.2648	15.7675	50.6837	36.585	3.4976	3.99839	42.6189
WSCD2	0	0	0	1.03436	3.56927	0	0.999597	0
KCNQ2	1194.01	1188.24	1409.44	1317.78	1377.74	1670.98	1327.46	1358.12
TACR2	0	7.031	0	2.06872	3.56927	0	2.99879	4.73543
ACTR6	469.459	461.702	380.172	462.359	399.758	313.035	560.774	501.956
TIPIN	297.004	472.249	302.211	349.614	327.481	256.199	310.875	390.2
SRI	2501.78	2621.39	2279.28	2345.93	2167.44	1871.22	2527.98	2276.8
EIF4G3	479.039	575.37	453.754	406.504	530.929	491.413	403.837	468.808
NUP37	413.172	397.251	322.358	446.844	331.05	336.644	364.853	354.21
SEMA3A	56.2871	148.823	63.0701	102.402	83.8779	83.9424	62.9746	23.6772
GTSE1	153.293	105.465	155.923	157.223	174.894	194.117	147.94	131.645
SEMA3C	0	8.20283	0	0	0	0	0.999597	0.947087
TTC38	162.873	133.589	94.6051	99.2987	129.386	276.311	134.946	202.677
ACAT1	1126.94	1124.96	1118.62	1283.64	1106.47	1111.36	1391.44	1367.59
GRAMD4	38.3232	12.8902	34.163	37.237	31.2311	40.2224	22.9907	56.8252
CELSR1	59.8799	31.6395	55.1863	78.6114	66.9238	37.5992	47.9806	57.7723
ZNF638	1068.26	1062.85	950.431	920.581	1011.89	1284.49	943.619	1041.8
SLC25A40	86.2271	113.668	58.6902	91.0238	106.186	105.802	87.9645	124.068
TIMM21	1126.94	1206.99	1005.62	1147.11	925.334	884.019	1041.58	1034.22
ADD2	171.257	230.851	275.056	231.697	203.448	264.943	222.91	201.729
RASAL2	101.796	99.6058	104.241	86.8863	87.4472	53.3384	81.9669	70.0844
VPS9D1	20.3592	19.9212	14.0156	10.3436	19.631	17.488	13.9944	19.8888
ZNF37A	317.364	392.564	344.258	274.106	344.435	425.833	327.868	347.581
MARK3	658.679	592.947	586.026	567.864	628.192	649.679	596.759	658.225
SLC25A3	4885	4853.73	4481.48	4861.5	4599.01	4017.87	4992.99	4602.84
FNDC3B	614.368	616.384	564.127	498.562	525.575	410.968	529.786	536.998
FOSL2	19.1616	18.7493	10.5117	6.20617	8.03086	12.2416	6.99718	7.57669
CACNG4	9.58079	7.031	8.75973	10.3436	2.67695	6.1208	3.99839	3.78835
FRYL	358.082	323.426	290.823	376.507	306.065	299.045	377.848	356.105
TMEM131	214.37	141.792	175.195	199.632	244.495	248.33	212.914	250.978
FSCN1	185.628	168.744	197.97	149.982	274.834	216.851	251.898	134.486
ACTB	20167.6	20197.7	20410.2	17871.7	17574.2	17780.9	18248.6	12761
MOCOS	7.18559	3.5155	1.75195	2.06872	0	0	0	11.365
PLD1	5.98799	26.9522	11.3877	17.5841	24.9849	41.0968	30.9875	23.6772
WDR62	43.1135	29.2958	58.6902	37.237	33.0158	38.4736	24.9899	43.566
DLG1	361.675	249.6	369.661	340.305	352.466	228.219	311.874	337.163
RAB7A	2349.69	2460.85	2375.64	2323.17	2328.06	2257.7	2447.01	2073.17
BCAP29	1015.56	987.855	1146.65	943.337	1036.87	839.424	1099.56	992.547
SEC31B	4.79039	5.85916	10.5117	22.7559	24.9849	24.4832	8.99637	35.0422
SART3	389.22	428.891	442.367	339.27	441.697	477.423	404.837	292.65
ARHGAP15	0	0	0	0	0	3.4976	0	0
TUBA3D	0	0	0	1.03436	0.892318	0	1.99919	0
PAX2	0	0	0	0	0	0	1.99919	0
EXOSC7	834.726	873.015	834.803	900.928	782.563	802.7	905.635	786.082
KIFAP3	1940.11	1583.15	1882.47	1591.88	2050.55	1587.04	2295.07	1905.54
MKRN2	445.507	570.683	443.243	490.287	462.221	625.196	550.778	455.549
MCM6	984.426	1217.53	939.92	995.055	936.934	990.696	949.617	821.124
REXO2	417.962	452.327	367.033	375.473	264.126	343.639	401.838	323.904
RBM7	141.317	141.792	106.869	138.604	123.14	85.6912	146.941	141.116
RBMS2	14.3712	23.4367	28.9071	40.3401	56.216	16.6136	31.9871	18.9417
BAZ2A	118.562	104.293	138.404	102.402	131.171	129.411	117.952	104.18
PTPN23	34.7304	29.2958	21.8993	37.237	27.6619	31.4784	33.9863	50.1956
MLH1	414.369	391.392	282.063	420.985	356.927	398.727	382.846	322.957
UNG	693.41	1103.87	605.298	624.754	480.959	935.608	576.767	475.438
FMO4	0	0	4.37987	6.20617	10.7078	5.2464	3.99839	3.78835
KLHL20	168.861	188.665	163.807	158.257	141.879	138.155	116.953	139.222
RGS11	1.1976	0	0	2.06872	0.892318	0	2.99879	4.73543
SLC46A1	27.5448	28.124	21.8993	23.7903	19.631	48.092	21.9911	24.6243
PLXNA2	62.2751	44.5296	33.287	10.3436	56.216	62.9568	24.9899	42.6189
SPAG5	382.034	349.206	397.692	360.992	443.482	510.65	367.852	329.586
ANKRD13A	92.2151	135.933	94.6051	77.5771	103.509	96.184	89.9637	95.6558
TPD52	251.496	236.71	271.552	311.343	248.064	276.311	245.901	293.597
ACACB	5.98799	15.2338	2.62792	17.5841	16.954	28.8552	4.99798	10.418
TRAF4	86.2271	77.341	97.2331	85.852	115.109	116.295	108.956	142.063
PAG1	170.059	179.29	173.443	186.185	137.417	201.112	149.94	137.328
GPATCH1	110.179	99.6058	159.427	135.501	112.432	104.054	151.939	125.015
NT5C2	215.568	183.978	169.063	177.91	177.571	203.735	167.932	187.523
MCAM	57.4847	22.2648	58.6902	22.7559	8.92318	59.4592	25.9895	34.0951
GPC4	99.4007	97.2621	110.373	101.367	138.309	97.0584	96.9609	74.8199
MBNL3	31.1376	2.34367	49.0545	6.20617	14.2771	6.1208	22.9907	5.68252
CAMSAP3	0	0	0.875973	1.03436	2.67695	0.8744	0	1.89417
RAP1GAP	5.98799	1.17183	9.63571	13.4467	10.7078	6.9952	12.9948	17.9946
XAB2	71.8559	39.8423	70.9539	65.1647	85.6625	181.875	63.9742	51.1427
ARHGEF1	45.5087	49.217	102.489	53.7868	52.6468	130.286	62.9746	48.3014
MAP2K7	9.58079	4.68733	8.75973	14.4811	19.631	11.3672	14.994	15.1534
DGKD	50.2991	57.4198	50.8065	55.8555	58.893	76.9472	45.9815	84.2907
CTTNBP2	185.628	168.744	228.629	214.113	223.079	174.006	213.914	301.174
ACTL6B	4.79039	0	0	0	0	0	0	0
RARB	1.1976	1.17183	9.63571	8.27489	0	0.8744	2.99879	11.365
TOP2B	985.624	1028.87	1151.91	966.093	1069	1157.71	1033.58	1208.48
TM9SF3	916.163	998.402	848.818	896.791	835.21	1066.77	771.689	895.944
NFKB2	7.18559	22.2648	35.9149	21.7216	22.3079	18.3624	12.9948	5.68252
UBE2T	2299.39	2578.03	2192.56	2449.37	2018.42	1942.04	2207.11	2364.88
PPP1R12B	87.4247	66.7945	97.2331	69.3022	90.1241	85.6912	74.9698	88.0791
DNAJC10	646.703	865.984	652.6	728.19	642.469	745.864	709.714	737.781
GTF3C1	229.939	203.899	319.73	186.185	290.896	284.18	241.902	200.782
USP33	383.232	419.516	462.514	470.634	546.099	448.567	437.823	438.501
PAK3	44.3111	32.8113	26.2792	13.4467	14.2771	5.2464	18.9923	15.1534
CAPN6	0	0	0	2.06872	8.03086	0	0	0
DCX	98.2031	37.4987	64.822	23.7903	35.6927	34.976	53.9782	69.1373
SNRPA	753.289	703.1	870.718	781.977	820.933	874.4	856.654	826.807
EXOSC5	665.865	757.004	736.694	643.373	692.439	600.713	740.701	576.776
DYNC1I2	481.435	416.001	502.809	482.012	457.759	354.132	453.817	397.776
LRCH4	4.79039	0	9.63571	4.13744	0.892318	0.8744	1.99919	0.947087
FAM76B	211.975	233.195	190.086	241.006	158.833	196.74	181.927	224.46
SIRT6	15.5688	17.5775	20.1474	24.8247	19.631	13.116	33.9863	20.8359
POLD3	501.794	597.635	479.157	592.689	501.483	722.255	470.81	536.051
ACTN2	116.167	101.949	102.489	80.6802	75.847	93.5608	84.9657	73.8728
CAPZB	1125.74	1237.46	1213.22	1057.12	1172.51	955.72	1124.55	985.917
GPR137B	102.993	135.933	141.908	162.395	91.0164	90.0632	132.946	84.2907
NAALAD2	1.1976	0	5.25584	4.13744	1.78464	1.7488	7.99677	0
JADE1	238.322	169.916	166.435	202.735	163.294	298.171	215.913	203.624
SLC25A43	43.1135	52.7325	69.2019	56.8899	64.2469	31.4784	34.9859	58.7194
UBE2A	573.65	578.885	492.297	547.177	488.99	512.399	512.793	523.739
FGFR1	524.548	307.02	517.7	440.638	407.789	545.626	383.845	461.231
SMC1B	0	1.17183	0	1.03436	0.892318	0	0.999597	0.947087
FBLN1	1291.01	1117.93	1412.95	1164.69	1767.68	1761.92	1569.37	1112.83
MAP2	2450.29	2007.35	1969.19	2262.15	2436.92	2061.84	1984.2	2560.92
PIAS2	341.316	394.908	308.343	344.442	340.865	390.857	302.878	345.687
ARAF	210.777	192.181	254.908	212.044	200.772	408.345	268.892	196.047
MCCC1	304.19	201.555	257.536	235.834	281.972	411.843	355.856	272.761
LAMP3	0	0	0	13.4467	0	0	0	0
NEBL	1.1976	1.17183	0	2.06872	2.67695	0	0	0
ACER3	134.131	220.305	110.373	138.604	93.6934	93.5608	91.9629	120.28
UBE2K	514.967	555.449	465.142	462.359	479.175	469.553	501.798	473.543
PIK3C3	326.944	434.75	420.467	380.645	368.527	364.625	334.865	360.84
N4BP2	361.675	449.984	315.35	376.507	374.774	364.625	370.85	441.342
C12orf5	402.393	574.198	436.235	393.057	335.512	308.663	433.825	333.375
TULP3	468.261	529.668	452.878	615.445	513.975	565.737	614.752	469.755
SYNJ2	33.5328	50.3888	46.4266	40.3401	20.5233	38.4736	18.9923	22.7301
ADCY2	0	0	4.37987	0	0	0	0	0
PPP2R5C	670.655	594.119	708.663	755.084	773.64	765.1	775.687	738.728
PMS2P1	198.801	201.555	201.474	268.934	213.264	192.368	254.897	264.237
RBFOX1	0	0	0	0	0	0.8744	0	0
GNB1	880.235	834.345	977.586	780.943	803.086	1041.41	932.624	729.257
HOXA9	5.98799	1.17183	13.1396	4.13744	6.24623	0	0.999597	0
EDN1	10.7784	2.34367	8.75973	20.6872	7.13854	7.8696	3.99839	13.2592
MLLT10	263.472	336.316	233.009	290.655	276.619	239.586	242.902	325.798
ZCWPW1	23.952	22.2648	48.1785	24.8247	46.4005	28.8552	33.9863	28.4126
ADCYAP1R1	40.7184	32.8113	63.9461	82.7489	77.6317	79.5704	64.9738	46.4073
NRD1	1136.52	1041.76	1145.77	1164.69	1208.2	1184.81	1228.5	1188.59
VDAC3	3486.21	4076.81	3509.15	3775.42	3380.99	3264.14	3857.44	3903.89
PCM1	1582.03	1768.3	1722.16	1570.16	1440.2	1474.24	1458.41	1593
TNRC6C	77.8439	73.8255	104.241	81.7145	76.7393	63.8312	77.9686	102.285
CBFA2T2	88.6223	97.2621	99.861	112.745	155.263	132.909	103.958	100.391
ITCH	228.741	260.147	266.296	243.075	286.434	253.576	259.895	250.031
PKD2L2	3.5928	1.17183	2.62792	0	0	0.8744	0.999597	0
TP53INP2	9.58079	12.8902	14.8915	27.9277	10.7078	0.8744	21.9911	20.8359
SDF4	627.542	686.694	677.127	727.156	791.486	1100	667.731	562.57
MYH7B	0	0	0	1.03436	3.56927	0	0	4.73543
TP73	0	0	0	2.06872	0	0	1.99919	3.78835
TOLLIP	176.047	142.964	160.303	122.055	169.54	205.484	133.946	120.28
UBE2D4	77.8439	86.7156	88.4733	100.333	76.7393	87.44	102.958	119.333
CLUL1	0	1.17183	0	0	0.892318	0	0	0.947087
CDH17	0	0	0	0	0	0.8744	0	0
THOC1	637.122	706.615	588.654	468.566	635.33	531.635	727.706	640.231
FKBP7	244.31	285.927	296.955	279.277	314.096	300.794	273.89	336.216
OSBPL6	53.8919	62.1071	70.9539	34.1339	50.8621	72.5752	48.9802	29.3597
SLC1A3	891.013	840.204	896.121	923.684	1128.78	1118.36	901.636	1008.65
XRCC5	6280.21	6815.38	6412.13	6383.04	5808.99	6897.27	6495.38	6081.24
LXN	3.5928	1.17183	1.75195	0	0	0	1.99919	2.84126
SP140	0	0	0.875973	3.10308	4.46159	2.6232	0	0
MKNK1	75.4487	90.2311	100.737	91.0238	113.324	45.4688	102.958	119.333
REXO1	4.79039	3.5155	7.88376	7.24053	8.03086	12.2416	7.99677	5.68252
SAR1A	1073.05	1156.6	1098.47	1088.15	1071.67	1202.3	1142.54	1114.72
CDC14A	77.8439	56.248	78.8376	79.6458	43.7236	48.9664	80.9673	105.127
RAPGEF3	0	2.34367	0	0	0	0	0	0
SENP1	192.813	250.772	245.273	236.869	190.956	188.87	207.916	230.142
CIC	17.964	10.5465	17.5195	15.5154	24.9849	17.488	13.9944	15.1534
LIPE	0	3.5155	1.75195	2.06872	2.67695	4.372	2.99879	3.78835
FDFT1	9197.56	9599.65	9516.58	9784.02	8537.7	8323.42	9436.19	8334.36
PAFAH1B3	1441.91	1366.36	1577.63	1512.24	1666.85	1244.27	1693.32	1501.13
OPHN1	88.6223	71.4818	49.0545	69.3022	102.617	117.17	108.956	125.963
KIF22	843.109	745.286	946.051	807.836	749.547	1039.66	838.662	603.294
LRRC16A	32.3352	23.4367	26.2792	46.5462	35.6927	65.58	29.9879	55.8781
PGM1	215.568	273.037	189.21	244.109	220.403	306.915	148.94	223.512
DDX1	2270.65	2566.31	2115.48	2383.17	2261.13	2764.85	2762.89	2367.72
DNM2	64.6703	37.4987	63.9461	78.6114	68.7085	139.904	40.9835	52.0898
EPB41L2	190.418	189.837	208.482	176.876	167.756	109.3	206.917	161.952
MOXD1	396.405	140.62	432.731	85.852	268.588	22.7344	278.888	71.9786
STX7	317.364	172.259	242.645	177.91	290.896	68.2032	263.894	136.38
RABL2B	128.143	117.183	115.628	164.463	130.278	178.378	122.95	146.798
KEAP1	500.596	413.657	536.972	383.748	445.267	724.004	450.818	293.597
DDX43	17.964	16.4057	17.5195	26.8934	30.3388	34.1016	36.9851	10.418
SLC35C2	197.604	217.961	260.164	192.391	201.664	213.354	251.898	243.401
CRYBG3	273.052	226.164	282.939	329.961	487.206	370.746	455.816	570.146
EPHA6	1.1976	0	2.62792	4.13744	0.892318	0	3.99839	0
RFX3	883.828	733.567	666.616	677.506	895.887	520.268	874.647	763.352
RIF1	816.762	989.027	769.981	917.478	748.655	950.473	781.685	900.68
RAB21	183.233	167.572	132.272	152.051	142.771	170.508	139.944	133.539
SLC4A4	201.197	274.209	303.087	271.003	311.419	389.983	321.87	404.406
SMARCA2	14.3712	2.34367	7.88376	8.27489	25.8772	4.372	20.9915	3.78835
SESN1	306.585	321.082	192.714	168.601	171.325	160.89	224.909	169.529
MID2	21.5568	16.4057	12.2636	9.30925	3.56927	6.9952	15.9935	16.1005
COL5A3	2.3952	0	1.75195	0	0	2.6232	0	0
SRCAP	17.964	10.5465	10.5117	7.24053	6.24623	6.9952	6.99718	0.947087
KIAA0020	990.414	1419.09	1017.01	1062.29	869.118	1030.92	1146.54	1069.26
CPB2	0	2.34367	0	4.13744	2.67695	0	1.99919	3.78835
CHRNA3	2.3952	15.2338	0	4.13744	4.46159	1.7488	0	0.947087
KCNN2	3.5928	22.2648	7.88376	11.378	5.35391	17.488	0.999597	9.47087
CNOT4	188.023	191.009	231.257	185.151	195.418	184.498	206.917	276.549
PSEN1	455.087	360.925	460.762	329.961	438.128	338.393	399.839	281.285
CPOX	79.0415	66.7945	71.8298	63.096	41.9389	55.9616	32.9867	16.1005
CLDND1	691.014	575.37	577.267	522.352	569.299	480.92	475.808	505.744
MOK	63.4727	49.217	54.3104	35.1683	38.3697	69.952	52.9786	49.2485
HSP90AA1	13027.5	14910.4	14003.3	13294.6	12480.9	11296.4	13305.6	11929.5
RBL1	201.197	222.648	185.706	221.353	140.986	221.223	120.951	145.851
DLGAP4	97.0055	79.6846	98.985	87.9207	90.1241	62.0824	89.9637	86.1849
IGSF9B	1.1976	0	3.50389	0	3.56927	0	0	4.73543
CROCCP3	10.7784	23.4367	17.5195	21.7216	10.7078	5.2464	11.9952	23.6772
NDC80	614.368	514.435	547.483	653.716	618.376	623.447	568.771	564.464
AP4E1	79.0415	59.7635	70.9539	68.2678	50.8621	78.696	81.9669	35.0422
RSBN1	156.885	181.634	156.799	147.914	172.217	201.112	209.915	179.946
MAGI3	39.5208	42.186	48.1785	51.7181	47.2929	26.232	32.9867	56.8252
CXCL2	2.3952	0	0	0	3.56927	3.4976	0.999597	0.947087
COL4A4	1.1976	0	0	3.10308	0	0	3.99839	0
TCF7	0	2.34367	3.50389	3.10308	3.56927	10.4928	3.99839	0
OSTM1	208.382	257.803	209.358	209.975	211.479	229.967	202.918	216.883
CDH7	0	0	0	1.03436	0	0	0	0
IMPG2	0	0	0	1.03436	0	0	0	1.89417
PCNP	1177.24	1157.77	1095.84	1186.41	1129.67	966.212	1119.55	1117.56
EXD2	88.6223	116.011	90.2253	64.1304	71.3854	179.252	105.957	88.0791
ARG2	5.98799	5.85916	23.6513	7.24053	8.03086	8.744	10.9956	11.365
MEF2C	394.01	580.057	456.382	406.504	314.096	283.306	295.881	324.851
PTPRC	0	0	0	0	0.892318	0	0	0
UBA5	283.831	360.925	334.622	381.679	323.019	370.746	341.862	329.586
STK17B	4.79039	14.062	9.63571	25.859	33.0158	26.232	11.9952	10.418
CDC14B	136.526	166.4	178.699	159.292	159.725	122.416	172.93	161.005
ZNF510	97.0055	99.6058	105.993	37.237	108.863	85.6912	68.9722	54.931
ZNF506	11.976	19.9212	16.6435	10.3436	12.4925	14.8648	4.99798	10.418
JMJD4	34.7304	28.124	50.8065	41.3744	40.1543	54.2128	17.9927	35.9893
DUSP12	1100.59	1260.89	1171.18	1160.55	931.58	1044.91	1100.56	1101.46
AACS	80.2391	69.1381	83.2175	26.8934	79.4163	67.3288	69.9718	44.5131
KIAA0141	87.4247	126.558	116.504	118.952	144.556	129.411	105.957	118.386
CADPS2	5.98799	5.85916	0	0	0	0	4.99798	1.89417
PCDHB4	0	1.17183	2.62792	1.03436	0	3.4976	0	0.947087
PCDHA6	0	0	0	1.03436	0	0	0	0
PCDHGA2	0	0	1.75195	0	0	0	0	0
HSPB11	286.226	318.739	282.939	291.69	258.772	208.982	262.894	298.332
PHLPP1	89.8199	70.31	121.76	85.852	88.3395	68.2032	75.9694	65.349
ATP8B1	25.1496	26.9522	63.0701	39.3057	34.8004	27.9808	29.9879	8.52378
IL12RB2	3.5928	0	4.37987	0	0	0	0	0
SMARCD3	517.363	534.356	529.964	572.002	554.129	604.211	607.755	481.12
WDR70	324.549	339.832	287.319	292.724	241.818	276.311	304.877	323.904
MPP4	1.1976	0	0	0	0	0	0	0
STRADB	531.734	585.916	592.158	658.888	596.961	535.133	673.728	683.797
BZW1	1628.73	2065.94	1781.73	1790.48	1557.99	1718.2	1855.25	1714.23
PGR	128.143	49.217	111.249	78.6114	223.079	106.677	231.906	209.306
C1QTNF3	52.6943	35.155	18.3954	26.8934	66.0315	0	9.99597	14.2063
ME2	917.36	1060.51	800.64	972.299	767.393	1044.91	781.685	839.119
C5orf22	397.603	467.561	359.149	332.03	349.789	341.016	332.866	312.539
CCNT2	434.728	473.42	407.328	376.507	386.374	403.973	466.812	384.517
FAM135A	137.724	160.541	173.443	159.292	142.771	114.546	146.941	130.698
EPB41L3	3.5928	23.4367	1.75195	11.378	13.3848	9.6184	0	9.47087
COBLL1	69.4607	74.9973	44.6746	57.9242	58.893	45.4688	73.9702	32.201
KCNK2	250.298	323.426	190.962	259.625	176.679	286.803	141.943	196.047
TRAF5	165.269	140.62	153.295	169.635	123.14	153.02	125.949	161.952
MRPL22	999.995	952.7	1016.13	1058.15	1017.24	846.42	1079.56	1016.22
GEMIN5	360.477	437.094	353.893	304.102	314.988	532.51	322.87	242.454
OPRK1	0	0	8.75973	3.10308	0.892318	7.8696	8.99637	1.89417
NFE2L1	68.2631	33.9832	69.2019	54.8211	72.2778	65.58	60.9754	48.3014
SEMA5B	46.7063	33.9832	40.2948	51.7181	60.6776	48.9664	67.9726	39.7776
GSK3B	320.956	316.395	298.707	259.625	248.957	238.711	204.917	326.745
ITGB5	1259.87	1304.25	1370.02	1133.66	1291.18	2163.27	1081.56	1137.45
ERC1	378.441	357.409	287.319	246.178	345.327	267.567	269.891	346.634
XPO1	822.75	848.407	855.826	833.695	780.778	866.531	686.723	838.172
RNF13	673.05	616.384	610.554	677.506	685.3	600.713	770.689	693.268
TRPM3	263.472	192.181	212.862	252.384	292.68	374.243	266.892	441.342
PALB2	217.963	295.302	197.97	254.453	203.448	275.436	230.907	230.142
DOPEY1	89.8199	70.31	75.3337	59.9929	79.4163	96.184	57.9766	87.132
LYRM2	886.223	933.951	869.842	941.269	970.842	813.192	954.615	979.288
BCKDHB	190.418	224.992	179.575	194.46	172.217	139.904	198.92	221.618
KAT6A	223.951	239.054	292.575	276.174	313.204	226.47	218.912	243.401
ZCCHC6	179.64	215.617	161.179	196.529	209.695	179.252	217.912	165.74
ULK2	52.6943	63.279	54.3104	96.1956	94.5857	196.74	64.9738	102.285
TNPO1	719.757	659.742	668.368	721.984	610.345	712.636	613.752	554.993
PLOD1	326.944	285.927	346.01	271.003	367.635	610.331	257.896	250.978
P2RX5	21.5568	16.4057	21.0234	28.9621	19.631	33.2272	17.9927	16.1005
ITGAE	497.003	515.606	521.204	549.246	488.99	472.176	564.772	524.686
DIS3	483.83	550.761	471.274	528.558	514.867	556.993	502.797	480.173
PIBF1	311.376	285.927	303.087	323.755	301.603	312.161	309.875	394.935
TDRD3	183.233	239.054	190.086	196.529	165.971	205.484	194.921	261.396
NUFIP1	207.185	278.896	216.365	235.834	206.125	245.707	179.927	213.095
PDS5B	789.217	812.08	690.267	725.087	618.376	651.428	706.715	751.04
OXCT1	685.026	680.835	672.748	552.349	585.361	886.642	581.765	571.093
RRAGB	93.4127	126.558	84.0935	97.2299	116.894	76.0728	70.9714	81.4495
CYLD	111.377	94.9185	98.985	53.7868	93.6934	73.4496	80.9673	160.058
SLC27A5	93.4127	123.042	119.132	125.158	125.817	83.068	119.952	131.645
ZNF324	50.2991	42.186	25.4032	26.8934	35.6927	34.1016	36.9851	43.566
ZNF671	16.7664	23.4367	31.535	19.6529	22.3079	10.4928	29.9879	17.0476
ZNF416	75.4487	69.1381	65.698	56.8899	61.5699	108.426	50.9794	76.714
ZNF586	231.137	118.355	197.094	174.807	139.202	133.783	155.937	131.645
ZNF446	19.1616	30.4677	33.287	15.5154	29.4465	23.6088	33.9863	27.4655
ZNF264	28.7424	31.6395	53.4344	33.0996	31.2311	37.5992	29.9879	36.9364
RPS5	5868.23	5671.67	5281.24	5699.33	5826.84	4562.62	6088.54	6329.38
FAT1	379.639	435.922	488.793	409.607	333.727	353.258	374.849	233.93
YTHDC1	329.34	308.192	310.095	267.899	376.558	213.354	302.878	315.38
CHMP2B	238.322	301.161	188.334	238.937	269.48	260.571	264.893	242.454
SMAP2	244.31	230.851	233.009	204.803	170.433	259.697	163.934	128.804
PPIE	803.589	828.486	790.128	735.431	743.301	761.603	791.681	696.109
ZMPSTE24	1029.93	1341.75	1115.11	1256.75	1173.4	1102.62	1213.51	1240.68
STARD7	1459.87	1447.21	1164.17	1369.49	1097.55	1505.72	1174.53	1156.39
NOA1	122.155	119.527	114.753	127.226	161.51	174.88	125.949	129.751
REST	674.248	691.381	803.268	730.259	697.793	786.086	798.678	607.083
HAL	0	0	5.25584	10.3436	1.78464	0	0	0
SSH1	57.4847	100.778	57.8142	81.7145	85.6625	118.044	54.9778	50.1956
GSTP1	6376.01	6194.31	6359.57	6544.4	6297.09	5067.15	6793.26	6716.74
APLP2	1869.45	1828.06	2074.31	1688.08	2039.84	2077.58	1698.32	1276.67
KIAA1467	27.5448	30.4677	37.6669	17.5841	21.4156	27.1064	28.9883	26.5184
WBP11	891.013	892.937	873.346	958.853	850.379	865.656	950.617	832.489
EIF3I	4538.9	4975.6	4832.75	4780.82	4771.22	4190.13	5198.9	4865.18
NKAIN1	143.712	138.276	155.923	158.257	111.54	249.204	174.929	187.523
COL16A1	10.7784	1.17183	0.875973	2.06872	3.56927	0.8744	0.999597	1.89417
TXLNA	323.352	325.77	340.754	348.58	331.942	403.099	324.869	293.597
NCOA1	194.011	165.228	221.621	147.914	216.833	215.102	174.929	150.587
AGBL5	198.801	152.338	162.055	167.566	173.11	264.069	193.922	134.486
EFR3B	82.6343	60.9353	53.4344	83.7832	79.4163	83.068	55.9774	80.5024
KIF3C	39.5208	32.8113	40.2948	43.4432	34.8004	29.7296	39.9839	51.1427
RAB10	831.133	843.72	864.586	746.809	812.009	828.932	819.669	778.505
HADHA	2192.8	1708.53	2047.15	1776	2165.66	2098.56	1971.2	1753.06
MAPRE3	9.58079	5.85916	1.75195	12.4123	15.1694	1.7488	13.9944	12.3121
CAD	204.789	217.961	194.466	249.281	171.325	237.837	146.941	214.042
CD59	246.705	171.088	170.815	199.632	206.125	84.8168	208.916	161.952
CD82	2.3952	1.17183	8.75973	0	3.56927	0	3.99839	0
BCORL1	19.1616	17.5775	12.2636	13.4467	28.5542	13.116	14.994	18.9417
ATRX	1609.57	1512.84	1396.3	1549.47	1674.88	1252.14	1686.32	1533.33
TAF9	538.919	656.226	575.515	609.239	507.729	487.915	611.753	572.04
MYNN	250.298	232.023	214.613	198.597	194.525	198.489	226.908	217.83
SCAMP1	583.23	603.494	472.15	614.41	563.053	635.689	592.761	678.114
PREP	629.937	499.201	450.25	458.222	459.544	544.751	478.807	397.776
HACE1	49.1015	66.7945	54.3104	80.6802	46.4005	92.6864	53.9782	53.0369
SEH1L	724.547	887.077	719.174	679.575	588.93	912	667.731	617.501
WDR47	91.0175	77.341	80.5896	84.8176	96.3703	104.928	65.9734	88.0791
WDFY1	232.334	234.367	280.312	191.357	190.956	245.707	189.923	173.317
OVGP1	2.3952	10.5465	2.62792	0	9.8155	0	3.99839	0.947087
MAP3K4	153.293	171.088	132.272	160.326	134.74	230.842	139.944	131.645
PILRA	0	0	0	0	0	0.8744	0	3.78835
IGSF9	47.9039	62.1071	47.3026	63.096	41.9389	50.7152	38.9843	65.349
ZNF213	39.5208	17.5775	15.7675	12.4123	17.8464	40.2224	14.994	4.73543
AKR1B1	2086.22	2285.07	2350.24	2248.7	2065.72	1960.41	2308.07	2106.32
CPNE3	480.237	495.685	393.312	470.634	446.159	411.843	439.823	541.734
RRN3	324.549	457.015	400.32	367.198	339.973	382.987	462.813	425.242
CTTN	217.963	242.569	247.9	256.522	198.987	364.625	274.889	185.629
WNT11	2.3952	0	1.75195	3.10308	0	6.1208	0	0
MTIF2	305.388	454.671	339.002	407.538	408.682	411.843	363.853	402.512
DDHD2	240.717	335.144	264.544	326.858	215.049	435.451	313.873	398.724
TTC39A	0	1.17183	3.50389	4.13744	16.0617	0	0	14.2063
EPS15	168.861	148.823	148.915	168.601	258.772	214.228	259.895	215.936
ORC1	160.478	232.023	182.202	187.219	119.571	277.185	181.927	147.746
MGST2	16.7664	19.9212	13.1396	14.4811	16.954	9.6184	6.99718	10.418
CHERP	44.3111	25.7803	41.1708	33.0996	35.6927	54.2128	35.9855	40.7247
ATG16L1	102.993	153.51	90.2253	74.474	66.9238	145.15	112.954	73.8728
USP40	189.221	128.902	127.016	121.02	130.278	72.5752	132.946	138.275
POMGNT1	322.154	333.972	307.467	330.996	348.896	422.335	272.89	286.967
RAD54L	55.0895	80.8565	63.0701	59.9929	59.7853	138.155	50.9794	43.566
MAST2	44.3111	60.9353	84.9694	61.0273	47.2929	98.8072	70.9714	40.7247
DNAJA1	5095.78	6381.8	5501.99	5097.33	4205.49	5207.93	5749.68	4027.01
B4GALT1	2.3952	1.17183	6.13181	16.5498	2.67695	6.9952	4.99798	2.84126
CHMP5	901.792	1095.66	1059.93	1048.84	967.273	731.873	1146.54	1136.5
NFX1	332.932	433.578	358.273	377.542	395.297	349.76	369.851	371.258
AQP6	0	0	0	0	2.67695	0	0	1.89417
DIMT1	982.031	1113.24	910.136	1068.49	792.378	1092.13	925.627	1009.59
IPO11	361.675	506.232	383.676	352.717	336.404	491.413	384.845	324.851
FOLH1	19.1616	58.5916	16.6435	44.4775	31.2311	30.604	21.9911	27.4655
EIF2AK1	953.288	710.131	871.594	838.867	890.533	1017.8	952.616	859.955
EPDR1	158.083	130.073	171.691	187.219	131.171	171.382	100.959	99.4441
SNX10	10.7784	19.9212	14.0156	17.5841	8.03086	9.6184	9.99597	12.3121
SEPHS1	784.427	902.311	880.353	799.561	840.564	883.144	982.604	705.58
MRPL28	984.426	771.066	1020.51	924.719	974.411	915.497	945.619	864.69
HBQ1	34.7304	36.3268	47.3026	44.4775	31.2311	23.6088	49.9798	45.4602
ITPKC	44.3111	28.124	47.3026	71.3709	33.0158	25.3576	28.9883	24.6243
FAT2	0	3.5155	1.75195	0	0	0	0	0
RBM22	676.643	711.303	635.957	661.991	694.223	521.143	678.726	561.622
TMED2	2396.39	2733.89	2203.07	2450.4	2011.28	2423.84	2442.02	2599.75
ERO1LB	69.4607	74.9973	45.5506	46.5462	55.3237	37.5992	67.9726	41.6718
ZFAND6	1656.28	1553.85	1514.56	1389.15	1516.05	1181.31	1692.32	1712.33
TXLNG	378.441	385.533	452.002	372.37	343.542	460.809	355.856	333.375
LAT2	4.79039	10.5465	2.62792	3.10308	4.46159	0	1.99919	6.62961
HUWE1	523.351	437.094	519.452	423.054	464.005	465.181	444.821	429.03
ZW10	336.525	398.423	356.521	414.779	308.742	340.142	316.872	357.052
ALG9	62.2751	22.2648	25.4032	22.7559	45.5082	29.7296	26.9891	39.7776
ACOX3	104.191	117.183	76.2097	121.02	94.5857	281.557	126.949	66.2961
MTMR2	741.314	880.046	739.322	619.582	626.407	501.906	746.699	613.712
PPP1R15A	89.8199	58.5916	51.6824	55.8555	75.847	66.4544	35.9855	45.4602
HSD17B14	33.5328	9.37466	28.9071	38.2714	52.6468	11.3672	16.9931	18.9417
TRIP6	195.209	212.102	233.885	216.181	233.787	292.924	218.912	171.423
ACHE	9.58079	2.34367	1.75195	0	3.56927	0	0.999597	3.78835
FTL	7537.69	8208.69	7381.83	7815.63	8025.51	6340.28	7887.82	8829.69
SRRT	508.979	608.181	680.631	497.528	556.806	821.062	553.777	371.258
BAX	209.58	183.978	282.939	162.395	193.633	196.74	259.895	154.375
NLK	40.7184	28.124	28.9071	28.9621	28.5542	36.7248	22.9907	33.148
PIGS	237.125	220.305	262.792	209.975	251.634	321.779	214.913	190.364
ADAMTS2	1.1976	0	4.37987	0	0.892318	0	9.99597	1.89417
ATXN7L3	31.1376	19.9212	30.6591	28.9621	24.0926	41.9712	23.9903	21.783
PGS1	110.179	152.338	129.644	113.78	127.601	146.025	145.941	129.751
PSMC5	1950.89	2023.76	2076.93	1972.53	2003.25	1875.59	2279.08	1928.27
UIMC1	519.758	498.029	485.289	553.383	665.669	517.645	668.73	521.845
MMP2	1.1976	4.68733	11.3877	0	7.13854	4.372	0.999597	0.947087
MT3	301.795	169.916	430.979	529.593	926.226	254.451	1092.56	1116.62
OGFOD1	538.919	556.621	500.181	509.94	475.605	522.017	483.805	488.697
SH3BP2	71.8559	26.9522	104.241	48.615	66.9238	53.3384	50.9794	55.8781
NOP14	108.981	159.369	171.691	134.467	169.54	178.378	122.95	113.65
ADD1	486.225	526.153	662.236	614.41	1044.9	863.033	782.684	829.648
L2HGDH	93.4127	98.434	106.869	79.6458	99.0473	116.295	113.954	105.127
TXNDC16	148.502	138.276	148.04	129.295	112.432	147.774	118.952	125.015
C14orf166	2089.81	2309.68	2274.9	2202.15	2166.55	1848.48	2344.05	2393.29
NID2	4.79039	12.8902	15.7675	8.27489	27.6619	6.1208	17.9927	16.1005
GMCL1	215.568	193.352	166.435	151.017	151.694	283.306	152.938	160.058
SF3B2	740.116	733.567	713.042	739.568	745.086	876.149	666.731	593.823
KLHL42	219.161	255.46	168.187	259.625	158.833	221.223	222.91	174.264
GNAS	5411.95	5429.1	5331.17	5038.37	5580.56	4651.81	4992.99	4898.33
DNM1L	911.373	874.187	926.78	880.241	743.301	727.501	809.673	823.018
ERGIC2	568.859	541.387	532.592	599.929	452.405	485.292	530.786	675.273
AURKA	573.65	385.533	630.701	606.136	612.13	672.414	713.712	411.983
PIR	0	0	0.875973	0	0	0	5.99758	0
AAMDC	87.4247	58.5916	93.7292	75.5084	82.0933	48.092	87.9645	100.391
RFX2	101.796	101.949	106.869	116.883	130.278	72.5752	86.9649	81.4495
METTL2A	190.418	301.161	250.528	236.869	208.802	244.832	260.895	235.825
ALG6	338.92	283.584	318.854	321.686	265.018	264.943	374.849	349.475
CNOT3	45.5087	25.7803	61.3181	52.7524	73.1701	62.9568	67.9726	66.2961
PTPN4	208.382	131.245	106.869	196.529	184.71	167.01	204.917	176.158
DDX18	976.043	1004.26	837.431	900.928	873.579	859.536	1080.56	879.844
KHSRP	46.7063	46.8733	54.3104	51.7181	60.6776	61.208	58.9762	45.4602
GNA11	105.389	74.9973	94.6051	97.2299	95.478	97.9328	101.959	80.5024
ASAP3	32.3352	37.4987	17.5195	41.3744	37.4774	89.1888	34.9859	36.9364
EDEM2	150.897	131.245	226.877	192.391	173.11	158.266	167.932	86.1849
DNMT3B	22.7544	2.34367	12.2636	26.8934	5.35391	27.1064	17.9927	26.5184
TPX2	937.72	842.548	1073.07	904.032	1035.09	1303.73	1124.55	709.368
FER1L4	1.1976	0	1.75195	0	1.78464	0	0.999597	0.947087
PDRG1	308.98	365.612	303.963	371.336	326.588	240.46	331.866	328.639
EPB41L1	2.3952	10.5465	2.62792	9.30925	7.13854	11.3672	7.99677	13.2592
SLC15A1	0	0	0	0	0	1.7488	0	0
DOCK9	3.5928	8.20283	14.8915	24.8247	22.3079	7.8696	16.9931	9.47087
ANKRD10	694.607	680.835	692.895	713.709	681.731	576.23	763.692	777.558
TGDS	245.508	271.865	215.489	261.693	207.018	258.823	289.883	311.592
DOCK3	138.921	130.073	137.528	140.673	130.278	111.923	103.958	154.375
C3orf18	5.98799	17.5775	4.37987	11.378	8.03086	29.7296	12.9948	23.6772
COQ9	1007.18	810.908	935.54	1027.12	956.565	1008.18	988.601	948.981
TMEM40	0	0	1.75195	0	0	0	1.99919	0
KIF9	122.155	106.637	164.683	172.738	182.925	122.416	193.922	178.052
ARHGAP28	14.3712	7.031	22.7753	18.6185	19.631	9.6184	11.9952	27.4655
CRLS1	635.925	678.491	657.856	644.407	604.992	737.12	655.736	631.707
PPP1R13B	4.79039	4.68733	2.62792	5.17181	7.13854	0	2.99879	3.78835
ATRN	71.8559	76.1691	51.6824	93.0925	66.9238	53.3384	93.9621	62.5077
SMOX	29.94	39.8423	51.6824	46.5462	91.0164	44.5944	75.9694	40.7247
FKBP1A	261.076	226.164	257.536	277.209	289.111	174.88	282.886	260.449
NSFL1C	523.351	612.869	591.282	614.41	592.499	737.12	566.771	487.75
SLC4A11	45.5087	58.5916	52.5584	28.9621	52.6468	31.4784	29.9879	7.57669
C20orf194	35.928	18.7493	25.4032	32.0652	41.9389	27.9808	52.9786	41.6718
ZNF343	44.3111	74.9973	21.0234	70.3365	28.5542	51.5896	60.9754	54.931
EBF4	0	0	0.875973	0	0	0	0	0
CPXM1	222.753	228.507	206.73	256.522	206.125	353.258	114.954	229.195
MAVS	76.6463	37.4987	75.3337	74.474	76.7393	98.8072	103.958	87.132
XRN2	1049.1	1119.1	1040.66	1029.19	1035.09	1238.15	1210.51	1151.66
KIZ	222.753	202.727	167.311	133.433	202.556	243.958	175.929	158.163
DYNLL1	4377.22	4593.58	4602.36	4465.34	4216.2	3577.17	4853.04	4404.9
SNX5	758.08	809.736	754.213	804.733	787.917	890.14	742.7	815.442
RPL6	2215.56	2351.87	2330.09	2264.22	2137.1	2078.45	2425.02	2339.3
MAPKAPK5	325.747	366.784	322.358	393.057	294.465	445.944	251.898	290.756
P2RX7	10.7784	8.20283	0.875973	39.3057	7.13854	1.7488	5.99758	6.62961
ESF1	382.034	432.406	367.909	372.37	331.942	286.803	417.831	467.861
RBBP9	144.909	149.995	131.396	125.158	114.217	103.179	121.951	164.793
ANAPC5	2507.77	2132.74	2608.65	2307.66	2448.52	2993.95	2394.03	2155.57
SLC23A2	68.2631	96.0903	82.3415	102.402	131.171	89.1888	77.9686	71.0315
SLC8B1	8.38319	3.5155	5.25584	1.03436	2.67695	5.2464	0	0.947087
TMEM230	1641.91	1658.14	1539.09	1737.73	1553.53	1328.21	1972.2	1944.37
DZANK1	40.7184	24.6085	21.8993	19.6529	33.0158	11.3672	13.9944	30.3068
KDM2B	89.8199	59.7635	66.574	86.8863	93.6934	69.0776	60.9754	74.8199
CFAP61	7.18559	5.85916	0.875973	0	4.46159	0	5.99758	1.89417
TASP1	232.334	291.786	238.265	183.082	226.649	236.088	220.911	222.565
OAS1	4.79039	0	3.50389	5.17181	1.78464	0	2.99879	0
GCN1L1	270.657	183.978	284.691	268.934	304.28	245.707	199.919	196.047
RPLP0	7411.94	7424.73	7368.69	7633.58	7695.35	6675.17	7941.8	8127.9
PXN	10.7784	14.062	12.2636	13.4467	16.954	41.0968	21.9911	24.6243
SIRT4	22.7544	18.7493	35.9149	36.2026	28.5542	24.4832	54.9778	20.8359
RPH3A	5.98799	0	0	3.10308	0	10.4928	0	5.68252
KIF16B	58.6823	42.186	59.5662	50.6837	46.4005	20.1112	49.9798	47.3543
TRMT6	421.555	556.621	375.793	378.576	430.097	358.504	353.857	275.602
CHGB	0	0	0	1.03436	0	0	0	3.78835
PEBP1	5057.46	4834.98	4733.76	4943.21	4962.18	4724.39	4911.02	4815.94
TBX5	229.939	277.724	209.358	190.322	222.187	261.446	223.91	179.946
BRAP	293.412	319.91	286.443	326.858	225.756	329.649	272.89	187.523
ERP29	505.387	535.528	557.119	558.555	519.329	530.761	487.803	421.454
NOS1	0	0	0	0	0.892318	0	0	0
FUS	520.955	517.95	661.36	582.345	580.007	630.443	580.766	472.596
IGBP1	404.788	311.708	350.389	358.923	418.497	237.837	405.836	353.263
ZNF302	238.322	228.507	235.637	227.559	255.203	243.083	239.903	323.904
GRAMD1A	99.4007	97.2621	101.613	108.608	142.771	142.527	86.9649	108.915
HEPH	0	0	0	4.13744	1.78464	0	0	0
CDIP1	79.0415	66.7945	73.5818	51.7181	86.5548	54.2128	75.9694	46.4073
CMTM1	0	1.17183	0	0	0.892318	0	0	0.947087
KCNH4	0	0	0	1.03436	0	0	0	0
GANAB	210.777	207.414	247.9	156.189	245.387	327.026	225.909	292.65
GMIP	9.58079	4.68733	13.1396	13.4467	11.6001	6.9952	3.99839	10.418
RBM41	156.885	139.448	156.799	145.845	165.079	151.271	181.927	221.618
BIRC5	959.276	751.145	982.842	906.1	939.611	1337.83	1041.58	782.294
LAG3	5.98799	3.5155	0.875973	0	3.56927	0	4.99798	1.89417
MLF2	2669.45	2574.52	2927.5	2609.69	2867.02	2792.83	2513.99	2459.58
OTUB2	7.18559	18.7493	13.1396	12.4123	4.46159	1.7488	5.99758	11.365
DDX24	1046.7	1212.85	1021.39	1028.15	994.935	1306.35	1114.55	905.415
ZBTB25	143.712	133.589	172.567	126.192	143.663	152.146	105.957	153.428
NECAP1	223.951	281.24	211.986	226.525	214.156	197.614	192.922	199.835
ARHGAP4	0	0	0.875973	4.13744	1.78464	0	1.99919	0
ANKRD24	0	2.34367	0	1.03436	0	0	0	1.89417
DHX32	222.753	236.71	257.536	251.35	290.896	226.47	219.911	262.343
RCOR1	59.8799	74.9973	81.4655	81.7145	91.0164	108.426	73.9702	92.8145
GPATCH2L	190.418	212.102	263.668	260.659	273.049	280.683	263.894	222.565
LTBP4	105.389	71.4818	96.3571	97.2299	94.5857	84.8168	88.9641	128.804
BLVRB	80.2391	57.4198	74.4577	103.436	73.1701	49.8408	66.973	64.4019
SLC9A1	28.7424	18.7493	12.2636	12.4123	12.4925	47.2176	13.9944	22.7301
SPTLC1	409.579	417.172	410.832	443.741	407.789	501.906	395.84	380.729
PAPOLA	736.523	718.334	819.035	730.259	799.517	675.037	780.685	811.653
CCNK	52.6943	65.6226	56.9383	64.1304	53.5391	61.208	75.9694	73.8728
PCBP4	399.998	398.423	417.839	333.064	459.544	451.191	356.856	322.01
YPEL3	136.526	82.0283	114.753	103.436	129.386	104.928	142.942	129.751
MRPS33	457.483	462.874	510.693	524.421	488.99	397.852	552.777	519.951
NDUFB2	853.888	842.548	803.268	841.97	815.579	636.563	823.668	810.706
NUDC	2392.8	2780.76	2881.95	2454.54	2375.35	2274.32	2367.05	2022.03
MAEA	685.026	631.618	657.856	637.166	729.916	754.608	693.72	452.707
ICAM1	1.1976	0	0	1.03436	5.35391	0	0	0
STRN4	148.502	174.603	240.017	194.46	174.002	345.388	131.947	186.576
IRAK3	0	0	0	0	0	0	0.999597	0
LYZ	1.1976	1.17183	0	2.06872	0.892318	0	0	0
MUL1	264.669	297.646	340.754	262.728	303.388	308.663	272.89	191.312
TFAP4	9.58079	4.68733	4.37987	6.20617	8.92318	13.116	9.99597	9.47087
PDCD7	180.837	214.445	208.482	156.189	182.925	168.759	177.928	182.788
SPG21	1394	1551.51	1393.67	1408.8	1490.17	1468.99	1441.42	1520.07
FETUB	0	1.17183	0	0	0	0	0	0
DNAJB11	528.141	698.412	537.848	437.535	456.867	445.944	406.836	319.168
RAB11FIP3	79.0415	53.9043	93.7292	70.3365	102.617	121.542	71.971	59.6665
GNPTG	319.759	278.896	336.374	244.109	358.712	289.427	342.862	306.856
ZNF268	326.944	332.801	285.567	230.663	306.957	273.687	215.913	295.491
GOLGA3	75.4487	69.1381	80.5896	76.5427	74.9547	96.184	57.9766	60.6136
PABPC4	311.376	303.505	344.258	290.655	305.173	389.983	294.881	301.174
CERS4	45.5087	50.3888	31.535	41.3744	17.8464	28.8552	34.9859	59.6665
MCOLN1	148.502	137.104	136.652	160.326	175.787	165.262	142.942	110.809
USP48	413.172	393.736	449.374	410.641	406.005	466.055	361.854	382.623
EFNB1	19.1616	12.8902	31.535	20.6872	17.8464	33.2272	23.9903	13.2592
PDPR	64.6703	67.9663	95.4811	83.7832	74.9547	48.9664	53.9782	97.5499
AARS	863.469	903.483	762.097	744.74	888.749	1120.98	792.68	505.744
GLG1	488.62	416.001	600.918	579.242	821.825	498.408	572.769	573.935
KIF4A	306.585	208.586	332.87	274.106	285.542	448.567	245.901	177.105
TNRC6A	274.25	269.522	215.489	273.071	224.864	166.136	276.888	236.772
PLEKHG2	34.7304	29.2958	45.5506	24.8247	40.1543	40.2224	44.9819	34.0951
DLL3	379.639	427.719	393.312	333.064	341.758	516.771	401.838	436.607
NAT14	114.969	93.7466	139.28	109.642	135.632	124.165	117.952	131.645
PITPNM2	4.79039	14.062	13.1396	13.4467	3.56927	11.3672	4.99798	3.78835
EXOC1	295.807	236.71	278.56	289.621	232.895	239.586	277.888	285.073
RBM27	38.3232	46.8733	36.7909	41.3744	40.1543	39.348	40.9835	41.6718
OSBPL8	1008.38	636.305	907.509	794.389	788.809	595.467	692.721	860.902
DTX2	25.1496	10.5465	27.1552	13.4467	10.7078	14.8648	23.9903	13.2592
NLRC4	4.79039	0	3.50389	3.10308	3.56927	0	0.999597	0.947087
PUS7	497.003	712.474	503.685	578.208	505.944	758.98	535.784	483.961
LAMB4	1.1976	0	1.75195	0	0	1.7488	0.999597	3.78835
NRCAM	362.872	185.15	394.188	343.408	814.686	364.625	804.675	534.157
LAMB1	294.609	256.631	270.676	236.869	444.374	263.195	259.895	243.401
SLC26A4	142.514	97.2621	95.4811	43.4432	104.401	95.3096	104.958	67.2432
SLC26A3	0	0	0	0	1.78464	0	0	0
DLD	1938.91	1942.9	1722.16	1829.78	1739.13	1643	2001.19	1829.77
WDR7	63.4727	59.7635	60.4422	83.7832	74.9547	110.174	80.9673	80.5024
TXNL1	1087.42	1174.18	1115.11	1142.97	1046.69	1022.17	1163.53	1154.5
IL5RA	0	0	1.75195	0	0.892318	0	0	0
ABCC6	1.1976	4.68733	5.25584	7.24053	1.78464	12.2416	1.99919	11.365
CMTM6	479.039	416.001	449.374	427.191	417.605	483.543	460.814	448.919
ITGA6	232.334	210.93	256.66	227.559	282.865	260.571	195.921	232.983
RAPGEF4	37.1256	21.093	15.7675	31.0308	11.6001	38.4736	17.9927	15.1534
FH	1112.57	1263.24	1172.05	1274.33	1051.15	1166.45	1342.46	1215.11
SEL1L3	102.993	147.651	101.613	146.879	35.6927	93.5608	73.9702	31.2539
TF	281.436	181.634	175.195	403.401	343.542	453.814	345.861	383.57
CDV3	331.735	341.003	353.017	261.693	360.496	344.514	296.88	283.179
MYO15A	8.38319	0	0	14.4811	11.6001	0	0.999597	5.68252
ALKBH5	177.245	174.603	190.086	204.803	173.11	288.552	148.94	193.206
NLRP1	164.071	131.245	133.148	176.876	158.833	277.185	128.948	242.454
PITPNM3	0	0	0	1.03436	0	0	2.99879	3.78835
SPAG7	1925.74	1878.45	1975.32	1983.9	2034.48	1647.37	2170.12	2127.16
ORC6	936.522	1228.08	1020.51	1182.27	820.933	1115.73	902.636	920.568
ZFHX4	27.5448	4.68733	42.9227	34.1339	51.7544	20.1112	25.9895	26.5184
ZC3HC1	622.751	555.449	638.585	566.83	625.515	661.921	583.765	574.882
RGS17	8.38319	35.155	13.1396	19.6529	20.5233	32.3528	20.9915	21.783
ANGPT2	8.38319	21.093	22.7753	8.27489	37.4774	10.4928	7.99677	14.2063
TMEM101	173.652	168.744	155.923	195.494	218.618	188.87	173.93	188.47
CD200	44.3111	91.403	35.0389	67.2335	19.631	100.556	40.9835	102.285
CCDC80	1177.24	1310.11	1461.12	1196.76	1338.48	1317.72	1074.57	1110.93
PSME1	1341.31	1315.97	1399.81	1248.47	1296.54	906.753	1375.45	1213.22
PPP2R3C	396.405	431.234	426.599	507.871	419.389	462.558	443.821	497.221
HAUS4	63.4727	52.7325	53.4344	51.7181	57.1084	66.4544	58.9762	52.0898
JPH4	2.3952	0	1.75195	0	0	0	0	0
MYH7	16.7664	25.7803	16.6435	26.8934	3.56927	19.2368	19.9919	9.47087
OSGEP	700.595	793.331	782.244	797.492	565.73	657.549	733.704	556.887
SLC22A17	22.7544	48.0451	58.6902	34.1339	41.9389	55.0872	10.9956	17.0476
RNF31	14.3712	26.9522	25.4032	19.6529	13.3848	17.488	17.9927	25.5713
SCFD1	852.69	785.128	776.112	984.712	888.749	851.666	942.62	1087.26
G2E3	599.997	459.358	547.483	565.795	511.298	469.553	649.738	572.988
HECTD1	517.363	576.542	537.848	558.555	584.468	572.732	551.777	672.432
HNRNPC	6349.67	6341.96	6650.39	6324.08	6652.23	6558	6995.18	6474.29
RPGRIP1	2.3952	4.68733	1.75195	1.03436	2.67695	0	0	4.73543
SUPT16H	2689.81	3155.75	3010.72	3005.85	2541.32	3168.83	2889.83	2475.68
TOX4	229.939	223.82	278.56	229.628	235.572	287.678	271.89	209.306
GEMIN2	394.01	387.877	352.141	375.473	381.912	374.243	329.867	386.411
TGM1	0	1.17183	0	1.03436	0	0	0	0
TINF2	427.543	419.516	420.467	392.023	480.067	410.094	318.871	382.623
SEMA6A	209.58	114.84	118.256	142.742	193.633	173.131	142.942	185.629
TRPM7	238.322	270.693	234.761	223.422	241.818	301.668	288.883	263.29
TYRO3	69.4607	55.0761	65.698	49.6493	47.2929	34.976	44.9819	42.6189
WDR76	97.0055	121.871	77.9616	105.505	83.8779	106.677	68.9722	100.391
CAPN3	0	0	0	0	1.78464	0	0	0
SNAP23	318.561	329.285	291.699	249.281	306.065	294.673	381.846	340.004
TBX15	0	3.5155	0.875973	2.06872	0	0	0	2.84126
PHGDH	2441.9	2230	2533.32	2144.23	2268.27	3323.6	2352.05	1811.78
COL9A3	29.94	51.5606	28.9071	31.0308	32.1234	69.952	29.9879	50.1956
EZR	1034.73	807.393	981.966	773.702	1207.31	876.149	1253.49	876.055
MYL6	2765.26	2340.15	2789.1	2337.66	2801.88	1815.26	2461.01	2377.19
AGO1	91.0175	89.0593	123.512	113.78	104.401	41.9712	113.954	122.174
TEKT2	3.5928	0	3.50389	7.24053	9.8155	0	9.99597	1.89417
CLSPN	463.471	610.525	494.049	483.047	394.405	355.007	422.829	413.877
RFFL	13.1736	19.9212	9.63571	23.7903	8.03086	27.9808	15.9935	19.8888
UNC13D	0	0	0.875973	1.03436	0.892318	0	0	0
MFSD11	88.6223	65.6226	84.9694	76.5427	92.8011	46.3432	144.942	114.598
DPYSL2	694.607	672.632	788.376	800.595	749.547	943.478	764.692	736.834
TGFB2	382.034	328.113	374.041	383.748	428.313	334.021	393.841	427.136
GPATCH2	319.759	324.598	338.126	357.889	360.496	326.151	377.848	381.676
NUP50	310.178	264.834	315.35	286.518	281.08	445.944	301.878	286.02
CDC45	791.613	938.638	920.648	935.062	720.993	1016.93	710.713	674.326
COMT	1020.35	990.199	1008.25	925.753	1305.46	1008.18	996.598	1011.49
CECR1	0	0	0	1.03436	1.78464	0	2.99879	0
ECHDC1	486.225	534.356	409.08	667.163	425.636	538.631	331.866	539.839
LRRFIP2	158.083	140.62	176.947	169.635	119.571	172.257	178.928	140.169
SEC22C	382.034	331.629	407.328	431.329	370.312	318.282	399.839	472.596
XYLB	130.538	114.84	123.512	132.398	116.001	99.6816	97.9605	142.063
HDAC6	124.55	86.7156	127.016	170.67	154.371	236.963	143.942	139.222
CDC6	954.486	1224.57	790.128	989.883	626.407	1223.29	664.732	550.257
UPRT	70.6583	79.6846	68.3259	86.8863	100.832	137.281	85.9653	75.7669
CDC23	403.591	505.06	353.017	377.542	312.311	325.277	420.83	316.327
AAAS	958.079	1082.77	1004.74	1025.05	1117.18	1334.33	1075.57	918.674
CBX5	1737.72	1853.84	1880.72	1689.11	1765.9	1722.57	1939.22	1689.6
FMO2	0	2.34367	0	0	0	0	0	0
SUCO	383.232	424.203	334.622	379.61	371.204	311.287	287.884	374.099
MSH2	1028.74	1001.92	1005.62	1024.02	912.841	1477.74	920.629	814.495
MAP3K1	165.269	179.29	134.024	122.055	76.7393	132.909	121.951	98.497
DHPS	862.271	785.128	869.842	811.973	984.227	778.216	998.597	715.051
HOOK2	76.6463	127.73	104.241	121.02	131.171	72.5752	122.95	133.539
ARCN1	701.793	844.891	816.407	629.926	678.162	870.903	747.698	594.77
EPB41L4B	8.38319	18.7493	7.00779	7.24053	5.35391	6.9952	11.9952	4.73543
TMEM38B	240.717	310.536	209.358	294.793	246.28	211.605	258.896	237.719
PSMD5	377.244	257.803	195.342	265.831	215.049	273.687	157.936	269.92
PTGS1	0	8.20283	2.62792	4.13744	3.56927	11.3672	0.999597	4.73543
NUP188	347.304	339.832	400.32	317.549	441.697	725.752	386.844	301.174
CRAT	147.305	52.7325	137.528	97.2299	134.74	89.1888	77.9686	107.968
NANS	268.262	299.989	285.567	324.789	246.28	249.204	316.872	203.624
TBC1D2	0	7.031	0	3.10308	2.67695	27.9808	2.99879	11.365
DFNB31	4.79039	2.34367	5.25584	2.06872	0	3.4976	0	0.947087
PDE6C	1.1976	0	0.875973	1.03436	0.892318	4.372	0	0.947087
CWF19L1	269.46	311.708	212.862	281.346	248.064	278.059	245.901	268.973
SEMA4G	0	14.062	12.2636	6.20617	4.46159	3.4976	10.9956	7.57669
BTAF1	595.206	737.083	716.546	661.991	499.698	631.317	667.731	644.019
IKZF5	182.035	214.445	146.288	198.597	184.71	246.581	159.935	267.078
TLL2	41.9159	12.8902	48.1785	13.4467	49.9698	13.9904	29.9879	17.9946
SORBS1	88.6223	97.2621	105.117	79.6458	78.524	55.9616	62.9746	73.8728
CRTAC1	1.1976	0	0	0	1.78464	0	0	1.89417
BAMBI	229.939	367.956	272.428	285.484	292.68	393.48	439.823	311.592
IL11	0	0	0	0	0	0	0.999597	0.947087
WAC	554.488	646.852	603.546	599.929	559.483	575.355	658.734	649.702
CREM	245.508	256.631	203.226	200.666	181.141	143.402	202.918	169.529
NUBP2	1208.38	1157.77	1248.26	1238.13	1123.43	1207.55	1055.57	1110.93
SMIM24	2.3952	0	0	0	0	0	0	0
HIVEP1	107.784	169.916	116.504	124.123	157.94	141.653	157.936	197.941
FKBP5	1055.08	960.903	1054.67	1212.27	1588.33	1120.98	1701.31	1066.42
SRPK1	928.139	938.638	950.431	864.726	858.41	959.217	916.63	739.675
BRPF3	41.9159	53.9043	75.3337	55.8555	45.5082	26.232	74.9698	64.4019
MRPS18A	213.173	264.834	278.56	235.834	240.034	221.223	238.904	199.835
TMEM14A	209.58	222.648	212.862	271.003	235.572	172.257	223.91	263.29
EFHC1	488.62	457.015	520.328	564.761	590.714	387.359	577.767	584.353
HSP90AB1	14138.8	14728.8	13511.9	13295.7	13110.8	12806.5	13194.7	11607.5
CDC5L	747.302	936.294	902.253	808.87	815.579	901.507	796.679	765.246
ITPR3	2.3952	0	7.00779	1.03436	0.892318	0	0	0
ZNF184	198.801	147.651	183.078	140.673	192.741	97.0584	213.914	168.581
SIRT1	144.909	138.276	129.644	162.395	137.417	125.914	151.939	134.486
HNRNPH3	2431.13	2560.45	2508.79	2264.22	2403.01	2156.27	2535.98	2241.75
IFT74	250.298	215.617	252.28	255.487	248.957	201.986	256.896	285.073
JAK2	22.7544	23.4367	26.2792	24.8247	30.3388	42.8456	28.9883	62.5077
ABL1	106.586	100.778	140.156	138.604	132.955	181.001	149.94	127.857
ACOT7	1541.31	1675.72	1815.02	1547.4	1634.73	1663.11	1527.38	1149.76
SH3GLB1	548.5	537.871	556.243	633.029	746.87	596.341	664.732	752.934
CDC7	647.901	766.379	557.995	686.816	547.883	741.492	581.765	642.125
SYDE2	0	0	1.75195	0	0	0	0	0
PCSK5	23.952	16.4057	25.4032	28.9621	40.1543	7.8696	32.9867	31.2539
SCD	2354.48	2436.24	2328.34	2350.07	2088.92	2232.34	1948.21	1996.46
TMED1	46.7063	36.3268	41.1708	21.7216	35.6927	34.976	36.9851	58.7194
ABLIM1	610.775	676.148	681.507	588.551	760.255	697.772	588.763	575.829
ERMP1	49.1015	51.5606	67.45	77.5771	50.8621	9.6184	60.9754	51.1427
RAB18	1409.57	1543.3	1339.36	1467.76	1308.14	1194.43	1430.42	1515.34
NRP1	70.6583	77.341	57.8142	78.6114	139.202	93.5608	85.9653	97.5499
HSD17B7P2	147.305	130.073	108.621	100.333	71.3854	95.3096	127.948	139.222
PRTFDC1	203.592	179.29	87.5973	190.322	156.156	150.397	128.948	137.328
TSPAN15	21.5568	19.9212	14.0156	33.0996	10.7078	32.3528	9.99597	25.5713
H2AFY2	702.99	706.615	772.609	687.85	637.115	858.661	776.687	503.85
FAM21A	215.568	207.414	167.311	145.845	214.156	207.233	164.933	156.269
MAST3	27.5448	30.4677	28.9071	29.9965	32.1234	40.2224	25.9895	43.566
MZF1	69.4607	78.5128	49.0545	54.8211	83.8779	58.5848	33.9863	89.9732
OCEL1	31.1376	7.031	32.411	39.3057	31.2311	57.7104	20.9915	28.4126
MYO9B	129.341	152.338	155.047	144.811	167.756	161.764	136.945	129.751
KCNK6	0	2.34367	0	0	0	6.1208	0	0
CATSPERG	2.3952	0	0	2.06872	0	0	1.99919	0
PSMD8	2458.67	2361.24	2902.98	2595.21	2555.6	2408.1	2817.86	2298.58
FBXL19	3.5928	2.34367	1.75195	0	0.892318	0.8744	3.99839	0.947087
STX1B	0	5.85916	1.75195	4.13744	1.78464	5.2464	0	0
HSD3B7	1.1976	2.34367	2.62792	4.13744	8.92318	4.372	1.99919	1.89417
SETD1A	40.7184	45.7015	42.9227	41.3744	29.4465	51.5896	19.9919	25.5713
BCL7C	203.592	181.634	268.048	209.975	211.479	202.861	255.897	216.883
EFNA2	8.38319	4.68733	7.88376	7.24053	8.92318	10.4928	11.9952	14.2063
CIRBP	856.283	740.598	932.036	839.901	1033.3	758.105	791.681	800.288
ATP5D	1725.74	1536.27	1824.65	1722.21	1981.84	1647.37	1816.27	1878.07
C19orf26	13.1736	14.062	9.63571	8.27489	10.7078	17.488	5.99758	16.1005
PRKY	0	0	0	0	0.892318	0	0.999597	0
HNRNPM	1517.36	1535.1	1859.69	1409.83	1556.2	2255.08	1507.39	1414.95
MARCH2	64.6703	49.217	90.2253	72.4053	52.6468	90.0632	47.9806	48.3014
NDUFB7	1095.8	1108.55	1196.58	1104.7	1196.6	925.116	1309.47	1287.09
TECR	2148.49	2244.06	2155.77	2306.63	2389.63	1928.05	2461.01	2288.16
TIMM13	2779.63	2685.84	2770.7	2777.26	2743.88	2314.54	3141.73	2846
CDC34	633.53	738.255	741.074	695.091	673.7	735.371	711.713	517.109
MTAP	376.046	433.578	430.103	345.477	364.958	489.664	417.831	348.528
CEP170B	0	2.34367	4.37987	2.06872	3.56927	0	1.99919	0
POLR2E	2534.12	2861.62	3046.64	2732.78	2910.74	2655.55	3171.72	2507.89
POLRMT	89.8199	100.778	91.1012	105.505	108.863	184.498	105.957	85.2378
HCN2	0	0	0	0	0.892318	0	0	0
IZUMO4	0	0	0.875973	0	0	0	1.99919	0.947087
RASSF7	37.1256	29.2958	37.6669	40.3401	29.4465	34.976	24.9899	35.9893
GADD45B	55.0895	69.1381	58.6902	58.9586	45.5082	76.0728	42.9827	45.4602
PALM	53.8919	28.124	35.0389	49.6493	45.5082	27.9808	38.9843	27.4655
MADCAM1	2.3952	1.17183	4.37987	3.10308	4.46159	0.8744	1.99919	3.78835
MKNK2	102.993	44.5296	113.877	79.6458	142.771	79.5704	156.937	124.068
ARVCF	38.3232	11.7183	19.2714	20.6872	33.9081	33.2272	7.99677	37.8835
TRMT2A	191.616	216.789	215.489	173.773	290.003	410.094	236.904	230.142
RANBP1	3185.61	3219.02	3041.38	3176.52	2842.03	2644.19	3197.71	3016.47
ZDHHC8	33.5328	19.9212	26.2792	25.859	24.9849	23.6088	19.9919	34.0951
KLHL22	40.7184	37.4987	68.3259	42.4088	46.4005	48.9664	29.9879	68.1902
MED15	77.8439	98.434	106.869	82.7489	96.3703	127.662	82.9665	107.021
SERPIND1	0	0	0	0	0	0	0	4.73543
SNAP29	160.478	151.166	183.954	176.876	166.863	200.238	198.92	162.899
CRKL	188.023	214.445	274.18	142.742	199.879	262.32	172.93	184.682
LZTR1	70.6583	66.7945	77.0857	64.1304	44.6159	94.4352	77.9686	89.0262
MMP11	46.7063	37.4987	37.6669	55.8555	70.4931	65.58	51.979	23.6772
CECR2	71.8559	55.0761	116.504	75.5084	82.9856	100.556	79.9677	86.1849
SMARCB1	507.782	553.105	584.274	616.479	667.454	624.322	568.771	666.749
P2RX6	0	1.17183	1.75195	2.06872	5.35391	0	0	0
DERL3	292.214	350.378	332.87	350.648	248.957	319.156	281.886	274.655
BCL2L13	259.879	239.054	242.645	237.903	198.095	316.533	237.904	156.269
DDTL	13.1736	5.85916	5.25584	6.20617	10.7078	2.6232	0.999597	8.52378
DDT	2.3952	0	1.75195	0	0	1.7488	1.99919	0.947087
CABIN1	144.909	148.823	155.923	78.6114	165.971	127.662	149.94	96.6029
TBC1D10A	3.5928	5.85916	7.00779	7.24053	6.24623	10.4928	3.99839	0
SUSD2	0	0	0	0	0.892318	0	0	0
SF3A1	238.322	263.662	274.18	223.422	269.48	404.847	246.9	218.777
RNF215	10.7784	4.68733	3.50389	10.3436	1.78464	0	2.99879	3.78835
SEC14L2	13.1736	22.2648	35.0389	22.7559	36.585	36.7248	39.9839	15.1534
SPECC1L	19.1616	21.093	25.4032	23.7903	18.7387	16.6136	17.9927	25.5713
PPIL2	51.4967	52.7325	70.0779	38.2714	66.0315	104.054	63.9742	29.3597
YPEL1	31.1376	32.8113	33.287	51.7181	31.2311	23.6088	36.9851	35.9893
SNRPD3	1646.7	1646.43	1533.83	1499.82	1499.09	1337.83	1701.31	1735.06
PES1	223.951	264.834	265.42	321.686	318.558	441.572	242.902	248.137
MAPK1	360.477	330.457	376.669	415.813	321.234	366.374	410.834	368.417
GGT1	2.3952	8.20283	0	3.10308	4.46159	22.7344	9.99597	22.7301
PRODH	0	0	0	0	1.78464	0	0	0
PPM1F	34.7304	9.37466	40.2948	22.7559	25.8772	30.604	15.9935	23.6772
SLC35E4	7.18559	11.7183	2.62792	8.27489	3.56927	9.6184	9.99597	4.73543
TOP3B	0	1.17183	1.75195	3.10308	0	2.6232	0	0.947087
DGCR14	136.526	65.6226	104.241	125.158	128.494	169.634	126.949	100.391
CRYBB2P1	408.381	457.015	396.816	460.291	406.005	369.871	437.823	459.337
MFNG	58.6823	73.8255	41.1708	16.5498	9.8155	97.0584	8.99637	23.6772
CARD10	9.58079	2.34367	12.2636	1.03436	0.892318	7.8696	2.99879	0
LRP5L	23.952	14.062	18.3954	36.2026	35.6927	83.068	17.9927	26.5184
SLC25A1	1526.94	1174.18	1390.17	1316.74	1405.4	1392.05	1272.49	1074
ADRBK2	4.79039	11.7183	0.875973	0	2.67695	0	3.99839	3.78835
PLA2G3	227.544	128.902	215.489	238.937	214.156	336.644	215.913	201.729
LGALS2	2.3952	0	2.62792	7.24053	8.92318	5.2464	1.99919	0
GGA1	124.55	103.121	109.497	76.5427	136.525	148.648	106.957	125.963
HIRA	26.3472	36.3268	35.9149	45.5119	20.5233	35.8504	47.9806	45.4602
SH3BP1	2.3952	1.17183	0	0	0.892318	4.372	1.99919	0.947087
SEZ6L	289.819	287.099	233.885	203.769	190.956	244.832	230.907	201.729
LGALS1	1059.87	696.069	1080.08	990.918	1548.17	840.299	1209.51	1257.73
HPS4	168.861	105.465	165.559	161.36	163.294	231.716	122.95	146.798
PIK3IP1	70.6583	39.8423	35.9149	50.6837	43.7236	82.1936	35.9855	74.8199
SRRD	164.071	180.462	179.575	164.463	157.048	158.266	166.933	144.904
PATZ1	211.975	178.119	204.978	257.556	210.587	227.344	137.944	181.841
TRIOBP	144.909	118.355	184.83	134.467	173.11	289.427	128.948	168.581
TFIP11	106.586	113.668	113.001	100.333	111.54	93.5608	121.951	58.7194
GCAT	1150.89	933.951	968.827	1111.94	1124.32	896.26	1096.56	958.452
ANKRD54	304.19	315.223	350.389	303.068	240.926	318.282	297.88	240.56
EIF3L	1692.21	1645.25	1626.68	1704.63	1651.68	1644.75	1874.24	1805.15
NHP2L1	3532.92	3664.32	3504.77	3516.83	3212.34	3230.04	3431.62	3526
MICALL1	34.7304	36.3268	49.0545	40.3401	42.8313	50.7152	46.9811	19.8888
POLR2F	0	1.17183	0	0	0	0	0	0
CCDC134	21.5568	21.093	25.4032	33.0996	40.1543	14.8648	24.9899	23.6772
DEPDC5	70.6583	80.8565	91.9772	74.474	99.0473	117.17	100.959	100.391
PICK1	17.964	14.062	35.0389	34.1339	24.9849	62.9568	30.9875	24.6243
TTC28	179.64	167.572	176.071	193.426	199.879	175.754	167.932	153.428
CENPM	889.816	909.342	966.199	897.825	872.687	854.289	1014.59	936.669
SEPT3	104.191	90.2311	113.001	115.848	85.6625	125.914	71.971	128.804
TPTEP1	0	1.17183	0	0	0	0	0	0
SLC5A4	2.3952	1.17183	0.875973	1.03436	0	0	2.99879	0.947087
KDELR3	177.245	210.93	158.551	211.01	165.971	192.368	131.947	149.64
CYP2D6	0	1.17183	0.875973	2.06872	0	0	0.999597	0.947087
DDX17	1025.14	974.965	942.547	975.402	1139.49	883.144	1000.6	1040.85
DMC1	0	1.17183	4.37987	8.27489	0.892318	1.7488	2.99879	0
TCF20	41.9159	23.4367	27.1552	29.9965	25.8772	67.3288	28.9883	24.6243
HSCB	99.4007	85.5438	82.3415	103.436	82.0933	72.5752	106.957	91.8674
CBY1	434.728	284.755	323.234	403.401	385.481	318.282	384.845	428.083
TOMM22	1752.09	1758.92	1716.03	1741.86	1645.43	1667.48	1840.26	1653.61
RTDR1	13.1736	12.8902	12.2636	20.6872	18.7387	7.8696	15.9935	23.6772
XBP1	1931.73	2354.21	1899.11	1723.25	1306.35	1717.32	1664.33	1195.22
RTCB	1925.74	2247.58	2062.04	1894.95	1978.27	1847.61	2187.12	1467.04
JOSD1	74.2511	78.5128	105.117	102.402	132.955	109.3	85.9653	79.5553
FBXO7	976.043	1021.84	1109.86	1007.47	948.534	1165.58	989.601	966.029
GTPBP1	47.9039	48.0451	69.2019	72.4053	61.5699	76.0728	68.9722	78.6082
POLDIP3	280.238	166.4	325.862	246.178	280.188	493.162	353.857	226.354
RAB36	207.185	106.637	160.303	140.673	159.725	130.286	125.949	190.364
TIMP3	56.2871	10.5465	7.00779	5.17181	20.5233	21.86	24.9899	14.2063
PPP6R2	118.562	84.372	105.993	128.261	133.848	140.778	104.958	172.37
SBF1	118.562	58.5916	92.8532	76.5427	110.647	119.793	68.9722	63.4548
SUN2	21.5568	21.093	19.2714	13.4467	26.7695	4.372	15.9935	10.418
CYB5R3	633.53	551.933	473.026	646.476	566.622	807.946	586.763	478.279
DNAL4	74.2511	41.0141	56.9383	54.8211	61.5699	52.464	63.9742	46.4073
LMF2	43.1135	38.6705	66.574	68.2678	57.1084	139.904	45.9815	48.3014
RHBDD3	153.293	152.338	197.97	149.982	226.649	217.726	167.932	186.576
PACSIN2	52.6943	113.668	108.621	94.1269	94.5857	84.8168	103.958	42.6189
TTLL1	229.939	219.133	205.854	264.796	236.464	174.88	235.905	224.46
RASL10A	0	0	0	0	0	0	0	0.947087
AP1B1	81.4367	82.0283	77.0857	75.5084	104.401	123.29	89.9637	85.2378
HMGXB4	360.477	404.282	405.576	411.676	353.358	405.722	383.845	360.84
TOM1	71.8559	50.3888	98.109	58.9586	82.9856	132.034	67.9726	50.1956
NEFH	2.3952	21.093	8.75973	1.03436	16.954	7.8696	8.99637	5.68252
CHKB	0	0	0.875973	1.03436	0	0	2.99879	0.947087
BIK	3.5928	0	0.875973	0	0	4.372	0.999597	0
HMOX1	22.7544	72.6536	6.13181	22.7559	5.35391	5.2464	16.9931	8.52378
MCAT	220.358	377.33	330.242	306.171	305.173	347.137	318.871	238.666
THOC5	750.894	602.322	668.368	637.166	631.761	821.936	635.744	672.432
MCM5	613.17	599.978	570.259	556.486	558.591	884.893	560.774	490.591
ARSA	17.964	12.8902	12.2636	19.6529	25.8772	14.8648	3.99839	19.8888
TSPO	2009.57	1758.92	2050.65	1813.23	2157.62	1780.28	2042.18	1942.47
TTLL12	217.963	152.338	188.334	261.693	195.418	424.084	173.93	143.957
CBX7	4.79039	1.17183	0	1.03436	0	0	3.99839	0.947087
CABP7	0	0	0	1.03436	0	4.372	0	0
RPL3	12360.4	12078.1	11865.9	12174.4	12720	11334.9	13068.7	12585.8
ZMAT5	97.0055	104.293	109.497	94.1269	139.202	115.421	128.948	106.074
RBFOX2	655.086	513.263	755.089	528.558	660.315	443.321	672.729	644.966
SYNGR1	146.107	112.496	188.334	123.089	167.756	129.411	201.919	151.534
TAB1	15.5688	22.2648	20.1474	18.6185	24.0926	36.7248	27.9887	22.7301
ASCC2	329.34	351.55	354.769	433.397	430.99	502.78	394.841	300.227
MTMR3	14.3712	31.6395	12.2636	17.5841	18.7387	15.7392	11.9952	33.148
MIEF1	186.825	167.572	196.218	154.12	185.602	252.702	171.931	140.169
APOL4	5.98799	0	0	0	0	0	0	0
APOL1	0	1.17183	0	0	0	2.6232	0	0
PNPLA3	227.544	210.93	221.621	176.876	220.403	177.503	197.92	147.746
MYH9	168.861	164.057	169.939	151.017	162.402	172.257	134.946	133.539
CACNA1I	0	0	0	0	0.892318	0	2.99879	0
SAMM50	905.385	840.204	825.167	810.939	870.902	760.728	857.654	797.447
TXN2	2104.18	2075.32	2194.31	2195.95	2288.8	1906.19	2095.15	2011.61
FOXRED2	147.305	145.307	133.148	184.116	162.402	148.648	115.953	99.4441
GRAP2	1.1976	0	1.75195	3.10308	3.56927	0	6.99718	0.947087
EIF3D	2077.83	2365.93	2231.1	2270.42	1996.12	2393.23	2451.01	2014.45
TNRC6B	256.286	234.367	331.994	281.346	315.881	242.209	334.865	301.174
SGSM3	1.1976	1.17183	0	0	0.892318	3.4976	0	0.947087
IFT27	47.9039	60.9353	85.8454	74.474	78.524	44.5944	76.969	99.4441
KIAA0930	23.952	37.4987	38.5428	40.3401	33.9081	71.7008	27.9887	30.3068
SLC25A17	385.627	458.187	436.235	429.26	362.281	417.963	359.855	469.755
UPK3A	0	0	0	0	0	0	0	1.89417
FAM118A	111.377	140.62	154.171	130.329	117.786	123.29	108.956	107.021
KCTD17	40.7184	38.6705	36.7909	41.3744	31.2311	50.7152	21.9911	33.148
ST13	2283.82	2638.97	2134.75	2568.32	2379.81	2369.63	2497.99	2245.54
RBX1	1863.46	1816.34	1782.61	1878.4	1897.96	1422.65	1963.21	2012.56
EP300	255.088	193.352	289.947	263.762	260.557	272.813	226.908	223.512
L3MBTL2	142.514	154.682	150.667	151.017	189.171	260.571	153.938	103.232
CHADL	4.79039	8.20283	4.37987	10.3436	13.3848	9.6184	5.99758	6.62961
RANGAP1	144.909	101.949	108.621	115.848	135.632	198.489	135.945	86.1849
ZC3H7B	19.1616	21.093	22.7753	20.6872	24.0926	8.744	40.9835	23.6772
PHF5A	190.418	158.197	154.171	202.735	162.402	107.551	195.921	246.243
ACO2	481.435	439.437	534.344	394.092	543.422	606.834	511.794	392.094
POLR3H	604.787	601.15	659.608	684.747	525.575	579.727	517.791	493.432
TRMU	641.913	605.838	588.654	549.246	556.806	740.617	614.752	611.818
PMM1	166.466	113.668	122.636	142.742	142.771	114.546	109.956	119.333
DESI1	225.149	254.288	226.001	273.071	248.064	211.605	258.896	232.036
CERK	170.059	116.011	116.504	100.333	138.309	191.494	133.946	61.5606
BRD1	101.796	103.121	86.7214	77.5771	129.386	107.551	84.9657	75.7669
ZBED4	122.155	121.871	126.14	147.914	132.063	144.276	145.941	115.545
MLC1	244.31	198.04	214.613	276.174	389.943	291.175	240.903	314.433
HDAC10	0	0	0	0	0.892318	0	2.99879	0
ABHD4	117.365	133.589	102.489	88.955	102.617	59.4592	70.9714	32.201
KHNYN	14.3712	22.2648	20.1474	27.9277	10.7078	6.9952	19.9919	20.8359
FKBP3	953.288	1102.69	1083.58	1094.35	1108.26	918.12	1261.49	1160.18
SDR39U1	26.3472	44.5296	27.1552	39.3057	47.2929	50.7152	43.9823	37.8835
[truncated: 17,730 more rows]
